# Supplementary material for: Deep mRNA sequencing reveals stage-specific transcriptome alterations during microsclerotia development in the smoke tree vascular wilt pathogen, Verticillium dahliae
Source: BMC Genomics. 2014 May 1;15(1):324. doi: 10.1186/1471-2164-15-324 (PMC4035056; doi:10.1186/1471-2164-15-324)
Supplement: Supplementary file 3 — Additional file 3: Table S1: GO enrichment analysis of genes in 18 clusters (p_value < 0.01). (XLSX 12 KB) [file 12864_2013_6023_MOESM3_ESM.xlsx]

## Sheet: Sheet1
Table S1 GO enrichment analysis of genes in 18 clusters		Cluster
Terms	GO-ID	1	2	3	4	5	6	7	8	9	10	11	12	13	14	15	16	17	18
gene expression	GO:0010467	√					√
cellular protein metabolic process	GO:0044267	√
cellular component organization or biogenesis	GO:0071840	√
cellular component organization or biogenesis at cellular level	GO:0071841	√							√									√
cellular component biogenesis	GO:0044085	√							√									√
cellular process	GO:0009987	√							√
ribonucleoprotein complex biogenesis	GO:0022613	√																√
cellular metabolic process	GO:0044237	√					√		√
cellular macromolecule metabolic process	GO:0044260	√					√		√
vesicle-mediated transport	GO:0016192	√
metabolic process	GO:0008152	√					√		√
primary metabolic process	GO:0044238	√					√		√
DNA metabolic process	GO:0006259	√							√
cellular component organization at cellular level	GO:0071842	√							√			√
cellular component organization	GO:0016043	√							√			√
cytoskeleton organization	GO:0007010	√
generation of precursor metabolites and energy	GO:0006091	√							√
protein folding	GO:0006457	√
cell cycle	GO:0007049	√							√
regulation of biological quality	GO:0065008	√
membrane organization	GO:0061024	√
reproduction	GO:0000003	√
response to stress	GO:0006950	√
cell division	GO:0051301	√
protein catabolic process	GO:0030163	√
cytokinesis	GO:0000910	√
protein complex biogenesis	GO:0070271	√
meiotic cell cycle	GO:0051321	√
filamentous growth of a population of unicellular organisms	GO:0044182	√
mitochondrion organization	GO:0007005	√
chromosome organization	GO:0051276	√							√			√
protein modification process	GO:0036211	√
RNA metabolic process	GO:0016070			√
nitrogen compound metabolic process	GO:0006807			√			√
peroxisome organization	GO:0007031			√
negative regulation of G-protein coupled receptor protein signaling pathway	GO:0045744					√
cofactor metabolic process	GO:0051186						√		√							√
transport	GO:0006810							√
oxidation-reduction process	GO:0055114								√
chromosome segregation	GO:0007059								√
cellular aromatic compound metabolic process	GO:0006725														√
