# Supplementary material for: Deep mRNA sequencing reveals stage-specific transcriptome alterations during microsclerotia development in the smoke tree vascular wilt pathogen, Verticillium dahliae
Source: BMC Genomics. 2014 May 1;15(1):324. doi: 10.1186/1471-2164-15-324 (PMC4035056; doi:10.1186/1471-2164-15-324)
Supplement: Supplementary file 6 — Additional file 6: Table S2: List of genes involved in metabolism, signal pathway and identified transcription factor. (XLSX 161 KB) [file 12864_2013_6023_MOESM6_ESM.xlsx]

## Sheet: Central metabolism
Table S2 List of genes involved in metabolism, signal pathway and identified transcription factor
Process	Gene Id	Broad Institute Annotation	FPKM
			CO	GC	MS1	MS2	MS3	MS4
Ubiquitina-dependent protein catabolic	VDAG_00111	proteasome subunit alpha type-6-A (255 aa)	18.3157	231.389	292.13	190.277	200.657	173.392
	VDAG_00203	ubiquitin carboxyl-terminal hydrolase (928 aa)	53.9147	85.0674	68.1362	68.2842	75.0129	97.9506
	VDAG_00720	Zfp294 protein (1615 aa)	77.1501	18.2861	11.7535	22.8399	29.7291	53.3618
	VDAG_00840	26S proteasome non-ATPase regulatory subunit 3 (585 aa)	85.6936	177.774	153.158	129.245	147.288	143.185
	VDAG_00862	26S protease regulatory subunit 6B (422 aa)	89.2278	168.792	165.932	116.522	108.986	127.399
	VDAG_01228	26S proteasome regulatory subunit rpn-8 (352 aa)	11.2893	86.2114	91.4217	64.4413	68.9931	70.3513
	VDAG_01329	U4/U6.U5 tri-snRNP-associated protein (550 aa)	6.5289	12.8197	13.681	14.1547	10.7683	11.8487
	VDAG_01679	ubiquitin homeostasis protein lub1 (772 aa)	6.52716	34.9566	21.5749	22.8261	21.2224	29.2318
	VDAG_02010	conserved hypothetical protein (117 aa)	3.31755	5.2512	7.54446	6.16525	5.8471	8.61612
	VDAG_02255	conserved hypothetical protein (1376 aa)	21.2796	26.2582	22.9251	28.6556	28.3016	25.2517
	VDAG_02307	26S proteasome regulatory subunit rpn12 (287 aa)	27.1047	43.1106	43.8477	34.2114	33.7802	34.6922
	VDAG_02326	ubiquitin carboxyl-terminal hydrolase (289 aa)	47.2511	33.3141	32.7488	33.9768	36.7029	58.4351
	VDAG_02329	26S proteasome regulatory subunit RPN9 (383 aa)	44.2843	249.241	224.538	152.656	148.205	140.6
	VDAG_02479	conserved hypothetical protein (464 aa)	3.34003	18.7944	23.1103	26.1538	27.4479	17.1324
	VDAG_02736	26S proteasome regulatory subunit RPN5 (493 aa)	31.1209	134.609	113.691	81.4562	86.9402	98.2722
	VDAG_02844	ubiquitin carboxyl-terminal hydrolase (244 aa)	2.85286	1.4646	4.2102	2.58241	8.15085	5.72493
	VDAG_03005	26S proteasome non-ATPase regulatory subunit 9 (226 aa)	16.9322	40.9089	42.6219	48.1031	41.8234	36.7179
	VDAG_03748	proteasome component PRE6 (208 aa)	13.85	110.647	84.3808	60.0006	82.5381	72.3712
	VDAG_04371	conserved hypothetical protein (398 aa)	17.7188	68.2102	79.5961	55.4861	46.032	43.8888
	VDAG_04449	26S protease regulatory subunit 7 (440 aa)	41.4292	152.19	163.552	107.624	103.276	95.5554
	VDAG_04505	ubiquitin carboxyl-terminal hydrolase (772 aa)	76.3817	51.5708	30.6691	39.0505	33.5937	50.604
	VDAG_04748	26S protease regulatory subunit 4 (435 aa)	37.8359	104.707	95.3064	66.6249	60.7638	75.101
	VDAG_05309	proteasome component Y13 (252 aa)	29.0527	205.199	183.887	131.246	147.288	148.934
	VDAG_05537	26S proteasome regulatory subunit RPN7 (493 aa)	26.6383	104.929	86.4014	70.0416	77.7056	66.2218
	VDAG_05761	ubiquitin carboxyl-terminal hydrolase (1452 aa)	36.1413	45.8382	39.3135	43.8275	45.6558	57.0309
	VDAG_05788	S-phase kinase-associated protein 1A (170 aa)	175.449	210.889	238.499	280.025	294.637	282.002
	VDAG_06710	ubiquitin carboxyl-terminal hydrolase (781 aa)	3.29964	31.4227	28.5677	29.3146	19.2358	23.4719
	VDAG_06743	26S proteasome regulatory subunit rpn2 (1154 aa)	39.9495	120.195	95.8505	71.2566	75.4832	77.6627
	VDAG_06944	proteasome subunit alpha type-2 (280 aa)	23.2501	119.138	145.39	92.7819	133.29	80.2984
	VDAG_07037	26S proteasome non-ATPase regulatory subunit 11 (424 aa)	35.5785	109.384	112.474	81.675	88.4673	68.1565
	VDAG_07430	PAB-dependent poly(A)-specific ribonuclease subunit PAN2 (1078 aa)	14.179	30.7522	21.9669	26.7508	26.4814	34.3914
	VDAG_07730	ubiquitin conjugation factor E4 (1103 aa)	30.3978	42.031	26.913	33.3063	35.8256	40.2948
	VDAG_07837	26S protease regulatory subunit 6A (464 aa)	21.6841	108.831	116.331	84.1286	75.2719	81.3652
	VDAG_07857	conserved hypothetical protein (662 aa)	26.6075	15.4872	13.4619	19.1438	23.2397	28.879
	VDAG_08391	proteasome subunit alpha type-1 (270 aa)	13.1049	60.4902	75.9707	44.2797	45.5573	37.8795
	VDAG_08535	ubiquitin carboxyl-terminal hydrolase (1179 aa)	69.9058	58.4117	49.8925	60.4303	61.36	69.5056
	VDAG_08754	anaphase-promoting complex subunit 2 (644 aa)	3.48868	7.59238	6.59018	7.51586	6.72885	8.36288
	VDAG_08813	26S proteasome non-ATPase regulatory subunit 4 (298 aa)	25.4419	97.7625	97.4266	68.3439	67.3777	65.2947
	VDAG_08911	ubiquitin fusion degradation protein (375 aa)	11.4515	26.8748	20.4701	19.6514	23.6238	22.9598
	VDAG_08968	vacuolar protein-sorting protein BRO1 (942 aa)	21.8989	26.5786	14.7151	23.2688	32.0154	35.6505
	VDAG_08994	DNA damage-inducible protein (411 aa)	34.0022	48.0004	68.9655	64.733	55.092	67.7245
	VDAG_09015	cullin-1 (777 aa)	55.6429	72.6875	71.6505	68.9764	78.6664	83.5716
	VDAG_09235	conserved hypothetical protein (749 aa)	11.6655	17.6552	18.9889	19.3698	19.3674	22.0348
	VDAG_09565	metal homeostatis protein BSD2 (332 aa)	465.362	103.14	126.462	143.664	152.441	123.736
	VDAG_09692	ran-specific GTPase-activating protein (258 aa)	97.5522	247.689	217.911	169.296	185.29	237.458
	VDAG_09732	ubiquitin carboxyl-terminal hydrolase (240 aa)	0.202612	1.31498	1.43656	7.21182	9.25584	9.92918
	VDAG_10272	26S proteasome regulatory subunit rpn-1 (902 aa)	35.5784	131.074	95.2633	78.4232	75.2935	82.7317
	VDAG_10330	ubiquitin carboxyl-terminal hydrolase (570 aa)	30.6531	77.0479	73.2188	49.602	47.1228	76.4388
	VDAG_10352	proteasome component C1 (308 aa)	21.4019	123.702	142.508	77.1604	80.9253	85.225
	VDAG_10363	cullin-3 (834 aa)	16.4351	18.3786	15.7846	21.5476	22.6715	28.7797
	VDAG_10428	conserved hypothetical protein (961 aa)	21.6733	18.2151	19.1182	32.3381	44.7743	48.2285
TCA cycle	VDAG_03946	citrate synthase (471 aa)	217.294	778.803	801.653	562.743	569.377	1271.53
	VDAG_02769	2-methylcitrate synthase (473 aa)	81.9371	41.6201	70.8485	61.2782	61.8346	122.325
	VDAG_02332	aconitate hydratase (788 aa)	417.304	929.89	678.593	677.9	460.154	623.525
	VDAG_02872	isocitrate dehydrogenase subunit 1 (383 aa)	279.194	465.967	362.904	339.982	338.679	526.63
	VDAG_00286	aconitate hydratase (841 aa)	24.3447	73.6345	42.1336	36.0363	34.5532	93.2652
	VDAG_02872	isocitrate dehydrogenase subunit 1 (383 aa)	279.194	465.967	362.904	339.982	338.679	526.63
	VDAG_00455	isocitrate dehydrogenase subunit 2 (383 aa)	147.292	472.513	399.801	337.878	305.695	491.974
	VDAG_10018	2-oxoglutarate dehydrogenase E1 (1048 aa)	237.937	191.92	134.721	158.291	168.898	247.506
	VDAG_04750	succinyl-CoA ligase subunit alpha (335 aa)	164.64	422.322	325.56	295.489	294.585	438.68
	VDAG_07511	succinyl-CoA ligase beta-chain (449 aa)	209.558	264.339	222.103	217.002	251.823	422.641
	VDAG_04207	succinate dehydrogenase flavoprotein subunit (649 aa)	145.507	256.901	185.962	190.116	232.84	344.333
	VDAG_04438	succinate dehydrogenase iron-sulfur subunit (275 aa)	305.755	246.039	199.835	191.777	238.942	403.973
	VDAG_00917	succinate dehydrogenase membrane anchor subunit (182 aa)	97.9455	84.2484	80.0986	80.9045	132.772	132.4
	VDAG_09314	succinate dehydrogenase cytochrome b560 subunit (185 aa)	170.737	198.996	240.287	274.629	336.029	404.079
	VDAG_02742	fumarate hydratase (512 aa)	564.416	328.738	293.972	243.189	298.659	682.291
Glyoxylate cycle	VDAG_08259	malate dehydrogenase (214 aa)	321.451	1012.26	610.195	612.197	702.996	900.86
	VDAG_06317	malate dehydrogenase (331 aa)	128.101	640.276	595.298	486.145	593.698	1605.21
	VDAG_02768	mitochondrial 2-methylisocitrate lyase (601 aa)	31.7389	33.2072	48.2242	44.0799	43.5862	71.2061
	VDAG_01774	malate synthase (483 aa)	302.646	84.1563	94.0007	208.394	375.208	2357.08
Glycolysis/Gluconeogenesis	VDAG_03029	enolase (439 aa)	73.9498	2117.9	2334.59	937.973	655.38	843.025
	VDAG_07429	fructose-bisphosphate aldolase (200 aa)	348.41	1062.14	1102.07	539.396	449.614	1142.55
	VDAG_10101	fructose-1,6-bisphosphatase (346 aa)	953.025	235.022	157.756	208.669	357.244	1407
	VDAG_07603	phosphoglycerate mutase family protein (281 aa)	10.9038	55.7002	111.379	138.462	85.459	93.4018
	VDAG_07446	phosphoenolpyruvate carboxykinase (591 aa)	4304.11	277.594	126.498	216.709	797.134	4159.01
	VDAG_00775	glucose-6-phosphate isomerase (554 aa)	76.3208	461.481	402.33	240.47	214.325	257.992
	VDAG_07805	phosphoglycerate kinase (418 aa)	189.683	673.368	767.605	400.334	333.041	589.195
	VDAG_10351	pyruvate carboxylase (1190 aa)	60.4009	240.249	409.759	444.757	429.645	887.114
	VDAG_08916	glyceraldehyde-3-phosphate dehydrogenase (339 aa)	195.01	3107.04	3387.05	2543.08	2035.66	2945.7
	VDAG_06277	NAD-dependent malic enzyme (492 aa)	4.01814	16.4873	15.2897	34.3233	35.1382	21.0357
	VDAG_06371	conserved hypothetical protein (464 aa)	28.3876	13.6027	14.5225	28.499	28.7198	45.8889
	VDAG_01887	6-phosphofructokinase type C (785 aa)	135.101	135.75	171.47	163.588	127.656	131.234
	VDAG_01206	pyruvate kinase (528 aa)	26.4937	865.295	983.167	557.433	434.255	404.227
	VDAG_04087	hexokinase (493 aa)	12.4525	219.47	330.508	194.703	235.111	120.057
Pentose phosphate pathway	VDAG_04488	glucose-6-phosphate 1-dehydrogenase (507 aa)	114.909	209.926	180.441	198.138	183.681	191.234
	VDAG_04413	6-phosphogluconate dehydrogenase (556 aa)	255.085	1393.52	1087.98	774.683	606.463	772.051
	VDAG_06513	6-phosphogluconolactonase (261 aa)	56.2191	120.474	100.544	60.8706	76.1831	117.954
	VDAG_08063	ribose-5-phosphate isomerase (282 aa)	94.0697	64.0235	52.8548	64.6373	76.6528	80.617
	VDAG_08773	ribulose-phosphate 3-epimerase (252 aa)	30.3942	74.9768	77.752	58.4311	45.5097	66.8215
	VDAG_00251	transketolase (686 aa)	204.529	881.637	772.359	721.027	425.549	455.458
	VDAG_02628	transaldolase (321 aa)	358.1	1266.94	1037.89	796.608	619.702	856.207
Fatty acid oxidation	VDAG_03757	enoyl-CoA hydratase (290 aa)	14.8718	18.1654	47.7584	32.347	28.064	56.4832
	VDAG_07710	enoyl-CoA hydratase/isomerase family protein (264 aa)	2.01239	2.49818	20.6921	13.2496	7.46942	4.00364
	VDAG_08517	3-hydroxybutyryl-CoA dehydrogenase (321 aa)	53.4359	22.3345	42.2253	46.5171	69.8775	82.3861
	VDAG_00395	peroxisomal hydratase-dehydrogenase-epimerase (905 aa)	287.373	45.4835	54.8439	136.266	290.76	163.496
	VDAG_04959	peroxisomal hydratase-dehydrogenase-epimerase (873 aa)	6.87715	2.5447	1.28762	2.84919	4.05086	29.2047
	VDAG_04957	3-ketoacyl-CoA thiolase (422 aa)	0.799266	0	0.269842	0.134337	1.00203	4.77125
	VDAG_01631	3-ketoacyl-CoA thiolase (444 aa)	464.939	53.1497	67.7143	144.959	314.174	210.533
	VDAG_09090	3-ketoacyl-CoA thiolase A (496 aa)	4.63341	11.541	5.79621	10.2546	9.75148	27.4112
	VDAG_03191	peroxisomal 2,4-dienoyl-CoA reductase SPS19 (318 aa)	62.9343	12.4606	30.5864	39.385	54.5152	51.5015
	VDAG_00142	Delta(3,5)-Delta(2,4)-dienoyl-CoA isomerase (282 aa)	96.9821	6.25938	18.08	22.66	35.5895	48.0472
	VDAG_00200	medium-chain specific acyl-CoA dehydrogenase (567 aa)	333.317	101.64	146.803	131.508	198.082	244.661
	VDAG_09867	acyl-CoA dehydrogenase (545 aa)	245.113	82.6603	51.634	143.235	298.517	316.389
	VDAG_08463	acyl-CoA dehydrogenase family member 11 (452 aa)	154.648	15.9126	40.9784	52.2267	108.66	105.143
	VDAG_09908	acyl-CoA dehydrogenase (448 aa)	130.067	92.1736	102.081	94.3936	149.436	165.837
	VDAG_07320	acyl-CoA dehydrogenase (447 aa)	0.371523	0	0	4.32083	3.02128	2.6639
	VDAG_09046	carnitine O-acetyltransferase (611 aa)	341.67	106.623	143.137	152.016	263.302	311.427
	VDAG_07166	carnitine O-palmitoyltransferase I (820 aa)	37.3203	20.1592	24.7742	62.6117	91.3448	534.01

## Sheet: Signal pathway
Process	Gene Id	Broad Institute Annotation	FPKM
			CO	GC	MS1	MS2	MS3	MS4
GPCR	VDAG_05622	pheromone receptor (378 aa)	0.143523	0.677386	2.24402	6.29538	8.76046	2.42271
	VDAG_06338	predicted protein (314 aa)	3.51227	1.26176	2.59749	3.16293	3.30705	3.22248
	VDAG_00060	conserved hypothetical protein (466 aa)	2.12262	2.50723	5.93147	4.93299	4.96567	9.58893
	VDAG_07964	conserved hypothetical protein (608 aa)	3.94731	8.50394	10.9205	6.96552	12.5267	8.66226
	VDAG_05120	conserved hypothetical protein (323 aa)	11.2668	3.39721	15.1791	17.5548	26.8478	11.1767
	VDAG_04720	conserved hypothetical protein (490 aa)	15.134	10.8705	27.1888	48.0199	52.563	108.557
	VDAG_02461	vacuolar membrane PQ loop repeat protein (293 aa)	53.0842	32.0839	64.8283	87.8624	61.1154	91.4379
	VDAG_05794	conserved hypothetical protein (471 aa)	79.7484	19.6092	26.7035	17.655	26.3701	52.7945
	VDAG_04611	G-protein coupled receptor (463 aa)	4.84001	1.25855	0.7056	1.88714	3.8004	10.6337
	VDAG_02846	G-protein coupled receptor (499 aa)	4.94628	0.758327	4.01142	7.35125	16.9246	14.0003
	VDAG_08194	conserved hypothetical protein (574 aa)	107.397	22.8428	141.117	61.9148	53.8977	8.18246
	VDAG_09977	conserved hypothetical protein (538 aa)	5.31567	27.8636	76.3844	86.6307	41.3447	11.0037
	VDAG_03447	adiponectin receptor protein (322 aa)	4.64946	21.272	120.026	85.6448	91.0942	32.0508
	VDAG_00450	adiponectin receptor protein (302 aa)	61.5994	25.0763	4.64249	22.7743	38.5609	15.7535
	VDAG_03172	adiponectin receptor protein (502 aa)	61.5191	45.6902	93.3823	56.3697	49.0554	49.0206
	VDAG_03157	conserved hypothetical protein (504 aa)	1.67902	2.38505	2.77063	3.9846	4.87719	7.29544
	VDAG_06634	PTM1 (521 aa)	40.2869	55.269	69.3625	53.524	49.8136	45.8783
	VDAG_10279	conserved hypothetical protein (559 aa)	15.4813	18.8161	14.9736	16.5203	16.9949	17.2031
	VDAG_00541	conserved hypothetical protein (373 aa)	2.57676	30.3975	50.8674	156.882	336.974	76.9179
	VDAG_02933	FDD123 (298 aa)	0	0	0.368828	0.369275	0.910397	2.17523
	VDAG_06764	FDD123 (323 aa)	187.183	10.3504	60.7316	244.591	513.467	656.996
	VDAG_00617	integral membrane protein (449 aa)	0.119698	1.10123	3.59983	2.05718	6.43391	9.59545
	VDAG_01992	CFEM domain-containing protein (465 aa)	4.50879	2.14935	2.68618	5.42937	7.03631	10.1968
	VDAG_02831	CFEM domain-containing protein (458 aa)	7.49424	77.5026	59.6888	15.1713	13.198	91.7511
	VDAG_06141	integral membrane protein (474 aa)	11.9592	1.04957	2.94657	5.10776	4.64121	5.92995
	VDAG_06164	CFEM domain-containing protein (446 aa)	15.1128	2.58502	4.95763	6.40109	9.28454	11.9525
	VDAG_07929	integral membrane protein (478 aa)	24.8945	1.03079	4.63344	15.9156	18.007	9.46837
	VDAG_00430	conserved hypothetical protein (390 aa)	0.12334	0.406307	0.743923	0.901729	0.860469	1.12746
	VDAG_00587	conserved hypothetical protein (368 aa)	34.5337	7.43465	9.20887	46.4762	102.698	72.5307
	VDAG_00689	conserved hypothetical protein (487 aa)	22.0535	19.176	33.5529	102.925	77.1793	24.7465
	VDAG_00755	conserved hypothetical protein (396 aa)	37.6371	12.893	26.6874	17.7997	29.5565	44.2874
	VDAG_02232	integral membrane protein (386 aa)	0	1.08819	1.37203	3.31185	1.17895	2.07549
	VDAG_02591	conserved hypothetical protein (434 aa)	24.1054	14.9417	22.1843	32.3524	44.1993	27.7397
	VDAG_02899	conserved hypothetical protein (421 aa)	7.00841	129.229	27.1144	16.5974	13.395	11.614
	VDAG_02917	conserved hypothetical protein (255 aa)	0.751433	1.23965	0.931679	0.229025	1.69539	1.48519
	VDAG_03083	integral membrane protein (384 aa)	0.195994	8.17705	67.7226	18.7628	9.1426	0.942162
	VDAG_03188	conserved hypothetical protein (357 aa)	0	0.462279	0.339601	0.856161	0.646224	0.477092
	VDAG_03538	integral membrane protein (366 aa)	0.648861	12.0568	71.1994	34.2452	16.4472	2.06344
	VDAG_03695	conserved hypothetical protein (355 aa)	3.16346	155.459	25.9089	25.2139	39.0407	55.7213
	VDAG_03812	conserved hypothetical protein (390 aa)	0	5.01114	1.51405	1.20151	1.17548	0.99668
	VDAG_03844	conserved hypothetical protein (390 aa)	25.2091	96.0816	79.3134	39.0553	59.9947	75.994
	VDAG_05341	conserved hypothetical protein (363 aa)	9.41756	2.4186	45.9872	71.4043	119.041	18.0825
	VDAG_05358	conserved hypothetical protein (391 aa)	281.29	11.7939	84.0085	109.608	126.213	167.586
	VDAG_05461	integral membrane protein (363 aa)	0.704566	6.19878	29.0299	10.358	4.73859	1.59084
	VDAG_05543	conserved hypothetical protein (386 aa)	10.3505	82.5033	18.7335	19.1573	26.2682	56.884
	VDAG_05711	conserved hypothetical protein (392 aa)	0.734428	1.21939	1.92457	2.40787	1.55278	4.61425
	VDAG_06031	integral membrane protein (358 aa)	0	0.651921	2.88964	0.291474	35.5629	19.8798
	VDAG_06061	conserved hypothetical protein (379 aa)	1.92263	0.278357	2.66969	5.86392	4.69217	9.92838
	VDAG_06663	integral membrane protein (416 aa)	0.623355	0.303318	2.87085	2.38356	5.50061	2.42608
	VDAG_06955	conserved hypothetical protein (362 aa)	17.2958	1.76283	1.59469	5.2463	7.63786	24.6547
	VDAG_06996	conserved hypothetical protein (411 aa)	3.64892	2.6128	0.852856	1.25498	2.91449	2.30348
	VDAG_07206	integral membrane protein (405 aa)	14.5461	12.5777	25.9993	23.4488	21.1878	6.02473
	VDAG_07354	conserved hypothetical protein (451 aa)	15.4204	4.81295	10.0406	13.3365	16.5198	19.9504
	VDAG_07527	conserved hypothetical protein (418 aa)	46.0653	30.9509	53.0568	50.6465	62.6851	45.5465
	VDAG_07577	conserved hypothetical protein (360 aa)	1.08067	0.146679	2.78623	3.40572	4.95435	0.909899
	VDAG_08217	conserved hypothetical protein (382 aa)	93.4049	39.073	8.5827	8.57817	14.8942	65.0323
	VDAG_08229	conserved hypothetical protein (299 aa)	0.365541	0	0.732364	0.244227	0.446807	0.657688
	VDAG_08503	conserved hypothetical protein (372 aa)	4.1554	11.4661	34.6385	70.3992	86.8458	29.4383
	VDAG_08504	conserved hypothetical protein (366 aa)	53.7683	28.5704	20.556	27.6907	43.2908	89.0325
	VDAG_09311	conserved hypothetical protein (390 aa)	28.0045	20.073	103.243	126.092	107.911	20.3775
	VDAG_09340	conserved hypothetical protein (408 aa)	0	4.45887	21.0536	12.6779	17.0118	6.10021
	VDAG_09349	conserved hypothetical protein (375 aa)	165.996	53.2979	24.6052	23.6731	21.865	55.4391
	VDAG_09381	conserved hypothetical protein (353 aa)	0.146878	0	0.183034	0.553065	0.519658	0.339466
	VDAG_10385	conserved hypothetical protein (399 aa)	501.779	171.663	230.79	717.686	592.31	234.554
	VDAG_10401	integral membrane protein (351 aa)	0.273725	0.838296	0.639661	0.973796	1.39234	1.54442
	VDAG_10472	CFEM domain-containing protein (382 aa)	0	0	0.496517	0.168441	2.86969	1.71328
RGS and G protein	VDAG_00683	developmental regulator flbA (755 aa)	145.246	105.477	72.1062	112.193	148.385	321.316
	VDAG_00979	regulator of G-protein signaling domain-containing protein (363 aa)	133.442	85.7854	77.2575	87.2126	89.9082	87.9335
	VDAG_10098	conserved hypothetical protein (1009 aa)	16.5832	32.5325	37.6476	48.3948	53.9998	50.6981
	VDAG_03745	regulator of chromosome condensation (406 aa)	1.56901	0.713418	0.660173	1.05432	2.35742	2.87258
	VDAG_01071	phospholipase A2 (645 aa)	2.61639	1.45673	6.57455	9.5365	7.81927	3.71718
	VDAG_05732	guanine nucleotide-binding protein subunit alpha (354 aa)	241.139	301.3	402.237	347.007	283.207	243.585
	VDAG_00132	guanine nucleotide-binding protein alpha-2 subunit (355 aa)	338.676	153.171	86.2327	105.577	99.4391	99.5839
	VDAG_08980	guanine nucleotide-binding protein alpha-3 subunit (356 aa)	19.0887	47.0332	60.7029	63.2296	47.2243	56.543
	VDAG_09689	guanine nucleotide-binding protein subunit beta (324 aa)	51.1173	78.4302	68.4884	69.805	61.074	63.2033
MAPKs pathway	VDAG_00874	MAP kinase kinase kinase mkh1 (1667 aa)	30.5318	20.8658	24.639	33.8589	34.4126	28.8027
	VDAG_02584	mitogen-activated protein kinase spm1 (419 aa)	55.61	63.3334	100.353	133.551	150.834	132.289
	VDAG_02783	protein kinase wis1 (644 aa)	23.1891	20.3264	11.4082	11.6738	13.8025	41.4302
	VDAG_05822	protein kinase byr2 (806 aa)	55.1363	60.9037	39.849	55.3822	64.0457	55.639
	VDAG_08787	serine/threonine-protein kinase SSK22 (1329 aa)	40.6251	20.6359	22.9714	33.6296	38.748	24.5262
	VDAG_08982	mitogen-activated protein kinase HOG1 (362 aa)	596.903	319.074	319.843	392.149	278.681	351.474
	VDAG_09823	MAP kinase kinase MKK1/SSP32 (525 aa)	49.9114	40.9659	60.8995	66.1545	90.5875	83.2913
	VDAG_08626	dual specificity protein kinase FUZ7 (523 aa)	57.9955	71.1663	43.7486	61.4388	60.9778	60.0331
	VDAG_09461	mitogen-activated protein kinase (356 aa)	130.016	144.086	160.254	172.849	208.919	218.116
	VDAG_06935	serine/threonine-protein kinase MAK (737 aa)	8.83176	30.3673	36.0738	25.5321	24.3861	11.8528
Calcium–calcineurin pathway	VDAG_00575	cation-transporting ATPase pacS (1226 aa)	0.96399	1.02986	4.85342	29.702	39.0053	10.5586
	VDAG_00818	calcium/calmodulin-dependent protein kinase type I (292 aa)	14.1962	21.5685	22.9173	29.5529	36.9656	32.1944
	VDAG_01191	calcium-dependent protein kinase (734 aa)	11.786	19.4177	10.8355	20.4335	19.6963	24.9332
	VDAG_01399	calcium influx-promoting protein ehs1 (644 aa)	12.0148	32.9828	39.4442	43.9847	41.117	33.9133
	VDAG_01536	vacuolar calcium ion transporter (332 aa)	199.957	84.3102	115.368	145.35	191.379	123.76
	VDAG_01901	annexin ANXC4 (725 aa)	41.3829	41.7802	59.3942	63.6003	56.0682	55.6077
	VDAG_02628	transaldolase (321 aa)	358.1	1266.94	1037.89	796.608	619.702	856.207
	VDAG_02867	calcium/calmodulin-dependent protein kinase (496 aa)	0.245225	1.92457	9.20463	15.4768	15.9555	5.26368
	VDAG_02885	calcium-transporting ATPase (1231 aa)	5.25658	17.7403	93.7141	37.0625	70.9605	66.9577
	VDAG_02927	calcium-transporting ATPase (1074 aa)	1.33825	0.554173	0.924815	2.1483	3.76001	4.75684
	VDAG_02935	calcium-transporting ATPase (1084 aa)	151.944	17.6899	86.2531	102.559	215.344	152.06
	VDAG_03132	calcium-transporting ATPase sarcoplasmic/endoplasmic reticulum type (997 aa)	90.8411	79.6773	51.4597	45.859	47.1433	84.152
	VDAG_03381	annexin-B11 (454 aa)	63.0994	70.3966	56.9821	47.811	98.905	99.2324
	VDAG_03478	annexin-B12 (503 aa)	2.61575	9.4509	41.8713	78.8427	180.279	145.614
	VDAG_03863	calcium-transporting ATPase (1053 aa)	1168.57	10.7713	7.55476	8.70224	11.4472	24.5704
	VDAG_04091	calcium-transporting ATPase (1034 aa)	13.445	25.3732	33.4846	26.4811	26.719	31.3333
	VDAG_04127	calnexin (620 aa)	46.703	158.389	190.718	124.773	119.579	146.803
	VDAG_04142	sodium/calcium exchanger protein (1047 aa)	120.4	15.4945	11.9785	13.6667	20.7147	30.0915
	VDAG_04474	calcium/calmodulin-dependent protein kinase (408 aa)	131.426	110.849	132.383	135.994	167.932	226.281
	VDAG_05014	calcium-transporting ATPase (1057 aa)	252.373	10.6684	67.8909	108.669	76.1722	116.99
	VDAG_05950	calcium/calmodulin-dependent protein kinase kinase (661 aa)	16.9957	11.2329	11.0379	20.5401	25.3255	23.512
	VDAG_07156	calcium permease (1084 aa)	45.4846	49.8795	33.8915	44.3159	61.3293	91.4657
	VDAG_07309	plasma membrane calcium-transporting ATPase (1258 aa)	20.0278	7.57593	9.27283	11	22.0193	16.4171
	VDAG_07555	calcium-transporting ATPase (1294 aa)	133.005	56.3025	54.2769	50.416	79.6137	95.8681
	VDAG_08046	vacuolar calcium ion transporter (475 aa)	24.0749	17.3823	40.8699	62.3861	70.7887	53.9683
	VDAG_08126	vacuolar conductance (630 aa)	4.69648	32.5891	46.6933	36.455	38.2357	51.9945
	VDAG_08258	cation-transporting ATPase (499 aa)	34.8231	60.4956	41.701	54.8966	56.2247	62.1633
	VDAG_08403	Neo1p (1323 aa)	26.6459	30.4357	30.4563	32.5173	30.6812	31.2214
	VDAG_08841	calcium-channel protein cch1 (2102 aa)	13.5319	27.6606	31.0407	35.5858	38.436	32.4172
	VDAG_09301	calcium-transporting ATPase (1132 aa)	3456.93	90.5206	16.7248	50.1247	125.486	168.827
	VDAG_09392	vacuolar calcium ion transporter (604 aa)	4.55969	11.7801	23.6819	18.7676	17.7231	12.4433
	VDAG_09836	sodium transport ATPase (1073 aa)	1276.37	88.1103	239.743	254.564	244.037	416.594
	VDAG_10039	plasma membrane calcium-transporting ATPase (1392 aa)	2.912	23.2532	42.2225	13.6883	9.53272	6.10946

## Sheet: Transcription factor
Process	Gene Id	Broad Institute Annotation	FPKM
			CO	GC	MS1	MS2	MS3	MS4
C2H2 transcription factor	VDAG_05323	conserved hypothetical protein (795 aa)	5.76303	1.08938	1.49496	3.95768	4.66378	8.59198
	VDAG_05422	C2H2 type zinc finger domain-containing protein (268 aa)	1.2341	1.22728	0.79547	3.57889	5.93395	10.1565
	VDAG_10032	conserved hypothetical protein (451 aa)	11.4002	7.13729	11.9357	39.4754	29.0838	27.8983
	VDAG_10037	SILG (666 aa)	6230.66	198.533	311.602	323.976	497.081	696.298
	VDAG_04660	conserved hypothetical protein (494 aa)	6.77941	5.80156	5.04536	9.08119	10.3336	8.2422
	VDAG_06448	zinc finger protein (563 aa)	8.22414	8.01459	17.5073	31.7067	20.8953	23.3639
	VDAG_06515	pH-response transcription factor pacC/RIM101 (474 aa)	1242.25	44.2832	52.5697	93.586	124.111	153.686
	VDAG_04420	zinc finger protein (384 aa)	13.8201	29.4342	22.4278	21.2065	16.0512	25.1047
	VDAG_04469	C6 transcription factor RegA (989 aa)	10.5706	8.89839	5.2787	8.67749	6.69018	11.4624
	VDAG_03437	predicted protein (544 aa)	1.81214	2.95385	13.6275	24.6511	46.2645	10.2488
	VDAG_04603	zinc finger protein (657 aa)	116.081	71.4406	153.512	289.513	332.318	158.143
	VDAG_06891	conserved hypothetical protein (382 aa)	5.70137	8.82164	9.77609	9.32974	7.79976	10.5731
	VDAG_09001	RfeC (920 aa)	426.076	145.199	147.387	162.661	215.031	452.82
	VDAG_02027	zinc finger protein (401 aa)	2.1916	5.61989	16.1619	16.6636	52.9179	8.54139
	VDAG_09357	conserved hypothetical protein (756 aa)	12.6261	12.791	25.8755	71.6644	48.7394	24.8801
	VDAG_09418	DnaJ domain-containing protein (561 aa)	26.057	29.9031	30.05	35.642	34.2536	36.6465
	VDAG_08644	C2H2 type zinc finger domain-containing protein (887 aa)	37.4102	20.5277	47.1779	60.1147	61.1492	76.838
	VDAG_09617	conserved hypothetical protein (860 aa)	24.0217	10.1815	4.20605	5.73902	7.14709	7.75454
	VDAG_09618	DNA binding regulatory protein AmdX (1171 aa)	91.6068	75.4945	52.3769	55.1787	56.0687	54.2374
	VDAG_09709	C2H2 type zinc finger domain-containing protein (847 aa)	4.10941	7.86282	6.97397	12.7405	13.2782	35.2865
	VDAG_06092	conserved hypothetical protein (711 aa)	192.102	70.515	69.1187	105.505	131.312	154.159
	VDAG_06100	conserved hypothetical protein (702 aa)	5.56431	6.40903	7.80368	11.6596	8.96108	10.9559
	VDAG_04227	cutinase G-box binding protein (578 aa)	96.0165	280.394	248.344	271.599	405.688	227.752
	VDAG_05226	zinc finger protein (260 aa)	0.409239	0.847244	0.679952	2.19549	6.62154	3.05952
	VDAG_04003	conserved hypothetical protein (830 aa)	0.999713	143.141	103.48	73.3312	26.9141	11.4718
	VDAG_00810	predicted protein (313 aa)	7.26533	12.1066	18.3108	26.441	24.9802	19.3897
	VDAG_01281	conserved hypothetical protein (383 aa)	0.547725	0.653004	3.04891	3.08055	1.98918	1.90003
	VDAG_01526	conserved hypothetical protein (848 aa)	45.3767	32.2719	33.1934	46.3367	45.3816	36.0785
	VDAG_01569	zinc finger protein (407 aa)	135.506	87.3099	115.829	113.094	98.67	99.1867
	VDAG_07720	hypothetical protein (394 aa)	61.0948	295.928	290.673	205.893	45.6833	21.5525
	VDAG_03559	conserved hypothetical protein (562 aa)	96.6062	84.1186	78.7307	104.287	107.852	142.024
	VDAG_08452	zinc finger protein 322A (389 aa)	6.04914	33.4148	294.414	239.488	126.909	25.6124
	VDAG_05485	zinc finger protein (561 aa)	201.738	51.771	56.1383	70.4178	79.8059	124.396
	VDAG_03971	conserved hypothetical protein (495 aa)	0.0843905	0	0.823936	2.34604	12.3762	5.04893
	VDAG_00255	conserved hypothetical protein (392 aa)	50.5536	21.5762	23.9212	39.5613	35.7006	54.1819
	VDAG_00465	conserved hypothetical protein (1181 aa)	17.3612	24.1548	19.6929	26.0911	37.9738	40.2721
	VDAG_03150	zinc finger transcription factor ace1 (756 aa)	622.039	230.06	212.352	216.93	295.91	490.527
	VDAG_03208	transcriptional regulator prz1 (701 aa)	107.088	36.158	118.455	117.606	266.499	148.51
	VDAG_02747	conserved hypothetical protein (645 aa)	37.2916	25.2105	16.2252	23.8935	36.0526	60.3478
	VDAG_02889	conserved hypothetical protein (878 aa)	0.660494	0.420542	0.725851	1.67494	2.75563	2.62503
	VDAG_01718	conserved hypothetical protein (322 aa)	25.035	7.37111	3.39562	4.79034	5.60265	10.4
	VDAG_01773	specific RNA polymerase II transcription factor (399 aa)	13.7508	23.1807	57.6134	109.779	63.8796	23.032
	VDAG_05944	C2H2 type zinc finger domain-containing protein (267 aa)	25.1274	30.4268	51.3438	57.0137	54.7967	62.91
	VDAG_05960	predicted protein (627 aa)	73.7179	16.9753	41.8884	54.1216	120.694	97.0384
	VDAG_06664	conserved hypothetical protein (540 aa)	1.4532	7.27529	7.57211	11.2803	37.1628	28.6571
	VDAG_02286	conserved hypothetical protein (610 aa)	93.6612	46.3466	30.9052	61.287	62.2043	50.9034
	VDAG_08646	conserved hypothetical protein (586 aa)	9.67589	2.64231	22.9917	41.7061	34.2637	28.2398
	VDAG_08721	chorion transcription factor Cf2 (654 aa)	19.1684	19.8555	21.11	19.4208	20.7059	19.0185
	VDAG_08766	conserved hypothetical protein (1178 aa)	22.0298	12.3303	14.4579	17.9966	40.1253	29.8386
	VDAG_08818	zinc finger protein (970 aa)	4.57834	9.87598	10.0501	16.4056	16.9586	10.6094
	VDAG_00098	egg shell protein (360 aa)	12.0539	3.93863	4.15194	7.7015	19.6257	23.8964
	VDAG_01675	conserved hypothetical protein (563 aa)	13.3006	35.8462	34.2228	34.9791	38.2994	22.8832
	VDAG_02975	zinc finger protein (816 aa)	85.4402	28.0098	23.5115	39.6851	40.8645	42.7702
	VDAG_07897	conserved hypothetical protein (795 aa)	28.0794	15.5623	12.9438	23.7363	23.5026	44.6836
	VDAG_10482	conserved hypothetical protein (154 aa)	3.24248	1.72631	9.93889	7.25319	21.836	23.3316
	VDAG_10372	conserved hypothetical protein (320 aa)	8.61588	7.21255	18.178	50.3827	74.059	52.8441
	VDAG_00316	conserved hypothetical protein (689 aa)	30.0553	35.5464	45.3033	44.0188	70.0306	63.3323
HLH&ZIP transcription factor	VDAG_10062	conserved hypothetical protein (467 aa)	672.782	126.827	27.302	25.8516	28.5208	40.8899
	VDAG_06328	hypothetical protein (593 aa)	518.468	65.0084	7.10236	8.16253	14.454	8.62116
	VDAG_06389	centromere-binding protein (387 aa)	97.3902	27.6802	16.9996	23.8114	35.825	20.3647
	VDAG_04526	predicted protein (155 aa)	2.83308	0	0	0.872138	0.794619	2.4146
	VDAG_06074	helix-loop-helix DNA-binding domain-containing protein (115 aa)	10.3157	9.62078	16.7901	15.6841	10.2543	24.1466
	VDAG_01557	sterol regulatory element binding protein Sre1 (997 aa)	676.902	300.562	72.5853	88.3126	101.622	94.1084
	VDAG_03154	phosphorus acquisition-controlling protein (707 aa)	26.9703	30.9307	27.5566	40.8409	33.9819	35.603
	VDAG_03217	conserved hypothetical protein (398 aa)	18.359	8.80544	18.8237	38.0642	38.2068	33.313
	VDAG_08823	GLCD beta (528 aa)	190.524	56.6703	44.376	156.845	282.364	104.677
	VDAG_03292	conserved hypothetical protein (476 aa)	98.5797	69.865	82.684	161.151	150.754	110.011
	VDAG_09148	conserved hypothetical protein (598 aa)	75.5945	7.45228	6.88964	10.8082	13.0872	42.097
	VDAG_08933	conserved hypothetical protein (283 aa)	112.594	69.5048	39.5138	45.9382	50.0685	40.95
	VDAG_10113	cross-pathway control protein (222 aa)	7497.5	790.656	1311.98	2228.78	2320.33	2193.5
	VDAG_10210	predicted protein (356 aa)	2.23838	0	0	0	1.01651	36.7182
	VDAG_08640	hypothetical protein (187 aa)	2.42656	3.80988	27.104	74.7725	181.252	90.3425
	VDAG_04931	transcriptional activator hac1 (432 aa)	238.938	263.328	191.316	171.245	242.281	216.855
	VDAG_05022	bZIP transcription factor HapX (705 aa)	31.7563	24.7385	6.68409	10.4018	16.6605	23.4398
	VDAG_04042	regulatory protein cys-3 (281 aa)	386.972	298.119	315.689	390.227	364.48	417.317
	VDAG_01588	Chap1 (584 aa)	746.127	254.219	143.506	205.819	219.32	340.602
	VDAG_07716	conserved hypothetical protein (592 aa)	484.623	190.9	184.227	230.536	400.44	224.204
	VDAG_03214	conserved hypothetical protein (383 aa)	23.1158	11.1429	14.4611	22.2276	42.6693	26.63
	VDAG_09790	conserved hypothetical protein (567 aa)	7.54942	12.6466	23.746	16.5771	24.6041	14.8203
	VDAG_08676	AtfA (532 aa)	516.029	116.836	59.918	89.7317	134.87	288.972
	VDAG_09231	conserved hypothetical protein (303 aa)	0.560354	3.86894	1.73804	2.86259	2.60194	3.37771
	VDAG_09245	conserved hypothetical protein (461 aa)	6.50607	6.24942	30.7202	32.5412	29.9676	27.8485
	VDAG_03966	conserved hypothetical protein (513 aa)	14.809	5.94299	12.0147	23.6914	38.8864	44.9669
FORKHEAD&GATA&MADS&box&Myb transcription factor	VDAG_06619	forkhead box protein K2 (673 aa)	35.6345	32.625	27.529	24.8823	27.4498	39.091
	VDAG_01498	forkhead domain-containing protein (1137 aa)	57.0842	30.2647	23.8974	38.9486	38.0837	50.1909
	VDAG_05936	meiosis-specific transcription factor mei4 (748 aa)	5.65377	40.9638	43.1071	35.9802	29.9892	8.97407
	VDAG_06866	cutinase gene palindrome-binding protein (479 aa)	44.1997	14.1555	35.3613	46.1681	39.7476	87.9058
	VDAG_09011	GATA type zinc finger protein Asd4 (378 aa)	53.9623	26.394	66.5512	121.91	112.354	74.6143
	VDAG_01163	predicted protein (233 aa)	19.3602	1.75481	5.8846	7.25468	3.64213	10.9698
	VDAG_01803	nitrogen regulatory protein areA (983 aa)	52.3688	61.8682	37.5823	67.9307	63.2537	54.7472
	VDAG_02321	conserved hypothetical protein (1113 aa)	48.3797	35.319	31.1895	34.9419	45.1738	57.7298
	VDAG_00352	siderophore regulation protein (582 aa)	87.8991	39.4198	39.2983	51.5082	47.0101	48.3979
	VDAG_04660	conserved hypothetical protein (494 aa)	6.77941	5.80156	5.04536	9.08119	10.3336	8.2422
	VDAG_08514	conserved hypothetical protein (638 aa)	7.2037	11.6057	9.41267	10.8279	8.80068	13.1138
	VDAG_05070	homeoprotein (598 aa)	6.21698	163.079	123.653	53.3281	28.3713	15.3867
	VDAG_00465	conserved hypothetical protein (1181 aa)	17.3612	24.1548	19.6929	26.0911	37.9738	40.2721
	VDAG_02749	conserved hypothetical protein (660 aa)	3.27081	2.77634	3.10241	6.98957	8.23351	10.3471
	VDAG_02889	conserved hypothetical protein (878 aa)	0.660494	0.420542	0.725851	1.67494	2.75563	2.62503
	VDAG_05860	Pth12p (419 aa)	11.5556	56.9041	79.0601	72.3878	66.0985	22.8632
	VDAG_08786	conserved hypothetical protein (593 aa)	20.6208	31.9138	67.2239	172.572	195.682	86.8178
	VDAG_03007	conserved hypothetical protein (622 aa)	0.545224	28.6124	21.597	10.95	4.85175	7.61136
	VDAG_07897	conserved hypothetical protein (795 aa)	28.0794	15.5623	12.9438	23.7363	23.5026	44.6836
	VDAG_00735	dimethylaniline monooxygenase (541 aa)	0.347019	0.285832	0.209758	0.207326	0.775518	1.62994
	VDAG_06555	transcription factor steA (686 aa)	57.4331	172.53	176.801	154.005	157.675	105.872
	VDAG_05209	predicted protein (260 aa)	0.171912	0.160044	4.0415	2.49511	0.711872	0
	VDAG_01770	MADS box protein (223 aa)	142.435	148.133	238.201	216.343	179.672	184.718
	VDAG_00939	MADS-box MEF2 type transcription factor (635 aa)	59.0441	17.8414	22.318	49.1662	52.836	37.0777
	VDAG_00746	transcriptional adapter 2 (528 aa)	26.4766	37.9802	18.3007	20.0566	22.4375	34.9596
	VDAG_09922	myb domain-containing protein (601 aa)	3.51345	14.8069	16.0832	13.7505	7.38493	8.9055
	VDAG_04562	myb-like DNA-binding protein (305 aa)	377.346	65.8833	237.949	589.661	142.781	41.7221
	VDAG_09045	transcription regulatory protein SWI3 (675 aa)	127.492	126.029	102.775	84.0673	80.6182	120.243
	VDAG_04279	SANT domain-containing protein (1674 aa)	46.4268	40.5769	30.0778	36.0399	40.1544	42.0143
	VDAG_02014	conserved hypothetical protein (919 aa)	39.8617	20.3299	19.7323	24.3134	19.7595	27.6103
	VDAG_07028	conserved hypothetical protein (1413 aa)	46.2668	24.0075	13.8288	17.1587	18.1024	12.8114
	VDAG_01523	ISWI chromatin-remodeling complex ATPase ISW2 (1120 aa)	72.7101	76.0446	62.8018	51.2537	41.0523	67.1771
	VDAG_09769	conserved hypothetical protein (601 aa)	48.7272	21.3754	29.3529	44.6486	31.1343	35.5573
	VDAG_10253	pre-mRNA-splicing factor cef-1 (781 aa)	22.3958	34.8699	34.1116	30.0586	26.085	37.0421
	VDAG_02544	MYB DNA-binding domain-containing protein (560 aa)	57.7599	25.1938	22.398	36.7935	38.8255	48.5735
	VDAG_05926	MYB and HSA domain-containing protein (1773 aa)	80.8915	35.1978	25.3259	35.379	43.7753	53.9208
	VDAG_06747	conserved hypothetical protein (305 aa)	2.56216	9.60938	20.3779	15.6455	13.173	14.6635
	VDAG_06776	MYB DNA-binding domain-containing protein (430 aa)	4.55208	7.51287	26.0332	18.9418	29.0121	19.9465
	VDAG_08746	conserved hypothetical protein (283 aa)	38.5076	39.6466	26.0539	32.8079	33.4692	28.975
	VDAG_10303	MYB DNA-binding domain-containing protein (361 aa)	6.41895	18.0123	4.00466	6.43506	11.4295	14.6864
	VDAG_00359	conserved hypothetical protein (570 aa)	3.61514	4.41245	7.67043	12.2209	9.88398	7.47863
Hetero&Grainy&Cen&NDT&Nuc&Wing transcription factor	VDAG_03019	nuclear transcription factor Y subunit B-3 (205 aa)	71.1865	113.22	102.384	84.0565	79.211	113.168
	VDAG_06598	nuclear transcription factor Y subunit C-4 (277 aa)	73.1301	120.566	147.945	141.194	140.438	139.752
	VDAG_00537	conserved hypothetical protein (119 aa)	3.0491	20.4999	14.5457	10.1935	9.39415	14.117
	VDAG_02687	TATA-binding protein-associated phosphoprotein (139 aa)	37.9153	36.6347	47.0312	47.1428	41.398	42.8533
	VDAG_05878	DNA polymerase epsilon subunit C (429 aa)	53.2141	45.1677	48.1489	60.1546	67.5269	65.3609
	VDAG_02169	conserved hypothetical protein (828 aa)	59.719	22.9576	17.7006	24.1688	44.1194	49.355
	VDAG_09894	conserved hypothetical protein (453 aa)	18.414	22.4958	15.7533	16.4288	12.4178	13.7654
	VDAG_04055	conserved hypothetical protein (128 aa)	24.1664	15.2842	46.6358	45.2501	48.1011	27.935
	VDAG_05574	PHOG (513 aa)	84.3636	19.5513	17.8629	35.7267	36.3848	40.4705
	VDAG_01460	VIB-1 (340 aa)	3.89293	17.4486	8.92632	9.44779	5.8948	4.87284
	VDAG_06339	conserved hypothetical protein (139 aa)	67.978	226.784	201.825	143.289	108.681	119.482
	VDAG_06363	asparaginyl-tRNA synthetase (589 aa)	47.8632	130.532	99.6627	79.4401	82.4074	120.775
	VDAG_01930	eukaryotic translation initiation factor 2 subunit alpha (314 aa)	38.958	153.462	124.923	111.994	92.6783	126.608
	VDAG_10148	DNA replication licensing factor mcm6 (938 aa)	6.68789	48.6452	37.5546	21.5788	19.0001	34.4372
	VDAG_05749	mRNA-capping enzyme subunit alpha (398 aa)	61.9104	59.4109	66.5077	56.9507	54.4096	82.4172
	VDAG_08525	DNA replication licensing factor mcm5 (722 aa)	17.0248	70.7138	64.1231	44.6089	35.204	51.5669
	VDAG_08545	exosome complex exonuclease RRP4 (355 aa)	8.66079	16.2674	16.841	13.4758	19.4835	22.8097
	VDAG_08627	transcription elongation factor SPT6 (1413 aa)	21.348	63.1928	50.7008	39.4214	42.2073	52.6622
	VDAG_08638	conserved hypothetical protein (530 aa)	4.97575	0.310261	1.00978	0.340233	1.04688	1.46809
	VDAG_04238	DNA replication licensing factor mcm7 (839 aa)	2.8396	114.274	110.877	60.2739	31.2603	38.5371
	VDAG_07985	pre-mRNA-splicing factor ATP-dependent RNA helicase prp22 (1191 aa)	33.8043	28.1414	25.6381	28.7661	31.9429	39.5977
	VDAG_04096	DNA replication licensing factor mcm4 (1029 aa)	8.11156	59.1291	42.5903	21.5191	17.6427	31.1585
	VDAG_01223	40S ribosomal protein S23 (142 aa)	300.886	1609.38	1276.18	893.307	925.588	1029.43
	VDAG_01319	conserved hypothetical protein (1565 aa)	15.1741	28.6071	14.1618	16.8185	18.5338	26.5189
	VDAG_01493	DNA replication licensing factor mcm2 (881 aa)	4.50718	79.5597	66.0906	34.7109	26.6421	30.0885
	VDAG_01533	OB-fold nucleic acid binding domain-containing protein (272 aa)	3.41114	17.9121	27.8211	22.7392	10.9144	16.8232
	VDAG_01539	lysyl-tRNA synthetase (586 aa)	39.2445	70.4809	51.9461	44.4369	45.2619	71.9004
	VDAG_01749	woronin body major protein (198 aa)	12.9092	813.062	829.595	470.29	941.956	259.821
	VDAG_01788	eukaryotic translation initiation factor 1A (155 aa)	88.4572	327.534	338.682	239.99	284.676	375.99
	VDAG_01801	aspartyl-tRNA synthetase (577 aa)	89.2775	97.4405	72.7892	73.2946	69.6381	90.786
	VDAG_05940	60S ribosomal protein L2 (255 aa)	392.298	2926.73	1949.27	1566.86	1714.74	1532.4
	VDAG_01034	40S ribosomal protein S11 (161 aa)	212.712	2064.07	1750.52	1339.39	1189.16	1172.76
	VDAG_01364	3'-5' exoribonuclease CSL4 (307 aa)	92.0093	25.7918	36.2882	33.1659	28.112	37.581
	VDAG_08839	50S ribosomal protein L2 (393 aa)	35.4475	91.799	94.352	74.0013	53.9625	80.5222
	VDAG_07967	GU4 nucleic-binding protein (423 aa)	25.3715	61.7803	45.0308	47.2914	54.0174	76.8261
	VDAG_08650	replication factor-A protein (618 aa)	11.6949	95.5644	79.2546	54.2525	47.5546	86.72
	VDAG_09246	conserved hypothetical protein (110 aa)	8.61422	21.808	23.6629	12.4421	8.81788	21.5925
	VDAG_08326	conserved hypothetical protein (697 aa)	2.05282	15.2535	11.8153	9.65772	8.73426	8.48807
	VDAG_10430	DNA-directed RNA polymerases I (153 aa)	28.3641	73.625	81.2357	74.0004	62.966	88.1457
	VDAG_10269	replication factor-A protein (295 aa)	9.75611	69.7173	74.7315	41.1837	26.668	69.3575
	VDAG_10276	cell morphogenesis protein PAG1 (2409 aa)	37.4219	30.5437	19.8813	18.2726	21.7249	23.0322
	VDAG_00315	exosome complex exonuclease RRP40 (246 aa)	11.6276	21.133	29.0945	37.1764	31.4795	32.7726
	VDAG_00362	eukaryotic translation initiation factor 5A-2 (162 aa)	258.484	1102.49	984.537	823.23	878.281	1038.08
	VDAG_00135	glutamate-cysteine ligase (726 aa)	82.9875	34.209	24.1537	28.7006	34.9061	60.3741
	VDAG_01880	Rho1 guanine nucleotide exchange factor 1 (1240 aa)	37.9053	42.0897	33.9535	37.9242	44.5897	40.8992
	VDAG_00683	developmental regulator flbA (755 aa)	145.246	105.477	72.1062	112.193	148.385	321.316
	VDAG_00693	vacuolar membrane-associated protein iml-1 (2109 aa)	6.61553	20.0324	10.0302	12.2656	12.9592	16.2372
	VDAG_04398	cell division control protein (606 aa)	68.7601	19.6118	24.7605	14.8856	11.0214	18.378
	VDAG_09854	histone H1 (219 aa)	299.29	477.343	499.922	420.103	324.882	220.337
	VDAG_06619	forkhead box protein K2 (673 aa)	35.6345	32.625	27.529	24.8823	27.4498	39.091
	VDAG_10143	histone acetyltransferase ESA1 (519 aa)	52.7566	21.167	21.0492	38.9126	36.3852	45.5558
	VDAG_07024	heat shock factor protein (662 aa)	32.8262	17.2577	11.4574	19.6611	16.058	14.547
	VDAG_09359	meiotic recombination protein rec12 (426 aa)	14.4798	2.87268	4.17546	0.872498	1.08763	2.16668
	VDAG_04089	vacuolar transporter chaperone 4 (783 aa)	8.69092	39.3137	38.8409	20.3585	17.8414	26.5987
	VDAG_01498	forkhead domain-containing protein (1137 aa)	57.0842	30.2647	23.8974	38.9486	38.0837	50.1909
	VDAG_00280	conserved hypothetical protein (259 aa)	6.09437	22.5588	28.1049	28.8392	30.1003	26.7367
	VDAG_05936	meiosis-specific transcription factor mei4 (748 aa)	5.65377	40.9638	43.1071	35.9802	29.9892	8.97407
	VDAG_07463	histone acetyltransferase mst2 (1077 aa)	18.2893	28.2678	27.6337	27.6402	24.9299	31.1733
	VDAG_07492	flocculation suppression protein (542 aa)	48.2123	42.4754	49.8018	107.179	91.5352	57.6819
	VDAG_03014	transcription initiation factor iif (369 aa)	28.597	63.1445	54.8789	52.2221	43.7337	50.2515
	VDAG_01397	sak1 (796 aa)	6.34661	79.6721	70.6082	40.194	16.7003	14.1322
	VDAG_01414	rho-GTPase-activating protein (900 aa)	20.0219	52.31	36.2544	30.764	24.7267	34.9793
Zn2Cys6&APSES&HMG transcription factor	VDAG_05336	conserved hypothetical protein (529 aa)	0.632933	0.746662	2.78496	5.67562	6.78915	5.72933
	VDAG_05342	acriflavine sensitivity control protein acr-2 (563 aa)	102.317	13.8422	15.4646	21.7142	19.5341	40.0323
	VDAG_05349	ZnF3 (563 aa)	50.7795	8.37129	12.1997	41.0968	49.9043	43.9228
	VDAG_05362	conserved hypothetical protein (793 aa)	21.8715	21.1451	18.7209	25.0013	31.2856	36.8257
	VDAG_05377	RING-4 (523 aa)	19.6637	19.3448	11.455	16.8684	19.8502	19.7498
	VDAG_05422	C2H2 type zinc finger domain-containing protein (268 aa)	1.2341	1.22728	0.79547	3.57889	5.93395	10.1565
	VDAG_10012	conserved hypothetical protein (509 aa)	24.5646	13.0915	14.895	15.6424	20.2227	20.4651
	VDAG_10045	transcriptional activator protein DAL81 (732 aa)	48.9175	56.4044	84.7009	141.132	109.886	91.4862
	VDAG_07234	conserved hypothetical protein (717 aa)	55.8892	18.3593	19.3631	29.5493	24.4516	119.881
	VDAG_07288	conserved hypothetical protein (715 aa)	1.27746	3.50045	2.81928	4.04123	4.08072	3.45282
	VDAG_06371	conserved hypothetical protein (464 aa)	28.3876	13.6027	14.5225	28.499	28.7198	45.8889
	VDAG_04789	conserved hypothetical protein (672 aa)	3.76324	5.6697	4.23139	5.97594	6.23336	7.68723
	VDAG_04814	fungal specific transcription factor domain-containing protein (800 aa)	5.03889	2.52019	4.41966	7.43338	6.04947	8.439
	VDAG_04687	conserved hypothetical protein (651 aa)	106.436	5.56391	6.2291	8.65154	12.96	37.3491
	VDAG_04731	conserved hypothetical protein (725 aa)	16.0991	3.85896	4.26922	4.97882	5.57088	20.8624
	VDAG_04760	conserved hypothetical protein (488 aa)	1.892	2.3156	1.5136	2.65016	3.11369	5.3908
	VDAG_01990	predicted protein (600 aa)	1.6212	1.00593	2.25533	3.25863	3.89802	3.39207
	VDAG_01994	C6 zinc finger domain-containing protein (846 aa)	59.7646	39.5721	54.7319	84.2316	66.5551	52.2165
	VDAG_02146	fungal specific transcription factor domain-containing protein (726 aa)	2.9999	0.955085	0.499098	1.39536	1.67424	4.87815
	VDAG_02198	predicted protein (457 aa)	1.06858	5.38052	4.47041	4.74092	6.10763	6.71008
	VDAG_02205	conserved hypothetical protein (452 aa)	11.6602	7.10332	4.66858	8.26782	14.9213	19.8955
	VDAG_02235	predicted protein (436 aa)	63.3651	4.4535	12.9407	23.4137	46.7172	140.341
	VDAG_00765	C6 zinc finger domain-containing protein (592 aa)	3.03844	3.22529	3.28904	4.3182	4.54801	10.3654
	VDAG_04403	conserved hypothetical protein (841 aa)	25.6302	27.8064	41.8973	63.0838	63.8552	51.6665
	VDAG_04469	C6 transcription factor RegA (989 aa)	10.5706	8.89839	5.2787	8.67749	6.69018	11.4624
	VDAG_06160	conserved hypothetical protein (410 aa)	0.842113	0.623294	0.686419	1.62724	2.7956	2.37882
	VDAG_06235	fungal specific transcription factor domain-containing protein (989 aa)	24.8056	17.6182	16.2489	24.8516	22.9135	36.674
	VDAG_03389	conserved hypothetical protein (730 aa)	1.46898	0.491147	0.684027	2.09408	5.26112	11.6451
	VDAG_08115	conserved hypothetical protein (663 aa)	135.788	90.2648	64.5105	82.6107	125.626	104.011
	VDAG_08177	quinic acid utilization activator (722 aa)	5.32641	10.7704	3.1906	6.37678	7.45096	31.1289
	VDAG_08226	conserved hypothetical protein (776 aa)	8.78021	13.1384	14.2756	23.6812	23.0006	28.1427
	VDAG_08231	C6 zinc finger protein (455 aa)	3.05496	4.31059	1.93063	4.63803	4.48965	7.44491
	VDAG_09925	OefC (704 aa)	19.2823	10.7745	24.8052	75.815	109.018	84.8999
	VDAG_04548	conserved hypothetical protein (354 aa)	0.846746	0.239944	1.70149	1.8665	1.03903	3.63346
	VDAG_04640	C6 zinc finger protein (737 aa)	529.912	78.8667	84.5044	171.862	258.427	315.214
	VDAG_06845	predicted protein (399 aa)	12.407	10.83	8.1653	12.4841	14.7346	11.6177
	VDAG_07685	conserved hypothetical protein (790 aa)	83.1783	24.0993	121.574	167	195.101	36.7249
	VDAG_07703	conserved hypothetical protein (634 aa)	107.732	9.70804	2.79822	8.48299	17.4357	33.6949
	VDAG_07704	pathway-specific nitrogen regulator (961 aa)	39.9602	15.5198	10.0271	16.5934	17.8314	28.8038
	VDAG_07081	lactose regulatory protein LAC9 (659 aa)	18.0194	12.367	10.6133	18.5982	18.291	20.3278
	VDAG_07174	predicted protein (443 aa)	1.48797	4.43991	21.7253	28.2836	11.1446	20.5088
	VDAG_09064	conserved hypothetical protein (643 aa)	5.87929	1.60827	5.0336	7.40655	10.4213	12.7326
	VDAG_09096	binuclear zinc transcription factor (812 aa)	0.406671	2.58907	4.39713	5.67971	5.32784	5.22904
	VDAG_09144	hypothetical protein (200 aa)	131.109	35.2124	54.8037	73.024	88.7649	155.275
	VDAG_04333	conserved hypothetical protein (568 aa)	0.951448	0.777956	1.72921	3.42246	3.04926	5.84827
	VDAG_08945	C6 transcription factor domain-containing protein (670 aa)	0.859336	5.70381	5.15552	6.54358	6.76072	9.57306
	VDAG_08992	conserved hypothetical protein (883 aa)	28.8704	36.0134	54.3402	40.0776	48.9325	23.4624
	VDAG_09033	cutinase transcription factor 1 alpha (951 aa)	65.8075	46.1849	46.7757	65.795	84.192	92.0115
	VDAG_02037	conserved hypothetical protein (736 aa)	17.1489	21.6596	13.8014	23.1495	28.0887	38.9618
	VDAG_10171	fungal specific transcription factor domain-containing protein (484 aa)	7.45124	0.82497	1.20822	1.95939	2.77799	3.16851
	VDAG_10186	C6 zinc finger domain-containing protein (753 aa)	171.051	33.9358	26.891	43.1457	53.1422	87.2791
	VDAG_10241	conserved hypothetical protein (645 aa)	0.59551	0.393845	1.80089	2.78966	4.8266	4.72374
	VDAG_06923	transcriptional activator protein DAL81 (726 aa)	11.2681	15.4309	15.4724	27.3327	23.2618	26.8173
	VDAG_07012	conserved hypothetical protein (745 aa)	79.9655	24.1821	24.1191	46.6525	43.2536	48.2391
	VDAG_07325	conserved hypothetical protein (723 aa)	2.90009	0.183042	0.397731	0.268676	1.09409	1.94726
	VDAG_07333	conserved hypothetical protein (308 aa)	5.5946	6.13492	11.9825	13.9454	14.3662	19.3078
	VDAG_07398	C6 zinc finger domain-containing protein (704 aa)	36.8545	17.3373	13.7294	23.6679	36.145	37.3272
	VDAG_07426	fungal specific transcription factor domain-containing protein (814 aa)	49.7364	14.8395	14.3173	23.1676	30.3933	36.8389
	VDAG_05809	zinc finger transcription factor 1 (1053 aa)	75.4787	38.2163	17.0595	27.6552	53.159	35.4939
	VDAG_05842	conserved hypothetical protein (512 aa)	18.5789	12.0226	25.0975	37.2417	34.4324	37.0942
	VDAG_08521	fungal specific transcription factor domain-containing protein (899 aa)	143.314	44.1959	27.8778	44.1485	54.5151	50.2505
	VDAG_08550	predicted protein (658 aa)	2.42236	4.64382	2.35661	8.45438	7.87064	13.7699
	VDAG_01084	conserved hypothetical protein (564 aa)	3.51347	0.929985	1.94538	5.17856	8.41082	4.83509
	VDAG_01166	predicted protein (521 aa)	1.4757	0.36929	1.58106	4.71218	7.82114	7.74399
	VDAG_01189	fungal specific transcription factor domain-containing protein (1006 aa)	1.24208	0.680018	1.10825	2.65699	1.87957	3.7733
	VDAG_03605	conserved hypothetical protein (570 aa)	0.772132	0.466957	0.600752	0.695342	1.50262	2.01555
	VDAG_03618	predicted protein (440 aa)	1.77524	1.25954	4.08823	18.0254	3.18694	5.61642
	VDAG_03648	conserved hypothetical protein (573 aa)	0.310095	0.679546	0.670378	1.29059	1.00275	2.87244
	VDAG_03660	conserved hypothetical protein (807 aa)	32.3046	2.04195	4.75418	8.02755	9.34435	12.6202
	VDAG_03675	C6 zinc finger domain-containing protein (589 aa)	0.0732806	0.220879	2.30705	1.70382	2.3208	2.32459
	VDAG_03724	transcriptional activator Mut3p (1005 aa)	51.7934	87.9265	43.2812	59.2044	61.7573	114.779
	VDAG_09586	conserved hypothetical protein (655 aa)	19.3836	9.41696	10.8659	18.7803	18.3	40.6838
	VDAG_09607	fungal specific transcription factor domain-containing protein (762 aa)	1.3543	2.94103	1.87824	2.30426	2.40951	3.99505
	VDAG_09653	finger protein (775 aa)	5.16475	2.70346	3.56429	5.3572	6.3787	8.00414
	VDAG_09694	transcriptional activator ARO80 (1026 aa)	66.6905	16.2076	13.1017	14.2198	18.1944	38.903
	VDAG_05986	predicted protein (687 aa)	3.32956	3.1092	3.36507	2.93102	3.8117	7.7704
	VDAG_05999	conserved hypothetical protein (477 aa)	28.0124	5.42344	18.3707	26.6686	57.846	54.116
	VDAG_06015	conserved hypothetical protein (749 aa)	12.2839	7.67975	9.91941	14.2735	14.7624	38.3004
	VDAG_04958	conserved hypothetical protein (719 aa)	72.8089	16.6655	9.21134	18.524	30.3262	72.1223
	VDAG_04993	conserved hypothetical protein (583 aa)	134.973	16.4583	23.3894	27.0961	27.1509	40.5907
	VDAG_04995	conserved hypothetical protein (858 aa)	15.2557	13.5784	24.8921	34.5658	38.9469	37.7036
	VDAG_04153	predicted protein (297 aa)	1.03697	0.306599	0.340923	1.52552	1.27447	1.29183
	VDAG_04205	fungal specific transcription factor domain-containing protein (784 aa)	4.10861	19.5327	13.6809	15.9733	16.938	17.7593
	VDAG_00626	conserved hypothetical protein (1053 aa)	30.7068	25.1631	17.9284	22.0996	21.4123	24.1571
	VDAG_00659	conserved hypothetical protein (595 aa)	39.6798	28.1507	46.1165	63.7561	45.596	35.0729
	VDAG_05243	predicted protein (495 aa)	0.0869831	0	0.279857	0.375308	0.18358	0.185875
	VDAG_05256	hypothetical protein (249 aa)	9.31467	12.9122	40.6453	45.0974	37.2077	29.9755
	VDAG_05292	predicted protein (507 aa)	14.2393	2.91235	1.96122	3.21043	2.30667	0.291718
	VDAG_05298	transcriptional activator xlnR (842 aa)	39.688	15.2536	8.13769	14.6792	17.3181	24.3303
	VDAG_07998	predicted protein (677 aa)	5.45279	3.01814	9.37046	11.0509	13.4624	16.6699
	VDAG_08004	transcriptional activator xlnR (953 aa)	17.1504	1.86806	1.13425	3.38205	6.87551	18.0206
	VDAG_08005	nitrogen assimilation transcription factor nit-4 (912 aa)	104.303	24.8493	25.281	68.0621	99.914	74.8524
	VDAG_08009	Zn(II)2Cys6 transcription factor (629 aa)	20.7284	21.9267	28.8856	42.9098	43.9776	78.7436
	VDAG_01290	conserved hypothetical protein (492 aa)	12.7296	4.30208	3.80066	8.84636	9.4656	15.9258
	VDAG_01318	cutinase transcription factor 1 beta (1009 aa)	335.533	19.875	9.85958	23.489	55.6866	192.952
	VDAG_01478	nodulation protein L (672 aa)	13.4144	33.2512	48.2916	53.9755	44.196	26.7137
	VDAG_01581	transcription factor (690 aa)	27.2767	18.0903	13.3128	19.1211	23.449	32.5492
	VDAG_07729	Zfr1 (839 aa)	5.87447	7.11732	9.36215	14.2723	20.6996	24.593
	VDAG_07737	conserved hypothetical protein (778 aa)	46.4653	18.5772	17.167	14.3701	15.7305	52.8163
	VDAG_07781	conserved hypothetical protein (230 aa)	30.2947	11.0197	7.57133	25.9106	22.3283	30.7737
	VDAG_07809	C6 zinc finger domain-containing protein (582 aa)	7.90493	14.6239	20.5972	22.0406	17.1578	19.9547
	VDAG_07846	transcriptional activator protein DAL81 (679 aa)	12.709	9.56441	16.1946	42.6783	52.8702	25.832
	VDAG_03469	conserved hypothetical protein (706 aa)	14.4407	8.88253	8.52986	11.8511	7.648	8.14022
	VDAG_03481	Zn(II)2Cys6 cluster transcripitional activator (721 aa)	19.8982	22.819	19.3343	28.4703	27.2586	30.0299
	VDAG_03482	fungal specific transcription factor domain-containing protein (957 aa)	56.1038	52.9542	44.1063	67.9147	58.1771	63.3214
	VDAG_08406	conserved hypothetical protein (499 aa)	29.6117	33.1675	57.1261	95.0019	55.9471	71.003
	VDAG_08475	C6 zinc finger domain-containing protein (420 aa)	10.6247	6.03429	9.00835	19.6268	23.3274	16.5351
	VDAG_05079	conserved hypothetical protein (78 aa)	135.029	29.0213	25.607	53.3371	28.1304	63.1049
	VDAG_05140	fungal specific transcription factor domain-containing protein (702 aa)	12.792	2.53803	4.73166	3.62863	4.73775	4.21126
	VDAG_05153	hypothetical protein (386 aa)	0.0896628	0	1.14783	3.07659	0.569503	0.48688
	VDAG_05174	conserved hypothetical protein (152 aa)	10.8284	2.4533	8.42053	8.56196	12.4527	12.1206
	VDAG_03890	conserved hypothetical protein (450 aa)	9.88901	2.35418	2.41601	8.67274	7.76203	19.8053
	VDAG_03900	conserved hypothetical protein (555 aa)	4.12678	5.37464	9.16009	13.2998	13.2447	12.2515
	VDAG_05636	conserved hypothetical protein (412 aa)	29.4723	1.99519	21.7832	41.505	50.4817	23.4914
	VDAG_05552	conserved hypothetical protein (527 aa)	16.2553	22.2691	41.218	68.6173	47.7081	35.4428
	VDAG_05562	conserved hypothetical protein (695 aa)	1.81006	1.32206	0.570978	1.56004	1.69034	1.95139
	VDAG_05596	conserved hypothetical protein (820 aa)	59.9472	77.5528	108.079	158.827	207.329	159.718
	VDAG_00301	transcriptional activator protein acu-15 (892 aa)	453.517	43.9968	18.6437	48.5919	103.85	268.345
	VDAG_00432	C6 zinc finger domain-containing protein (674 aa)	38.0517	5.6456	2.64497	9.9761	21.9733	32.0058
	VDAG_03747	conserved hypothetical protein (494 aa)	1.69623	3.41265	3.05728	4.13294	4.42131	6.48183
	VDAG_03761	conserved hypothetical protein (507 aa)	2.80325	2.05304	2.02298	5.6844	4.45388	6.60531
	VDAG_03199	conserved hypothetical protein (694 aa)	55.1384	37.7835	30.2548	37.4582	26.6778	49.9283
	VDAG_09813	C6 transcription factor RegA (838 aa)	5.10837	0.321562	0.663305	1.99682	2.93411	8.08872
	VDAG_10262	conserved hypothetical protein (516 aa)	4.39629	6.63476	8.92081	11.5069	23.0009	20.9229
	VDAG_02744	conserved hypothetical protein (523 aa)	8.75729	36.3373	7.89227	9.36898	11.7326	23.594
	VDAG_02789	conserved hypothetical protein (753 aa)	19.7648	5.82618	2.73287	9.13789	16.6323	22.598
	VDAG_02870	conserved hypothetical protein (640 aa)	14.4349	21.2179	24.6622	29.3465	28.5731	26.6032
	VDAG_02539	conserved hypothetical protein (704 aa)	17.8069	11.2939	21.4227	43.2189	44.8501	25.8206
	VDAG_02607	conserved hypothetical protein (435 aa)	0.188206	0.356211	0.196177	0.492235	0.578726	0.685659
	VDAG_01746	C6 zinc finger domain-containing protein (427 aa)	15.2133	26.5821	26.158	20.1183	27.1747	32.6837
	VDAG_05861	conserved hypothetical protein (829 aa)	11.5748	14.6805	11.8229	18.2977	26.3618	23.3069
	VDAG_05862	conserved hypothetical protein (513 aa)	0.652242	1.00308	0.619875	1.3468	2.60789	1.10383
	VDAG_05903	C6 zinc finger domain-containing protein (724 aa)	35.8232	36.7559	37.1051	53.5878	56.001	28.103
	VDAG_06665	conserved hypothetical protein (458 aa)	47.5736	30.0764	27.5428	58.4134	80.2478	85.9997
	VDAG_06702	conserved hypothetical protein (838 aa)	32.2431	9.7102	7.5459	17.5799	19.856	27.1382
	VDAG_06719	fungal specific transcription factor domain-containing protein (633 aa)	132.472	37.8536	41.159	66.897	67.978	66.1521
	VDAG_01022	fungal specific transcription factor domain-containing protein (371 aa)	0.531478	0.28441	1.75693	3.5496	3.96094	3.93062
	VDAG_01342	nitrogen assimilation transcription factor nirA (578 aa)	3.74792	3.17063	4.03569	6.51713	6.3874	5.66528
	VDAG_01368	conserved hypothetical protein (675 aa)	1.52021	2.87531	3.15839	5.87481	7.75758	15.0397
	VDAG_08832	binuclear zinc transcription factor (673 aa)	139.843	45.6406	43.406	56.8218	63.7218	71.994
	VDAG_06781	conserved hypothetical protein (453 aa)	2.65614	6.51314	10.3101	27.1833	45.5245	27.3143
	VDAG_07458	conserved hypothetical protein (896 aa)	57.9763	28.4863	22.7365	31.2706	33.0726	53.0655
	VDAG_02300	fungal specific transcription factor domain-containing protein (698 aa)	35.6724	19.287	13.268	24.0153	29.4852	52.3609
	VDAG_07545	conserved hypothetical protein (841 aa)	53.5491	17.1976	19.2284	18.4042	28.0958	69.1726
	VDAG_09277	conserved hypothetical protein (779 aa)	19.2966	16.5397	10.1311	14.7367	18.6877	13.2281
	VDAG_09459	conserved hypothetical protein (776 aa)	40.1919	25.0146	26.2279	34.8078	46.0296	33.1766
	VDAG_09512	C6 zinc finger domain-containing protein (588 aa)	12.0206	7.27334	8.15203	6.2305	9.53591	13.0293
	VDAG_09513	conserved hypothetical protein (880 aa)	63.4772	45.8918	37.8679	43.6367	36.3018	47.1996
	VDAG_08764	conserved hypothetical protein (435 aa)	5.18998	4.02946	18.3773	17.9493	16.5044	4.78611
	VDAG_08332	conserved hypothetical protein (661 aa)	20.613	37.6915	41.6004	61.6271	66.6381	69.4557
	VDAG_00066	conserved hypothetical protein (840 aa)	32.6712	7.62661	4.72865	11.5506	23.9877	34.6128
	VDAG_01690	C6 zinc finger domain-containing protein (591 aa)	34.391	4.88571	13.4836	16.091	21.2153	18.1467
	VDAG_01704	fungal specific transcription factor domain-containing protein (612 aa)	0.475552	0.863532	0.470224	1.82483	2.91966	1.79281
	VDAG_03077	predicted protein (548 aa)	1.06004	4.28204	8.1385	16.4427	19.3263	9.95948
	VDAG_03293	C6 zinc finger domain-containing protein (512 aa)	9.16481	4.44187	6.81258	15.6079	17.2531	13.6139
	VDAG_03306	conserved hypothetical protein (491 aa)	80.9715	33.7934	25.8042	33.8309	40.3828	58.9674
	VDAG_07912	C6 zinc finger domain-containing protein (561 aa)	6.68063	2.36679	4.20476	7.47748	9.26881	11.3275
	VDAG_07921	conserved hypothetical protein (478 aa)	5.84593	5.04082	18.4602	88.9326	67.2021	14.8923
	VDAG_03849	conserved hypothetical protein (721 aa)	0.144408	0.305476	1.51836	2.18611	1.46592	2.21195
	VDAG_03862	STB5 (754 aa)	64.1307	6.54874	3.65667	6.10357	7.61487	13.9725
	VDAG_10457	conserved hypothetical protein (614 aa)	14.3404	12.4091	17.0722	25.4179	31.8512	29.5471
	VDAG_10326	conserved hypothetical protein (444 aa)	133.605	29.5374	16.2938	39.467	41.9756	42.0602
	VDAG_00390	conserved hypothetical protein (828 aa)	16.3573	3.71914	2.19654	6.0766	3.97239	4.05042
	VDAG_00161	conserved hypothetical protein (1026 aa)	41.1549	12.1128	13.8117	14.554	21.121	24.9009
	VDAG_00194	CMR1 (432 aa)	6.95922	5.9252	23.3292	106.584	181.66	20.3526
	VDAG_05390	conserved hypothetical protein (655 aa)	3.95813	1.97916	3.1305	4.23585	3.4811	4.91345
	VDAG_07253	conserved hypothetical protein (638 aa)	5.56198	0.286002	0.734461	3.4113	3.50358	12.7222
	VDAG_07302	conserved hypothetical protein (647 aa)	9.67104	4.58677	7.43001	12.4421	13.2296	21.1351
	VDAG_06412	fungal specific transcription factor domain-containing protein (732 aa)	13.0562	15.2777	30.582	55.2169	65.026	61.5703
	VDAG_02176	conserved hypothetical protein (549 aa)	2.3635	3.1933	4.16652	3.79021	4.67086	6.43316
	VDAG_02203	conserved hypothetical protein (657 aa)	4.24494	2.89101	3.06733	3.90272	4.51765	3.47706
	VDAG_00668	conserved hypothetical protein (616 aa)	7.73088	3.51085	4.71282	9.22111	7.98051	8.2535
	VDAG_06208	nitrogen assimilation transcription factor nirA (643 aa)	13.3285	8.24063	26.6591	43.9665	45.8588	95.7735
	VDAG_06213	conserved hypothetical protein (772 aa)	63.3495	53.2394	59.4731	82.3916	86.7304	96.901
	VDAG_09845	conserved hypothetical protein (645 aa)	25.0342	27.3658	36.2894	46.2011	37.6333	35.8889
	VDAG_07648	predicted protein (656 aa)	2.421	3.48586	3.70341	5.26095	3.31413	5.91828
	VDAG_07107	PrnA protein (777 aa)	36.2182	11.6657	9.122	19.6964	27.4951	45.9414
	VDAG_07160	conserved hypothetical protein (670 aa)	37.9851	12.3223	14.1558	31.665	47.3007	69.3562
	VDAG_09111	conserved hypothetical protein (778 aa)	47.426	17.1853	10.1226	24.1802	35.6257	37.1999
	VDAG_04319	predicted protein (412 aa)	2.03925	1.74549	1.12581	2.99631	2.76069	4.34911
	VDAG_10120	conserved hypothetical protein (327 aa)	3.06733	0.285778	0.949818	0.792465	2.61438	1.51782
	VDAG_10203	conserved hypothetical protein (594 aa)	1.19531	0.301512	0.3378	1.51633	1.91999	2.35036
	VDAG_07319	fungal specific transcription factor domain-containing protein (738 aa)	3.60209	1.70689	2.67937	2.62813	2.58204	7.39472
	VDAG_01080	fungal specific transcription factor domain-containing protein (719 aa)	3.91912	4.61281	4.44705	8.79883	9.15008	7.74601
	VDAG_01129	cutinase transcription factor 1 beta (870 aa)	30.0822	13.2814	7.29516	12.1233	16.4654	21.358
	VDAG_09577	conserved hypothetical protein (583 aa)	20.377	12.3466	10.9659	14.2432	14.8473	11.6308
	VDAG_05052	conserved hypothetical protein (655 aa)	37.4627	6.29429	11.657	26.4008	22.1003	40.4779
	VDAG_05054	predicted protein (785 aa)	24.1559	8.61275	11.4838	21.4715	24.6686	38.4474
	VDAG_03503	conserved hypothetical protein (377 aa)	2.64701	0.621684	4.47403	7.93643	8.71916	4.49071
	VDAG_03532	C6 zinc finger domain-containing protein (413 aa)	2.94302	2.00228	2.95741	12.5018	8.94418	7.01563
	VDAG_05059	fungal specific transcription factor domain-containing protein (669 aa)	976.344	23.6155	12.5436	20.6893	18.3143	17.1461
	VDAG_05080	conserved hypothetical protein (585 aa)	337.67	59.3862	51.8084	78.0447	79.9028	103.59
	VDAG_05469	protein kinase domain-containing protein (709 aa)	13.134	0.584762	1.49862	6.19216	5.89309	8.21667
	VDAG_05672	conserved hypothetical protein (580 aa)	0.321255	1.06488	1.83245	2.34084	1.79268	2.40402
	VDAG_05687	fungal specific transcription factor domain-containing protein (692 aa)	172.798	4.27645	5.84325	12.3797	10.3496	9.61773
	VDAG_00409	C6 zinc finger domain-containing protein (552 aa)	16.3683	22.4564	20.5796	62.6884	42.2505	25.4959
	VDAG_02912	C6 zinc finger domain-containing protein (649 aa)	46.0721	21.1442	25.1585	43.2299	51.8049	71.3346
	VDAG_02677	cutinase transcription factor 1 alpha (619 aa)	30.759	5.70563	6.38097	10.8748	15.9534	39.9504
	VDAG_07475	conserved hypothetical protein (635 aa)	1.01747	4.47163	3.79803	9.20176	9.29235	9.57511
	VDAG_01649	fungal specific transcription factor domain-containing protein (703 aa)	35.3238	19.8085	17.7544	21.3134	28.8608	40.5372
	VDAG_01672	conidial development protein fluffy (806 aa)	71.0141	17.4873	14.1135	23.9692	20.4567	45.5678
	VDAG_02916	conserved hypothetical protein (653 aa)	4.37434	2.32223	3.46021	3.81829	4.37889	11.5531
	VDAG_02961	conserved hypothetical protein (608 aa)	0.537147	1.16476	1.59316	2.68253	2.38816	2.5033
	VDAG_07886	conserved hypothetical protein (560 aa)	48.5823	25.8467	23.9946	33.4487	30.7335	41.5237
	VDAG_03852	RING-3 (619 aa)	32.4104	38.7296	18.2545	15.0763	25.6357	41.5344
	VDAG_10522	fungal specific transcription factor domain-containing protein (656 aa)	77.7324	3.45052	3.81154	7.40977	9.27625	10.4868
	VDAG_00329	conserved hypothetical protein (380 aa)	0.123514	0	0	0.143245	0.275451	0.952492
	VDAG_08221	start control protein cdc10 (822 aa)	14.4485	24.1876	21.6854	19.7299	22.1216	25.4386
	VDAG_02571	transcription factor MBP1 (707 aa)	11.4589	19.4159	13.914	12.2491	11.4401	15.6651
	VDAG_08656	cell pattern formation-associated protein stuA (722 aa)	41.1236	129.458	178.927	192.436	202.51	187.371
	VDAG_07908	conserved hypothetical protein (439 aa)	133.304	158.077	115.379	117.154	125.332	140.667
	VDAG_06245	conserved hypothetical protein (886 aa)	5.54143	8.31381	8.07186	8.00757	7.68211	16.2538
	VDAG_08336	predicted protein (158 aa)	3.60576	38.1821	37.8712	21.1664	14.5089	17.9027
	VDAG_03330	nucleosome binding protein (103 aa)	91.2908	930.781	1334.36	1113.67	699.066	846.391
	VDAG_04140	conserved hypothetical protein (517 aa)	865.863	90.5412	87.037	139.722	131.934	222.118
	VDAG_06274	predicted protein (1195 aa)	6.61711	8.57198	8.95179	14.4012	12.7067	17.0052
	VDAG_06400	predicted protein (255 aa)	6.95431	12.24	10.9165	16.5701	22.2517	14.8262
	VDAG_00686	origin recognition complex subunit 4 (852 aa)	3.04991	13.1515	18.3032	14.1314	10.773	15.2699
	VDAG_09925	OefC (704 aa)	19.2823	10.7745	24.8052	75.815	109.018	84.8999
	VDAG_06815	conserved hypothetical protein (1190 aa)	2.1607	46.5042	35.3388	18.5826	9.83024	7.91514
	VDAG_06891	conserved hypothetical protein (382 aa)	5.70137	8.82164	9.77609	9.32974	7.79976	10.5731
	VDAG_06901	ARS-binding protein (717 aa)	10.8401	8.88394	12.2634	15.965	14.848	12.8915
	VDAG_09035	conserved hypothetical protein (500 aa)	9.35762	36.2398	32.0925	21.933	18.35	11.5833
	VDAG_10210	predicted protein (356 aa)	2.23838	0	0	0	1.01651	36.7182
	VDAG_06965	conserved hypothetical protein (590 aa)	1.03681	16.1791	15.5053	10.3029	5.27428	7.90782
	VDAG_01220	JmjC domain-containing protein (1403 aa)	21.6669	18.6041	14.333	14.72	13.6734	14.3074
	VDAG_01310	origin recognition complex subunit 2 (556 aa)	1.39963	10.2867	10.3437	8.58597	7.15739	8.28612
	VDAG_01498	forkhead domain-containing protein (1137 aa)	57.0842	30.2647	23.8974	38.9486	38.0837	50.1909
	VDAG_05882	conserved hypothetical protein (526 aa)	7.88964	3.45058	8.60487	11.9233	14.475	14.4649
	VDAG_07515	cupin domain-containing protein (684 aa)	8.52936	40.0616	40.2726	31.2002	18.4144	20.473
	VDAG_08665	chromo domain-containing protein (1736 aa)	7.35896	27.7684	23.8324	21.0309	19.5082	26.3996
	VDAG_02997	conserved hypothetical protein (431 aa)	64.8281	23.9651	27.6046	55.4509	72.1105	53.4773
	VDAG_01603	conserved hypothetical protein (372 aa)	0.351716	12.2051	11.0395	5.9476	4.42276	14.7981
	VDAG_10326	conserved hypothetical protein (444 aa)	133.605	29.5374	16.2938	39.467	41.9756	42.0602
	VDAG_04477	lysine-specific histone demethylase (1075 aa)	20.2991	35.3221	25.5574	26.8805	24.5464	24.6711
	VDAG_09161	conserved hypothetical protein (519 aa)	0.229505	0	0	0	0.240097	0.162932
	VDAG_04275	predicted protein (309 aa)	8.72657	78.9318	92.3689	68.4466	37.1232	28.171
	VDAG_07007	conserved hypothetical protein (717 aa)	9.53924	21.9754	26.0226	17.9682	7.17473	9.5733
	VDAG_00928	conserved hypothetical protein (347 aa)	215.891	205.083	223.892	195.824	142.005	60.6571
	VDAG_08843	HMG box protein (457 aa)	153.61	31.8224	24.5241	75.3607	85.538	76.2913
	VDAG_02444	1 protein carrying HMG-box (233 aa)	3.86529	0.194179	1.95124	7.24903	18.3364	15.5918
	VDAG_10231	conserved hypothetical protein (328 aa)	31.8823	25.8795	27.0976	25.0931	24.4379	24.1894
	VDAG_05301	LUC7 (272 aa)	17.7924	27.4957	34.4388	30.5276	23.5657	41.8847
	VDAG_02339	HMG box-containing protein (601 aa)	0.933728	44.3088	58.061	32.4181	20.0039	20.4117

## Sheet: Secreted proteins and ABC
Process	Gene Id	Broad Institute Annotation	FPKM
			CO	GC	MS1	MS2	MS3	MS4
ABC transporters	VDAG_01167	multidrug resistance protein CDR1 (1518 aa)	0.208839	0.0585684	0.358398	0.325553	0.480893	0.608216
	VDAG_09104	ABC transporter CDR4 (1510 aa)	103.07	31.112	73.6496	99.7498	103.211	51.908
	VDAG_07342	brefeldin A resistance protein (1499 aa)	142.891	32.4642	34.9755	107.583	116.279	61.2148
	VDAG_09766	multidrug resistance protein (1334 aa)	258.35	31.4372	47.0222	179.532	239.438	82.296
	VDAG_05688	leptomycin B resistance protein pmd1 (1242 aa)	1733.84	4.2447	3.04258	6.38981	5.80255	4.98833
	VDAG_05060	multidrug resistance protein (1277 aa)	5231.27	58.6574	5.69969	9.23215	9.3935	10.1563
	VDAG_02903	multidrug resistance protein (1371 aa)	54.4497	9.12622	17.5123	21.3571	33.4082	13.5223
	VDAG_04467	multidrug resistance protein (1312 aa)	123.498	7.61877	14.5579	82.4801	142.536	28.2427
	VDAG_08446	multidrug resistance protein (1337 aa)	0.823358	0.771239	1.99919	2.93197	2.7006	3.12305
	VDAG_05937	conserved hypothetical protein (210 aa)	71.9908	45.7204	39.4331	77.0059	72.9547	71.3123
	VDAG_02221	ATP-dependent permease MDL1 (1459 aa)	2.63996	0.693557	3.33121	8.16214	6.01948	4.99376
	VDAG_00514	ATP-binding cassette transporter abc1 (1478 aa)	8.9316	6.45909	7.78283	9.98346	17.4737	39.2965
	VDAG_04585	ATP-dependent permease MDL2 (792 aa)	32.0362	57.7217	69.2256	61.2775	51.3894	73.4819
	VDAG_03847	canalicular multispecific organic anion transporter 1 (1506 aa)	21.5448	10.1597	11.5056	16.7054	20.2599	20.9496
	VDAG_06387	metal resistance protein YCF1 (1548 aa)	20.3177	57.5184	34.541	39.388	44.1177	65.2214
	VDAG_05084	ATP-dependent bile acid permease (1676 aa)	88.9737	72.8724	27.3744	27.9554	22.8023	37.7077
	VDAG_01371	ATP-binding cassette transporter protein (1421 aa)	10.2053	32.2575	9.72949	17.4571	22.2284	17.8413
	VDAG_01026	ATP-dependent bile acid permease (1558 aa)	157.37	23.0413	40.4535	123.195	167.407	79.8305
	VDAG_02707	pleiotropic ABC efflux transporter of multiple drugs (1445 aa)	130.213	30.9383	16.9923	28.4767	22.1649	20.1953
	VDAG_08035	brefeldin A resistance protein (1594 aa)	15.4358	15.107	18.6025	39.0086	50.9774	77.9505
	VDAG_02913	brefeldin A resistance protein (1410 aa)	11.4266	2.03592	2.70901	8.08842	19.5583	15.4804
	VDAG_07342	brefeldin A resistance protein (1499 aa)	142.891	32.4642	34.9755	107.583	116.279	61.2148
	VDAG_07454	retinal-specific ATP-binding cassette transporter (1647 aa)	10.8112	16.5541	21.9367	27.9684	31.1575	19.0972
Secreted proteins	VDAG_08653	hypothetical protein (155 aa)	606.426	16772	16091.1	7851.59	4719.38	2572.14
	VDAG_05035	conserved hypothetical protein (469 aa)	3273.67	7352.52	12026.2	10592	1340.84	261.273
	VDAG_07851	predicted protein (255 aa)	7.11954	175.175	4143.94	200.691	102.695	10.6304
	VDAG_03287	hypothetical protein (199 aa)	0.343818	2.40716	3739.06	612.996	46.7345	2.83208
	VDAG_02103	hypothetical protein (145 aa)	0.430622	1.98816	3217.87	286.208	290.627	15.4418
	VDAG_02669	hypothetical protein (91 aa)	2.19143	6.10577	2762.4	4928.96	1623.08	27.7899
	VDAG_06236	conserved hypothetical protein (178 aa)	0.739673	23.838	2276.03	1610.59	389.983	4.55327
	VDAG_05117	surface protein (126 aa)	497.34	2611.72	2273.85	763.175	1087.49	306.325
	VDAG_01586	hydrophobin 5 (95 aa)	0.589196	113.435	1837.84	136.459	136.42	4.31022
	VDAG_07701	conserved hypothetical protein (139 aa)	28.3905	1460.81	1692.3	1296.89	1436.29	1048.78
	VDAG_10047	ice nucleation protein (406 aa)	181.433	948.442	1495.4	967.402	885.769	356.04
	VDAG_03965	predicted protein (433 aa)	16.3701	15.1674	1454.26	927.056	122.52	37.9635
	VDAG_04103	hypothetical protein (68 aa)	0.365888	1.91004	1436.57	1078.14	104.524	1.19633
	VDAG_07137	conserved hypothetical protein (342 aa)	243.984	312.945	1389.16	1359.8	219.414	164.137
	VDAG_06478	hypothetical protein (175 aa)	1306.21	212.225	1332.49	734.909	1335.1	1454.73
	VDAG_09510	glucan 1,3-beta-glucosidase (520 aa)	681.454	2019.84	1328.18	1006.27	1093.91	784.201
	VDAG_06963	hypothetical protein (371 aa)	5.37678	241.462	1174.26	838.683	789.513	192.788
	VDAG_03886	conserved hypothetical protein (296 aa)	2.09875	1268.39	1167.24	644.686	440.38	80.9494
	VDAG_08956	hypothetical protein (96 aa)	0	51.4532	1163.02	89.7555	26.9899	1.5477
	VDAG_08085	conserved hypothetical protein (195 aa)	2.68289	159.357	1057.4	268.99	174.286	87.3669
	VDAG_04798	tyrosinase (545 aa)	3.94105	231.753	967.27	638.537	747.464	111.686
	VDAG_02586	predicted protein (208 aa)	95.7803	963.782	950.738	605.12	603.105	532.095
	VDAG_08681	conserved hypothetical protein (241 aa)	1449.91	689.517	849.157	612.947	1407.49	576.35
	VDAG_04306	conserved hypothetical protein (255 aa)	268.118	1817.51	823.721	1011.1	1237.45	698.751
	VDAG_07958	predicted protein (280 aa)	2.93148	6.07766	687.592	427.994	108.896	16.9328
	VDAG_00825	vacuolar protease A (399 aa)	739.267	613.95	604.176	490.711	410.896	422.944
	VDAG_07682	hypothetical protein (101 aa)	1.06583	17.2565	536.433	336.444	154.353	7.7004
	VDAG_02814	glucan 1,3-beta-glucosidase (797 aa)	90.7278	60.469	501.255	449.79	273.279	39.8234
	VDAG_02670	cerevisin (527 aa)	228.433	297.868	498.837	488.527	514.19	430.26
	VDAG_02343	conserved hypothetical protein (387 aa)	6.25298	286.736	475.783	580.048	139.704	20.9132
	VDAG_00636	hypothetical protein (303 aa)	368.804	15.7716	392.14	71.3267	69.7172	23.0531
	VDAG_07296	sulphydryl oxidase Sox from patent-A1-Aspergillus niger (408 aa)	13.5626	19.8385	391.812	278.003	179.833	41.0127
	VDAG_06561	conserved hypothetical protein (381 aa)	55.0344	113.051	387.798	280.154	656.897	138.682
	VDAG_00107	guanyl-specific ribonuclease F1 (199 aa)	275.548	85.2709	381.438	376.418	594.397	193.629
	VDAG_06199	SnodProt1 (139 aa)	39.7294	155.332	364.572	266.68	323.418	51.7516
	VDAG_03021	septation protein SUN4 (445 aa)	9.51244	285.921	362.702	173.641	60.8944	58.5756
	VDAG_00769	hypothetical protein (141 aa)	71.9892	406.1	357.43	150.473	267.445	493.045
	VDAG_08583	hypothetical protein (448 aa)	36.9517	209.676	343.447	235.892	46.5784	39.0692
	VDAG_06637	conserved hypothetical protein (287 aa)	113.295	244.408	333.409	327.76	389.906	160.957
	VDAG_04553	hypothetical protein (204 aa)	51.0411	1.06428	324.898	977.698	554.063	103.441
	VDAG_01339	conserved hypothetical protein (419 aa)	15.5074	499.192	320.813	178.223	112.386	95.7951
	VDAG_02733	conserved hypothetical protein (294 aa)	12.5361	376.81	310.964	230.38	199.077	46.4728
	VDAG_00076	predicted protein (168 aa)	0.47911	50.1889	295.247	182.189	312.518	38.3217
	VDAG_03711	WSC domain-containing protein (513 aa)	2.68451	247.898	285.45	530.895	594.448	26.6339
	VDAG_04035	extracellular cell wall glucanase Crf1 (421 aa)	126.596	198.661	277.104	193.506	193.464	136.214
	VDAG_08037	conserved hypothetical protein (733 aa)	226.22	44.7559	272.745	203.997	206.021	18.0912
	VDAG_06780	conserved hypothetical protein (372 aa)	159.707	630.502	264.05	227.973	200.06	47.7619
	VDAG_07185	glucan 1,3-beta-glucosidase (358 aa)	152.948	156.33	262.1	136.61	186.023	93.2937
	VDAG_05970	conserved hypothetical protein (239 aa)	4.02615	97.3869	229.015	138.39	173.66	9.58087
	VDAG_06155	pectate lyase (256 aa)	70.1899	179.297	201.138	194.935	103.291	95.653
	VDAG_07407	carboxypeptidase Y inhibitor (222 aa)	56.3592	100.981	196.811	150.846	100.018	39.5901
	VDAG_01905	predicted protein (160 aa)	23.681	529.83	190.094	106.625	96.4117	154.961
	VDAG_04057	conserved hypothetical protein (426 aa)	8.27636	242.415	188.619	93.5099	32.9874	29.6004
	VDAG_03201	conserved hypothetical protein (167 aa)	50.5881	164.02	181.878	98.3435	66.5482	76.4644
	VDAG_06258	conserved hypothetical protein (233 aa)	1229.92	368.261	177.424	433.997	1129.72	1577.23
	VDAG_03642	endothiapepsin (433 aa)	1.89639	52.0674	177.319	89.0262	15.7783	8.39122
	VDAG_01231	conserved hypothetical protein (101 aa)	432.937	184.889	171.435	315.8	150.729	143.172
	VDAG_04233	aminopeptidase Y (496 aa)	39.6621	40.6765	167.645	269.44	455.72	1020
	VDAG_02735	conserved hypothetical protein (156 aa)	32.6599	1217.56	165.722	42.3228	186.401	55.0732
	VDAG_05758	carboxypeptidase Y (382 aa)	88.5721	157.15	163.029	146.631	113.869	103.424
	VDAG_02832	FAD binding domain-containing protein (535 aa)	5.97014	123.805	162.965	43.0857	33.3395	74.2027
	VDAG_00849	conserved hypothetical protein (624 aa)	1.56305	68.711	160.715	174.357	41.3403	10.2749
	VDAG_00559	phosphatidylglycerol/phosphatidylinositol transfer protein (180 aa)	192.422	102.317	160.029	151.943	140.611	138.126
	VDAG_07168	1,3-beta-glucanosyltransferase gel2 (460 aa)	82.0319	228.4	148.949	66.5531	40.401	55.1602
	VDAG_01456	disulfide-isomerase erp38 (373 aa)	24.8174	135.611	142.246	117.171	139.528	125.33
	VDAG_03386	predicted protein (190 aa)	380.007	50.1159	141.713	368.776	280.418	90.2342
	VDAG_05305	predicted protein (535 aa)	3.81829	154.994	134.071	18.8716	11.1613	8.15498
	VDAG_02462	nuclease S1 (347 aa)	5.90214	44.4071	130.692	128.786	60.0916	24.3785
	VDAG_01050	glutaminyl-peptide cyclotransferase (389 aa)	67.3484	73.8897	128.546	88.2991	66.3064	90.6837
	VDAG_03544	conserved hypothetical protein (282 aa)	2.94688	17.8708	118.002	109.053	85.1775	117.977
	VDAG_02746	conserved hypothetical protein (512 aa)	8.07903	2.62823	117.408	91.5939	80.5059	77.0232
	VDAG_02073	predicted protein (226 aa)	99.9053	107.058	112.504	74.9207	65.7044	123.426
	VDAG_00116	carboxypeptidase KEX1 (385 aa)	50.8545	95.5023	110.631	83.6908	84.1997	88.7482
	VDAG_03653	conserved hypothetical protein (241 aa)	1.06423	70.902	110.439	102.556	112.934	6.37441
	VDAG_01449	conserved hypothetical protein (1022 aa)	26.6415	2.57623	110.057	164.544	220.318	10.6035
	VDAG_04550	secreted protein (257 aa)	0	0.180437	109.902	205.308	30.8196	5.72216
	VDAG_09881	predicted protein (193 aa)	38.9989	3.70127	105.833	121.912	206.939	89.9812
	VDAG_04291	conserved hypothetical protein (377 aa)	11.2215	41.7938	105.487	59.1606	39.89	15.628
	VDAG_10456	conserved hypothetical protein (400 aa)	2043.63	5.26769	105.146	302.108	422.809	598.538
	VDAG_10051	tyrosinase (546 aa)	4.03421	22.0407	105.057	47.2774	78.5313	45.7309
	VDAG_00189	laccase (571 aa)	0.789674	1.15696	103.242	917.217	1166.07	28.686
	VDAG_04433	predicted protein (185 aa)	10.2828	16.0888	101.311	113.772	121.175	29.9151
	VDAG_10514	endo-1,3(4)-beta-glucanase (839 aa)	16.5031	62.9519	98.1713	83.4095	27.9933	5.81592
	VDAG_03084	alpha/beta hydrolase (342 aa)	7.5792	39.4163	97.0644	32.3656	25.2885	12.2195
	VDAG_06925	PEPAd (571 aa)	15.9497	62.1767	90.7966	79.5713	61.7923	34.0309
	VDAG_07148	conserved hypothetical protein (264 aa)	146.293	61.4837	89.4025	195.46	236.478	215.372
	VDAG_00726	hypothetical protein (58 aa)	23.636	49.3287	89.3131	50.2008	46.075	29.816
	VDAG_01109	conserved hypothetical protein (362 aa)	4031.44	1856.51	88.6563	38.2043	14.1722	29.3802
	VDAG_08251	conserved hypothetical protein (322 aa)	57.3723	27.5844	87.6927	82.6174	108.476	72.342
	VDAG_03333	chitin deacetylase (426 aa)	8.97902	59.9082	85.7912	36.452	24.5737	13.6352
	VDAG_05357	FAD binding domain-containing protein (502 aa)	40.278	36.8485	84.6589	91.251	100.466	120.095
	VDAG_04416	chitinase (442 aa)	11.552	154.173	82.6258	46.0371	8.99507	4.88528
	VDAG_08741	endochitinase (710 aa)	3.84661	493.897	82.0722	10.5093	4.25084	18.497
	VDAG_06386	tripeptidyl-peptidase (567 aa)	3.25335	79.5158	81.3284	35.4479	28.6702	49.5448
	VDAG_07622	fasciclin domain family (441 aa)	254.269	446.355	80.7123	146.019	256.346	206.268
	VDAG_06816	lysophospholipase (602 aa)	95.5749	77.0083	80.6568	84.301	190.6	179.764
	VDAG_04407	conserved hypothetical protein (197 aa)	45.7968	205.113	79.7816	19.7472	28.8341	7.84188
	VDAG_04530	UVI-1 (189 aa)	1.24406	0.532061	79.6808	30.769	12.188	2.45166
	VDAG_06144	predicted protein (192 aa)	0.524511	25.4232	78.6917	51.0731	49.0334	17.9786
	VDAG_01149	FAD binding domain-containing protein (495 aa)	6.86456	5.7916	76.0292	828.318	1225.75	138.054
	VDAG_03080	MGS207 protein (417 aa)	27.8206	30.9514	70.0077	53.4274	49.7121	58.0669
	VDAG_06930	conserved hypothetical protein (384 aa)	0.453311	2.69069	69.4234	20.9737	135.112	57.1511
	VDAG_03892	conserved hypothetical protein (1653 aa)	7.09544	90.7378	68.4845	29.7312	25.0884	19.3082
	VDAG_04506	predicted protein (142 aa)	36.8059	60.9216	68.1797	56.3119	62.2997	55.8089
	VDAG_07183	carboxypeptidase A (446 aa)	4.73871	4.72845	66.9863	57.4917	111.988	52.7699
	VDAG_00408	glucoamylase P (623 aa)	5.47329	11.0553	63.2158	30.391	11.2066	13.502
	VDAG_03799	conserved hypothetical protein (164 aa)	4.81646	5.60931	61.8718	74.2196	45.649	9.04475
	VDAG_00621	conserved hypothetical protein (241 aa)	11.9696	2.49796	61.8213	1463.41	9319.58	1845.7
	VDAG_05448	metalloprotease (277 aa)	2.89743	64.705	60.3128	29.6731	72.1054	42.5619
	VDAG_04977	endopolygalacturonase (371 aa)	1.66163	101.077	59.3823	20.1156	7.81198	31.0152
	VDAG_06039	conserved hypothetical protein (389 aa)	102.474	27.4356	57.9601	39.861	69.7831	66.4562
	VDAG_02463	conserved hypothetical protein (432 aa)	6.39379	20.0485	57.4336	49.8926	43.5208	46.4012
	VDAG_03011	conserved hypothetical protein (699 aa)	0.746601	39.3713	57.009	15.8372	20.9429	7.3541
	VDAG_02829	endo alpha-1,4 polygalactosaminidase precusor (298 aa)	188.7	163.54	55.5543	81.4662	90.7291	406.492
	VDAG_10137	DUF1237 domain-containing protein (549 aa)	59.8622	64.1165	55.2797	56.5929	50.751	57.0349
	VDAG_03987	prenylcysteine oxidase (556 aa)	12.8665	43.7058	54.229	58.0444	55.4133	34.113
	VDAG_09915	D-amino-acid oxidase (375 aa)	32.9294	28.116	54.1148	38.7293	46.3171	74.8826
	VDAG_07745	bacterial leucyl aminopeptidase (385 aa)	21.3478	4.17624	53.9924	57.7812	99.0512	216.781
	VDAG_02801	polyamine oxidase (528 aa)	10.0512	14.9342	53.5584	77.3977	45.8477	54.9141
	VDAG_05979	alcohol dehydrogenase (551 aa)	231.942	2.04983	53.3768	219.985	387.647	219.263
	VDAG_05122	hypothetical protein (180 aa)	11.6915	34.6189	52.7712	57.3609	3.84322	0.776689
	VDAG_03414	predicted protein (232 aa)	0.316879	0	51.7165	54.1439	4.09743	0
	VDAG_10077	conserved hypothetical protein (1080 aa)	18.1679	43.6984	51.3601	47.408	36.2146	39.4637
	VDAG_01602	endonuclease/exonuclease/phosphatase family protein (607 aa)	30.1909	4.43156	50.9314	39.4871	33.3186	36.1562
	VDAG_08070	conserved hypothetical protein (536 aa)	6.77569	8.97803	50.9308	61.9625	65.8672	8.99656
	VDAG_07195	hypothetical protein (193 aa)	702.528	14.4502	50.4821	206.126	356.455	416.637
	VDAG_09574	conserved hypothetical protein (491 aa)	410.34	20.1798	50.0815	230.196	275.971	295.395
	VDAG_02816	hypothetical protein (119 aa)	61.8343	97.6972	49.1141	23.5248	19.7079	83.1327
	VDAG_07246	aminopeptidase Y (518 aa)	5.75681	59.2579	48.9469	33.9464	26.13	32.7269
	VDAG_06106	endoplasmic oxidoreductin-1 (622 aa)	428.333	192.509	48.2997	35.9734	32.7426	37.4494
	VDAG_05094	FAD binding domain-containing protein (513 aa)	1.51935	5.21626	48.2193	68.1283	141.839	49.0587
	VDAG_05650	trypsin (257 aa)	0	0.110572	48.1418	174.249	586.791	115.654
	VDAG_05645	conserved hypothetical protein (496 aa)	1.01448	15.6833	48.0348	70.3811	79.052	131.246
	VDAG_05641	hypothetical protein (245 aa)	45.9247	40.3879	46.999	20.6687	52.7559	7.79825
	VDAG_07945	conserved hypothetical protein (154 aa)	21.3602	23.6279	46.6892	31.4684	57.6807	93.2269
	VDAG_05354	metalloproteinase (368 aa)	2.27693	33.2272	46.4181	20.2872	53.0429	10.2778
	VDAG_07980	aminopeptidase Y (492 aa)	3.55392	1.96665	46.2303	39.2837	54.0493	91.0556
	VDAG_09345	isoamyl alcohol oxidase (599 aa)	5.19452	133.573	46.2151	19.948	44.5738	108.688
	VDAG_01815	predicted protein (301 aa)	10.5754	9.45829	44.5431	152.987	305.397	20.4213
	VDAG_04423	predicted protein (347 aa)	11.0046	10.8065	44.0206	24.4588	14.8252	30.3966
	VDAG_07839	conserved hypothetical protein (503 aa)	81.647	3.94822	43.9846	89.746	62.7362	142.816
	VDAG_09500	keratin-associated protein 10-4 (2211 aa)	252.492	0.802255	43.5221	286.524	215.315	1.13369
	VDAG_02062	translation initiation inhibitor (155 aa)	0.980779	1.28864	43.4902	43.2909	16.3643	7.83484
	VDAG_09389	neutral alpha-glucosidase AB (985 aa)	9.2123	61.983	42.5582	37.4658	43.8768	47.1599
	VDAG_02776	conserved hypothetical protein (567 aa)	13.3082	16.4074	41.4439	37.4319	68.2913	216.557
	VDAG_05421	predicted protein (214 aa)	39.0886	22.8307	41.1993	17.5223	29.7105	32.0338
	VDAG_04342	mixed-linked glucanase (317 aa)	6.36672	28.0495	40.9621	50.3828	16.3128	8.91179
	VDAG_09744	glucan 1,3-beta-glucosidase (793 aa)	6.01877	10.0739	40.7239	111.961	174.492	41.1436
	VDAG_08265	aspergillopepsin F (445 aa)	84.1412	30.531	40.5908	34.1167	34.7032	59.1387
	VDAG_00596	predicted protein (233 aa)	47.1336	8.30157	40.4124	43.6297	33.4165	52.4613
	VDAG_03405	conserved hypothetical protein (402 aa)	3.01297	12.7974	39.1567	30.0581	37.568	26.2135
	VDAG_08395	mannosyl-oligosaccharide glucosidase (820 aa)	4.85667	36.0249	39.013	32.414	28.4815	27.7043
	VDAG_00382	kinase (489 aa)	35.2997	38.282	37.4874	38.0577	38.6652	48.5606
	VDAG_02042	conserved hypothetical protein (223 aa)	1.09954	174.367	37.3057	461.986	1457.7	128.794
	VDAG_07392	conserved hypothetical protein (459 aa)	1.46306	0.824612	36.7978	61.8906	126.356	234.801
	VDAG_09750	beta-glucosidase (877 aa)	2.69512	25.1706	35.4491	28.5809	32.8866	23.4761
	VDAG_04484	beta-hexosaminidase beta chain (610 aa)	5.54505	25.2753	35.4211	27.5823	25.9826	26.8758
	VDAG_07406	endoglucanase-1 (308 aa)	14.5005	35.8649	34.8748	18.5251	21.1633	79.4579
	VDAG_01864	conserved hypothetical protein (167 aa)	9.13824	38.3884	34.808	27.7203	29.6363	27.0902
	VDAG_04597	conserved hypothetical protein (925 aa)	27.8961	39.5625	34.4743	35.7298	38.7629	38.5961
	VDAG_02304	aminopeptidase Y (494 aa)	43.6512	13.2904	33.2935	46.7945	81.1666	102.328
	VDAG_05741	rho-GTPase-activating protein (1047 aa)	27.7225	35.1958	33.2636	41.7792	42.4525	20.9818
	VDAG_02231	feruloyl esterase B (491 aa)	0.168183	72.5987	33.1817	46.0249	9.14905	1.28295
	VDAG_05344	pectate lyase B (381 aa)	15.06	6.22943	33.0869	88.2212	112.434	24.2087
	VDAG_06152	hemerythrin HHE cation binding domain-containing protein (296 aa)	138.396	63.7517	32.345	41.2782	58.8049	54.8026
	VDAG_07375	DUF833 domain-containing protein (347 aa)	287.777	21.0037	32.2655	32.7438	50.9454	33.8173
	VDAG_07927	conserved hypothetical protein (432 aa)	0	0.135046	32.1761	325.484	64.7303	0.26403
	VDAG_00751	metalloprotease (285 aa)	1.93645	1.35541	31.9518	79.9542	219.031	550.214
	VDAG_02220	conserved hypothetical protein (451 aa)	0.0984413	0.801992	31.6475	68.643	22.5745	1.99231
	VDAG_00492	phosphorylcholine phosphatase (390 aa)	33.9141	96.4797	31.5116	39.6095	49.1515	135.511
	VDAG_03495	FAD binding domain-containing protein (478 aa)	0.592208	12.643	31.5084	14.8125	20.0326	21.7831
	VDAG_01348	conserved hypothetical protein (370 aa)	2.99388	10.6642	30.3201	56.5464	55.8502	21.0731
	VDAG_07393	conserved hypothetical protein (319 aa)	0.244157	0.605379	29.7351	5.53692	9.60439	5.05083
	VDAG_07212	conserved hypothetical protein (306 aa)	46.9807	18.7938	29.5594	28.7512	50.9644	44.957
	VDAG_01867	conserved hypothetical protein (171 aa)	1.32462	9.14292	29.3161	18.8785	17.864	31.947
	VDAG_09063	rhamnogalacturonase B (536 aa)	1.47126	56.3198	29.2821	12.7637	6.44976	4.46982
	VDAG_01465	nuclease P1 (323 aa)	185.856	11.2474	29.0229	31.6143	22.9454	72.3518
	VDAG_04405	conserved hypothetical protein (225 aa)	18.665	8.48172	28.677	79.1798	40.4584	37.2918
	VDAG_09550	disulphide isomerase (397 aa)	4.1148	27.9342	28.4936	20.2794	18.0437	25.0662
	VDAG_00500	carboxypeptidase S1 (474 aa)	11.49	87.5222	28.4709	69.7638	285.211	74.8706
	VDAG_09727	cellulose-growth-specific protein (436 aa)	2.89552	7.66475	28.2518	17.6245	11.9703	30.6452
	VDAG_03694	acetylcholinesterase (452 aa)	8.61871	72.8789	28.159	28.4642	49.8918	53.1456
	VDAG_06254	endoglucanase-5 (324 aa)	2.43623	38.2348	27.9158	15.5128	18.0348	56.9418
	VDAG_02693	ser/Thr protein phosphatase family (611 aa)	13.238	28.2907	27.7882	30.207	18.0787	19.1442
	VDAG_05416	guanyl-specific ribonuclease F1 (123 aa)	0.421486	0.827999	27.3783	8.28045	15.9699	16.0683
	VDAG_03127	lipase (438 aa)	77.9418	29.5863	27.0442	44.514	94.0472	75.1877
	VDAG_03611	choline dehydrogenase (625 aa)	1.03767	5.1425	26.8778	6.99705	17.0466	1.38124
	VDAG_07114	cytochrome b2 (384 aa)	11.8716	3.48408	26.3952	87.9633	30.0594	56.2838
	VDAG_10367	conserved hypothetical protein (295 aa)	106.932	70.9005	26.206	18.5761	46.5255	93.902
	VDAG_05100	carboxypeptidase (541 aa)	11.8403	0.919662	26.0561	16.0385	49.329	21.0997
	VDAG_03382	predicted protein (360 aa)	6.23703	33.508	26.0378	19.6157	12.7672	20.5442
	VDAG_01555	alpha-glucosidase (896 aa)	1.30468	3.89168	25.7228	9.65009	3.89447	5.31825
	VDAG_02906	conserved hypothetical protein (292 aa)	4.61414	669.402	25.6828	9.21506	16.0171	56.0544
	VDAG_10410	inosine/uridine-preferring nucleoside hydrolase (355 aa)	19.0034	19.6339	25.6258	31.0158	24.9918	32.6267
	VDAG_08282	lactonohydrolase (402 aa)	32.6793	9.70309	24.6031	15.2197	24.6381	30.6014
	VDAG_05115	zinc carboxypeptidase A (428 aa)	0.575038	0.349114	24.4515	41.5967	199.622	247.745
	VDAG_01806	hypothetical protein (256 aa)	1.96513	2.49312	24.3408	1089	3273.84	286.153
	VDAG_05976	alpha-amylase A type-1/2 (463 aa)	20.5624	4.28572	24.104	33.0105	116.479	146.135
	VDAG_10441	cortical actin cytoskeleton protein asp1 (1564 aa)	31.2458	32.3968	23.9908	26.4181	23.2792	41.4292
	VDAG_00499	endothiapepsin (410 aa)	0	14.9703	23.9657	18.9244	168.75	178.636
	VDAG_04171	predicted protein (2133 aa)	33.4477	2.441	23.5548	83.7586	120.108	43.2296
	VDAG_09549	oxidoreductase (295 aa)	11.5801	25.336	23.2032	18.1196	23.6346	38.8383
	VDAG_08620	peptide-N4-(N-acetyl-beta-glucosaminyl)asparagine amidase A (683 aa)	14.422	18.2954	22.7215	22.8403	24.6711	26.7207
	VDAG_07947	conserved hypothetical protein (627 aa)	0.376481	0.654254	22.4689	35.0636	21.1709	9.18992
	VDAG_07171	conserved hypothetical protein (615 aa)	1.38225	7.75007	22.2802	23.3553	34.6648	23.1106
	VDAG_04755	conserved hypothetical protein (404 aa)	0.489669	39.1638	22.2415	8.20806	4.407	18.2575
	VDAG_06382	conserved hypothetical protein (278 aa)	17.2275	26.237	22.1128	15.5448	24.629	43.4972
	VDAG_04826	peroxidase/catalase (773 aa)	425.506	287.679	22.0055	16.9081	29.6483	53.198
	VDAG_05039	conserved hypothetical protein (561 aa)	30.722	36.0401	21.6325	20.4785	13.5681	18.3957
	VDAG_00972	FAS1 domain-containing protein (214 aa)	26.1391	30.2018	21.1221	32.9613	32.953	66.7672
	VDAG_05119	conserved hypothetical protein (1536 aa)	33.654	16.3261	20.9785	12.2883	17.2093	22.0354
	VDAG_01104	saponin hydrolase (648 aa)	9.29829	15.7651	20.6352	27.4347	27.741	26.0834
	VDAG_04828	PRY1 (199 aa)	3696.76	242.878	20.1687	98.1731	234.154	2296.1
	VDAG_08210	amine oxidase (481 aa)	0	0.721154	20.143	10.9067	7.09077	0.881656
	VDAG_07494	secreted protein (207 aa)	235.082	1.06727	19.9764	71.2841	42.123	85.7463
	VDAG_05649	BNR/Asp-box repeat domain-containing protein (384 aa)	1.81358	1.15381	19.7026	4.06905	6.73101	8.66351
	VDAG_09366	polygalacturonase (428 aa)	0.191716	3.17803	19.6362	3.6553	5.01629	13.3048
	VDAG_03312	predicted protein (215 aa)	31.5429	38.9597	19.6273	22.0782	9.16441	10.4347
	VDAG_03907	aminopeptidase Y (498 aa)	7.18802	3.21309	19.192	19.0254	19.5955	50.1292
	VDAG_02959	endoglucanase-4 (338 aa)	0	0.733075	19.0666	5.27406	7.9655	25.4081
	VDAG_08695	hypothetical protein (241 aa)	8.68901	17.5549	18.8604	15.0681	12.8325	16.774
	VDAG_05655	conserved hypothetical protein (724 aa)	6.0274	10.7088	18.8084	16.2295	12.5248	12.4457
	VDAG_00481	predicted protein (172 aa)	0.770733	6.33359	18.6014	13.8382	12.3376	12.7805
	VDAG_08121	conserved hypothetical protein (411 aa)	6.38242	8.62098	18.4299	21.2077	22.0213	14.1461
	VDAG_07065	conserved hypothetical protein (800 aa)	2.5735	10.9821	18.4225	9.12957	11.147	5.40989
	VDAG_03349	conserved hypothetical protein (623 aa)	57.1512	14.9127	18.2559	29.1139	38.9506	46.8718
	VDAG_04116	lipolytic enzyme (435 aa)	0.949308	4.58038	18.2336	11.8796	7.81001	13.8548
	VDAG_01759	conserved hypothetical protein (347 aa)	177.017	28.6542	18.2261	33.8905	52.2748	43.1848
	VDAG_04408	dipeptidyl-peptidase (707 aa)	3.50556	14.665	17.7672	20.4238	16.9375	21.8169
	VDAG_01282	mannan endo-1,6-alpha-mannosidase DCW1 (460 aa)	4.08705	2.73344	17.7008	25.6096	34.4367	14.1068
	VDAG_06979	conserved hypothetical protein (370 aa)	0.206492	5.4976	17.6683	14.6332	18.4733	24.1013
	VDAG_01997	conserved hypothetical protein (466 aa)	34.1346	11.2837	17.5198	50.0016	82.2967	55.8112
	VDAG_06602	conserved hypothetical protein (780 aa)	11.5037	18.4306	17.518	29.4776	31.9873	33.32
	VDAG_02705	predicted protein (109 aa)	6.33138	0.475721	17.1482	399.145	577.426	74.878
	VDAG_03581	glutamyl-tRNA(Gln) amidotransferase (642 aa)	1.45067	5.37243	16.987	22.8205	10.4488	4.07219
	VDAG_07290	carboxypeptidase B (416 aa)	0.732456	0.463119	16.9827	19.6191	110.26	184.96
	VDAG_02948	acetyl-lysine deacetylase (394 aa)	4.58297	15.6169	16.9328	14.8353	10.5984	23.2967
	VDAG_09020	UTH1 (450 aa)	11.6105	17.082	16.91	6.96002	9.0214	7.81251
	VDAG_10409	acetylcholinesterase (565 aa)	0.632604	6.17118	16.6217	13.3085	4.91175	4.033
	VDAG_09397	dipeptidyl aminopeptidase B (779 aa)	5.9028	7.87332	15.3421	12.9513	26.2109	42.2196
	VDAG_05315	conserved hypothetical protein (201 aa)	2.77588	4.13933	15.2205	7.58199	11.9796	4.97823
	VDAG_05660	chitin deacetylase (261 aa)	10.1961	6.8489	15.2023	212.575	185.003	8.16136
	VDAG_02654	carbonic anhydrase (311 aa)	4.9599	5.90118	14.9848	31.3322	23.8131	28.5438
	VDAG_00987	TOS1 (457 aa)	2.30342	76.6985	14.9492	9.41766	16.6893	11.8205
	VDAG_05652	conserved hypothetical protein (657 aa)	1.03105	113.931	14.5947	1.51448	4.70808	6.36154
	VDAG_09506	5'/3'-nucleotidase SurE family protein (302 aa)	2.01978	2.50783	14.4794	25.4974	78.9389	45.6387
	VDAG_00034	laccase-1 (549 aa)	1.57982	2.82757	14.1843	76.1976	334.466	78.3964
	VDAG_04026	spherulin-1A (262 aa)	1.01012	1.35232	14.0138	17.5823	21.2997	26.0719
	VDAG_05967	alkaline proteinase (407 aa)	26.4543	10.1339	13.9436	29.2014	94.0723	85.5557
	VDAG_05545	lipase (557 aa)	29.4182	76.0741	13.9339	25.9454	28.9799	47.9718
	VDAG_07264	conserved hypothetical protein (533 aa)	0.283783	2.75507	13.8978	44.8762	67.8386	31.1353
	VDAG_04322	acetylcholinesterase (544 aa)	0	0	13.811	24.6511	17.2924	4.24262
	VDAG_04121	conserved hypothetical protein (602 aa)	15.3529	11.8378	13.4061	19.981	22.6352	47.2982
	VDAG_07424	oxidoreductase (452 aa)	3.47261	4.82993	13.4016	5.18123	7.77524	1.29559
	VDAG_06083	endoplasmic reticulum mannosyl-oligosaccharide 1,2-alpha-mannosidase (1100 aa)	15.4327	20.5673	13.1774	13.4094	16.3884	17.9494
	VDAG_09251	oxalate decarboxylase oxdC (465 aa)	0.690308	15.8487	13.078	21.8357	64.7512	299.878
	VDAG_03038	periplasmic trehalase (683 aa)	92.9572	8.75711	12.9215	44.4531	43.0437	91.5798
	VDAG_07537	conserved hypothetical protein (226 aa)	1.89175	2.79503	12.802	12.2789	12.0512	15.7786
	VDAG_02256	predicted protein (135 aa)	6.29057	24.4361	12.7306	36.1612	33.7599	30.8318
	VDAG_04102	predicted protein (331 aa)	0.594009	0.914499	12.6658	25.9253	10.7878	3.41267
	VDAG_00600	acetyl esterase (352 aa)	3.49342	5.42599	12.6253	10.0134	9.10024	63.4808
	VDAG_04019	secretory phospholipase A2 (188 aa)	198.621	1.02457	12.5066	30.2947	96.9137	39.2357
	VDAG_10379	3-phytase (754 aa)	7.60488	7.68849	12.4701	14.7876	13.1123	14.5421
	VDAG_07578	FAD binding domain-containing protein (516 aa)	4.79572	9.25509	12.3447	9.40558	9.75538	13.1909
	VDAG_03686	lipase (552 aa)	20.8212	7.32823	12.1583	18.4118	17.6727	25.5172
	VDAG_09554	lysozyme (188 aa)	1.99902	2.22804	12.054	67.0068	80.8446	31.8327
	VDAG_00945	conserved hypothetical protein (225 aa)	3.54231	1.78215	12.0275	39.6198	49.4296	8.55727
	VDAG_06133	amine oxidase (454 aa)	49.5356	62.1951	12.0257	10.1348	25.7273	42.4259
	VDAG_08870	ycaC (196 aa)	1.30954	0.208609	11.9153	26.2621	133.078	18.781
	VDAG_02824	conserved hypothetical protein (155 aa)	4.38347	5.4447	11.6604	11.0276	9.68372	7.9333
	VDAG_07176	alkaline proteinase (394 aa)	3.6407	3.55894	11.6405	12.1776	41.3602	101.289
	VDAG_06934	aldose 1-epimerase (411 aa)	3.67516	6.12489	11.3288	13.1041	10.1799	11.6774
	VDAG_04170	keratin-associated protein 10-7 (2925 aa)	16.7011	0.62961	11.2165	44.1552	53.8745	22.7212
	VDAG_02161	keratin-associated protein 5-4 (668 aa)	1.81992	2.38482	11.0945	4.14601	4.89529	5.75954
	VDAG_08248	hypothetical protein (177 aa)	171.068	4.22023	10.9559	10.095	25.6557	29.6593
	VDAG_08944	predicted protein (390 aa)	0.767134	1.2697	10.8392	44.0024	51.4012	17.1542
	VDAG_09383	conserved hypothetical protein (189 aa)	2252.21	0.708796	10.7013	12.0931	15.1734	18.5021
	VDAG_07668	conserved hypothetical protein (190 aa)	4.43496	1.54082	10.4339	25.4555	46.55	235.528
	VDAG_04022	endoglucanase-6B (390 aa)	8.92191	5.38799	10.4053	10.3258	11.4879	11.2917
	VDAG_10193	cellulose-binding family II (398 aa)	0.704194	0.588641	10.3898	20.3821	14.2939	5.70313
	VDAG_08867	carboxypeptidase (548 aa)	9.64288	2.0317	10.2905	12.4494	10.9549	10.3839
	VDAG_07100	conserved hypothetical protein (269 aa)	410.51	41.6135	10.1296	25.0831	62.129	36.1607
	VDAG_04395	predicted protein (380 aa)	33.4727	1.85433	10.006	13.1476	23.413	14.9957
	VDAG_04551	antigen 1 (253 aa)	0.133609	2.21751	9.99791	5.45973	4.27095	7.94783
	VDAG_03821	conserved hypothetical protein (659 aa)	5.68195	7.63032	9.97059	7.34961	9.89486	22.1135
	VDAG_05331	acid phosphatase (390 aa)	5.6114	4.62254	9.80044	14.3841	15.0136	5.93611
	VDAG_07373	serin endopeptidase (830 aa)	2.51149	1.72175	9.7182	8.68256	20.9612	32.4054
	VDAG_06718	conserved hypothetical protein (277 aa)	35.55	8.83168	9.71781	14.7937	18.062	17.9697
	VDAG_06147	conserved hypothetical protein (114 aa)	0	0	9.71484	10.2458	9.67486	7.23855
	VDAG_06280	predicted protein (439 aa)	0.876899	0.546474	9.58785	1.93419	2.01193	19.8015
	VDAG_02100	CAS1 (231 aa)	0.172269	0.834356	9.53779	8.32316	8.72035	1.98202
	VDAG_07273	bacterial leucyl aminopeptidase (374 aa)	0.280882	0	9.4316	10.5687	31.4321	54.5711
	VDAG_02067	conserved hypothetical protein (211 aa)	4.99543	0.962817	9.42874	9.98436	21.3803	38.8891
	VDAG_01304	alkaline phosphatase H (664 aa)	11.2733	33.3048	9.22865	16.6337	14.0181	14.8244
	VDAG_03369	predicted protein (192 aa)	0.336266	0.650033	9.18008	10.4517	31.1719	32.2785
	VDAG_00798	calphotin (3366 aa)	5.46208	2.10226	9.14425	6.82505	5.8655	6.22396
	VDAG_07139	conserved hypothetical protein (432 aa)	1.01677	3.90603	9.07639	9.06097	10.1856	7.42217
	VDAG_05121	conserved hypothetical protein (162 aa)	79.0877	12.3439	8.89742	15.2828	21.2427	21.7077
	VDAG_09247	metalloprotease (283 aa)	22.4113	3.03346	8.66834	6.00293	14.2138	14.9993
	VDAG_10414	carboxypeptidase (537 aa)	4.46396	2.3013	8.62664	9.47953	15.0757	26.5874
	VDAG_00904	conserved hypothetical protein (465 aa)	0.575368	0	8.48022	19.4597	2.91738	0.774597
	VDAG_07972	conserved hypothetical protein (265 aa)	1.40285	0.76284	8.46506	110.382	47.4155	28.5245
	VDAG_01047	conserved hypothetical protein (637 aa)	6.49628	5.28796	8.38665	11.3744	8.47501	7.02856
	VDAG_09058	conserved hypothetical protein (647 aa)	2.0995	2.71391	8.36187	7.8052	4.93504	2.36411
	VDAG_09669	6-phosphogluconolactonase (407 aa)	0.415731	5.4879	8.30552	7.45298	9.61843	7.00288
	VDAG_03476	Axe2 (285 aa)	79.4318	23.0589	8.16428	14.2498	30.2949	55.836
	VDAG_03622	Axe2 (248 aa)	0.73859	0	8.15768	7.95417	6.93073	1.14139
	VDAG_03236	alpha-galactosidase (481 aa)	5.81451	1.32202	8.1356	7.05467	7.63428	13.1279
	VDAG_09117	secreted protein (278 aa)	0	0.146453	7.92153	58.4161	22.2166	2.2123
	VDAG_06733	glycerophosphoryl diester phosphodiesterase (279 aa)	4.86891	2.40525	7.61078	13.0247	14.305	20.7413
	VDAG_10495	endoglucanase B (610 aa)	28.4586	7.05051	7.59185	13.4947	19.5326	22.0719
	VDAG_02063	L-amino-acid oxidase (680 aa)	0.395209	0.318465	7.57216	11.7512	5.93294	0.659548
	VDAG_07937	conserved hypothetical protein (308 aa)	0	0	7.50749	0.289404	0.140758	8.5685
	VDAG_03588	carboxypeptidase B (441 aa)	15.2862	1.64174	7.48924	12.6478	19.881	79.2493
	VDAG_05710	conserved hypothetical protein (503 aa)	0.100301	4.67439	7.40865	3.57999	1.74889	0.917676
	VDAG_03158	endoglucanase (419 aa)	9.93402	8.06108	7.39004	15.6473	23.0901	20.9431
	VDAG_06138	6-hydroxy-D-nicotine oxidase (500 aa)	1.19497	2.92477	7.36386	8.96381	6.78527	7.45398
	VDAG_07077	conserved hypothetical protein (490 aa)	9.15102	2.09642	7.35037	20.4868	38.7533	60.6482
	VDAG_01264	mono (343 aa)	9.92606	3.72665	7.30749	19.7541	26.1567	19.1026
	VDAG_08263	thermostable beta-glucosidase B (747 aa)	8.8497	1.8448	7.28814	2.68149	5.71037	7.32238
	VDAG_06207	carboxylesterase (563 aa)	2.47301	1.027	7.20797	13.1616	15.9993	13.3467
	VDAG_06425	conserved hypothetical protein (670 aa)	9.86131	24.1638	7.12853	7.41186	5.58223	11.1271
	VDAG_06328	hypothetical protein (593 aa)	518.468	65.0084	7.10236	8.16253	14.454	8.62116
	VDAG_07759	pectate lyase B (332 aa)	6.06844	8.01631	7.05223	8.32568	4.76143	9.81331
	VDAG_06055	conserved hypothetical protein (1106 aa)	2.2267	7.0098	6.94163	7.33918	6.24906	9.23891
	VDAG_01518	FAD binding domain-containing protein (513 aa)	3.14697	3.11454	6.55358	3.75871	3.20671	3.02587
	VDAG_06789	predicted protein (127 aa)	2.45791	7.40159	6.53404	7.76742	12.1368	7.64157
	VDAG_02293	chitin deacetylase (252 aa)	53.774	4.0115	6.49657	10.0417	12.0812	18.3137
	VDAG_00261	IDI-3 (206 aa)	1714.76	1.81218	6.45621	42.6777	156.83	97.1414
	VDAG_09228	oxidoreductase (179 aa)	0.194753	2.45938	6.36613	8.51166	5.24428	7.83781
	VDAG_01781	polygalacturonase (436 aa)	3.11336	5.03167	6.35029	6.64574	11.3042	27.1626
	VDAG_07135	starch binding domain-containing protein (389 aa)	0	0.0926495	6.28665	9.78031	23.3531	38.2274
	VDAG_04155	conserved hypothetical protein (282 aa)	11.5762	2.94556	6.2478	10.9204	13.4805	11.1373
	VDAG_05042	endo-1,4-beta-xylanase (224 aa)	3.12616	0.407222	6.20894	4.19052	3.10713	11.7194
	VDAG_03641	conserved hypothetical protein (435 aa)	4.97586	1.86821	6.18973	5.36763	5.86385	7.67832
	VDAG_02233	acetylcholinesterase (526 aa)	1.96301	6.49875	6.18018	7.09446	8.17222	9.85796
	VDAG_07904	MAS1 protein (302 aa)	2.35974	1.1458	6.13985	4.34	7.53904	3.81
	VDAG_02743	beta-galactosidase (643 aa)	2.20422	2.58129	6.01676	10.092	9.4527	15.331
	VDAG_03536	yetA (926 aa)	2.58391	3.30575	6.01262	7.20477	3.3675	3.57903
	VDAG_06538	carbonate dehydratase (272 aa)	6.46563	19.8347	5.92624	9.17914	25.5925	20.4182
	VDAG_02469	glucan 1,3-beta-glucosidase (306 aa)	0.297636	0.798975	5.90885	16.9542	31.0922	7.14199
	VDAG_04348	DJ-1/PfpI family protein (263 aa)	7.25482	7.9672	5.87835	8.29488	9.6627	7.92986
	VDAG_02044	predicted protein (110 aa)	0	0	5.87535	36.1371	5.74362	0
	VDAG_02236	D-amino acid oxidase (164 aa)	27.5567	7.33002	5.66457	6.91637	14.4342	35.7042
	VDAG_04446	YoaJ (228 aa)	6.38472	16.3424	5.65983	8.21602	8.44417	31.1243
	VDAG_09516	exoglucanase (471 aa)	1.9463	2.43047	5.65487	41.6751	92.404	10.8551
	VDAG_08095	phosphoglycerate mutase family protein (371 aa)	6.83056	3.39095	5.65297	9.06649	11.9133	39.9151
	VDAG_00900	predicted protein (263 aa)	0.646604	0.316667	5.54419	3.10877	2.8631	2.39858
	VDAG_00482	predicted protein (293 aa)	1.46887	2.24733	5.5003	1.52762	1.36925	8.20734
	VDAG_05455	gamma-glutamyltranspeptidase (562 aa)	37.7819	3.983	5.43032	5.63722	8.12905	22.6515
	VDAG_00795	zinc carboxypeptidase A 1 (386 aa)	201.643	4.41189	5.43025	19.2632	22.0164	26.3175
	VDAG_01003	conserved hypothetical protein (415 aa)	1.32902	2.71686	5.30993	3.43682	3.08445	2.22816
	VDAG_06385	predicted protein (187 aa)	0	3.44451	5.29571	3.59924	3.15492	2.22114
	VDAG_09363	conserved hypothetical protein (255 aa)	3.77906	5.12624	5.18258	9.77436	11.3075	21.9304
	VDAG_07136	carboxypeptidase (513 aa)	55.9137	5.35157	5.08706	6.18442	7.06438	28.9079
	VDAG_07768	pectate lyase D (235 aa)	49.3642	2.58112	5.05385	16.0684	18.6786	19.0942
	VDAG_05061	predicted protein (269 aa)	7.78197	1.14958	5.04004	6.53964	6.38585	4.64772
	VDAG_08500	hypothetical protein (509 aa)	80.977	0.252456	4.9995	40.3139	50.1805	16.2828
	VDAG_09343	PRY1 (214 aa)	0.732367	1.32022	4.97971	34.6229	44.0593	12.5024
	VDAG_08946	oxidoreductase (422 aa)	0.587464	7.64161	4.96557	7.37832	10.2804	13.8922
	VDAG_08171	LysM domain-containing protein (517 aa)	4.32273	2.26058	4.933	2.69523	3.93655	5.49577
	VDAG_10527	lectin-B (268 aa)	8.88675	17.1036	4.92552	10.6877	16.4442	4.65905
	VDAG_07297	predicted protein (2564 aa)	1.65685	3.68727	4.90722	6.41392	9.4225	9.95279
	VDAG_04756	endoglucanase-4 (214 aa)	0.180318	0	4.90683	4.59604	3.45454	6.46307
	VDAG_09882	beta-Ig-H3/Fasciclin (380 aa)	0.608969	3.23134	4.89273	6.91967	20.3345	71.3646
	VDAG_01528	conserved hypothetical protein (245 aa)	2.21705	4.61503	4.88725	6.24505	4.61559	3.57972
	VDAG_05036	cell wall glycosyl hydrolase YteR (389 aa)	2.01792	2.45187	4.88144	5.14005	8.0886	11.5922
	VDAG_09229	conserved hypothetical protein (407 aa)	0	0.119577	4.82021	1.3457	0.127495	0.766355
	VDAG_07143	conserved hypothetical protein (1107 aa)	5.57161	16.2718	4.70397	2.83479	1.18934	1.7718
	VDAG_03896	cellobiose dehydrogenase (539 aa)	62.4206	20.7286	4.67538	5.76798	10.7033	34.5575
	VDAG_09886	conserved hypothetical protein (557 aa)	2.9629	1.62806	4.67309	6.24979	4.89946	4.40592
	VDAG_10166	acriflavine sensitivity control protein acr-2 (298 aa)	7.56566	3.00851	4.55117	8.76718	8.11989	9.16907
	VDAG_09853	predicted protein (307 aa)	0.956022	0.547615	4.47596	8.70892	34.9268	20.775
	VDAG_07238	pectin lyase (377 aa)	5.85362	40.4929	4.40312	2.20448	9.94981	141.533
	VDAG_07237	hydroxyacid oxidase (383 aa)	416.039	95.3641	4.16311	4.53983	12.8883	86.1666
	VDAG_10268	pectinesterase (2435 aa)	5.15961	4.62068	4.14019	5.88561	7.23323	8.20138
	VDAG_07642	oxidoreductase (270 aa)	0.365264	1.457	4.11858	4.54601	3.62727	3.00877
	VDAG_08030	metalloproteinase (352 aa)	24.5915	1.66793	4.11707	14.2271	15.848	27.2533
	VDAG_09920	beta-xylosidase (326 aa)	2.67073	1.42025	4.07305	7.18746	6.90939	10.3601
	VDAG_01866	xylosidase/arabinosidase (835 aa)	9.80849	2.806	4.03658	7.11755	8.76007	14.2993
	VDAG_02920	conserved hypothetical protein (1685 aa)	1.97588	5.2559	4.01284	6.67111	6.82994	8.75507
	VDAG_07266	choline dehydrogenase (617 aa)	0.821916	105.397	4.00302	1.59945	7.9528	26.6952
	VDAG_08022	secreted protein (309 aa)	0	0	3.97313	3.28929	7.56733	0.733955
	VDAG_07955	bacterial alpha-L-rhamnosidase domain-containing protein (687 aa)	8.87401	2.52523	3.96933	3.62907	2.48979	7.69986
	VDAG_06575	catalase-3 (719 aa)	3.03677	0.840028	3.94839	5.89652	4.24606	3.28701
	VDAG_00784	para-nitrobenzyl esterase (560 aa)	20.7948	10.6033	3.91739	6.13709	10.8495	10.2985
	VDAG_10405	ligninase H2 (420 aa)	2.77417	1.66796	3.90915	11.2669	13.8907	7.76664
	VDAG_10444	glycosyl hydrolase (399 aa)	4.11418	2.10039	3.89249	5.89948	5.83941	7.81199
	VDAG_06162	conserved hypothetical protein (548 aa)	0	1.4209	3.88393	2.43524	1.77725	2.13077
	VDAG_03585	conserved hypothetical protein (501 aa)	0	0.0920576	3.87734	2.69382	4.23972	21.4657
	VDAG_02907	alpha-galactosidase (550 aa)	1.29229	0.542703	3.82464	6.45841	2.02154	1.28104
	VDAG_09122	conserved hypothetical protein (713 aa)	0.382858	13.2361	3.81309	16.2389	23.6554	48.7766
	VDAG_07662	predicted protein (185 aa)	0.667822	1.17122	3.75413	5.71297	6.56044	4.30471
	VDAG_10511	conserved hypothetical protein (201 aa)	18.7663	1.19416	3.74713	3.96208	3.31378	6.66464
	VDAG_03117	cutinase (248 aa)	3.14339	0.157023	3.71854	2.54114	2.01115	23.558
	VDAG_01118	candidapepsin-1 (422 aa)	0.351146	0.788263	3.70918	2.7125	5.4484	9.24565
	VDAG_09703	alpha-L-fucosidase (686 aa)	1.52399	5.59004	3.63162	3.59869	3.32683	7.51948
	VDAG_03553	alpha-N-arabinofuranosidase (449 aa)	22.0956	1.9755	3.61513	2.83931	2.76612	13.435
	VDAG_09613	mannan endo-1,4-beta-mannosidase (398 aa)	3.88945	1.50387	3.57853	1.61802	1.5367	2.11543
	VDAG_09056	spherulin-1A (236 aa)	5.42918	5.28951	3.54129	5.20454	5.79444	14.2028
	VDAG_06088	hypothetical protein (61 aa)	0.52716	8.85669	3.51787	2.64445	2.78705	0.308925
	VDAG_04830	conserved hypothetical protein (163 aa)	5.53166	46.7027	3.51687	1.8795	0.412134	3.3906
	VDAG_02583	predicted protein (119 aa)	0.886439	1.33798	3.42133	3.46673	2.34619	3.79018
	VDAG_07285	mannan endo-1,4-beta-mannosidase (382 aa)	26.776	3.3207	3.38997	5.65644	7.66972	6.45036
	VDAG_04101	glucan endo-1,3-alpha-glucosidase agn1 (1172 aa)	1.82162	3.30561	3.3649	4.97413	5.78483	11.0169
	VDAG_00740	pectate lyase (604 aa)	5.01657	1.56181	3.26043	9.66121	7.69903	7.50031
	VDAG_04642	bacterial alpha-L-rhamnosidase domain-containing protein (688 aa)	58.3171	2.55433	3.24655	4.76152	6.68768	17.8466
	VDAG_03755	conserved hypothetical protein (458 aa)	1.33544	2.18182	3.23415	4.61036	50.3269	74.8684
	VDAG_00902	LysM domain-containing protein (376 aa)	0.201503	0.18217	3.22521	0.835849	0.616307	1.15508
	VDAG_06173	beta-xylosidase (489 aa)	2.57067	3.48699	3.2176	4.46965	6.35835	9.28019
	VDAG_05096	conserved hypothetical protein (199 aa)	9.20688	0.416341	3.21521	4.29028	7.8604	5.33271
	VDAG_06028	rds1 (466 aa)	1.78043	0.32776	3.20019	89.1953	49.8542	37.4728
	VDAG_01694	ferulic acid esterase A (337 aa)	1.74986	3.21537	3.19327	4.35338	4.10684	6.34046
	VDAG_05402	pectate lyase (326 aa)	20.8704	3.60877	3.12282	5.00702	6.36311	10.5134
	VDAG_02938	predicted protein (248 aa)	1.40289	0.369099	3.10791	2.40503	4.94472	2.08275
	VDAG_03792	beta-fructofuranosidase (681 aa)	25.7836	1.67863	3.08099	6.72547	9.55316	12.9395
	VDAG_01687	rhamnogalacturonan acetylesterase (239 aa)	4.43754	2.59791	3.06122	3.308	6.40426	15.2726
	VDAG_08888	ribonuclease Trv (371 aa)	0	0.788771	3.03086	1.93371	1.6062	4.23104
	VDAG_10297	peptidase M28 (483 aa)	2.68546	0.707254	3.01783	4.09934	5.09456	7.04134
	VDAG_08341	alpha-L-rhamnosidase A (669 aa)	1.1411	1.39353	3.00686	7.00389	10.7481	7.8326
	VDAG_07641	conserved hypothetical protein (377 aa)	1.83654	1.15723	2.97947	2.41658	3.35688	2.42376
	VDAG_00831	alkaline phosphatase (425 aa)	0.2123	0.7914	2.9162	3.44115	1.98455	2.67428
	VDAG_09777	FAD binding domain-containing protein (529 aa)	0.434901	1.72021	2.88775	1.30213	0.358992	0.905275
	VDAG_00768	polygalacturonase (470 aa)	5.29391	2.65802	2.88579	7.18367	6.3647	8.65736
	VDAG_00063	pectate lyase (439 aa)	2.03354	1.85463	2.86486	3.64034	4.53901	4.49076
	VDAG_05040	glucose oxidase (614 aa)	12.3447	2.54717	2.76455	3.92672	5.91434	8.54543
	VDAG_09288	arabinogalactan endo-1,4-beta-galactosidase (350 aa)	0.454489	1.8791	2.75237	3.94406	4.7781	2.44802
	VDAG_08750	cAMP-regulated D2 protein (702 aa)	2.04511	1.0708	2.73465	4.71552	5.29566	9.68092
	VDAG_03513	conserved hypothetical protein (234 aa)	0	0	2.72195	0.170357	0	0
	VDAG_07144	pectin lyase (395 aa)	0.48667	0.836547	2.69335	3.33835	4.44747	7.56947
	VDAG_07825	endoglucanase EG-1 (428 aa)	4.69026	2.64936	2.68943	5.40781	9.54403	12.3972
	VDAG_01316	conserved hypothetical protein (391 aa)	0.416551	1.88031	2.64842	4.02505	3.80026	5.11286
	VDAG_06921	protein-arginine deiminase type-4 (634 aa)	0.464166	2.2836	2.64345	3.28148	3.31109	4.18397
	VDAG_07210	exoglucanase-6A (480 aa)	2.88689	2.57243	2.62225	4.99022	5.47432	5.81754
	VDAG_05135	carboxypeptidase S1 (611 aa)	0.382094	0.289369	2.58472	3.92137	4.91623	0.996158
	VDAG_01717	acetylxylan esterase (430 aa)	2.69463	3.42778	2.54907	7.64681	5.71724	5.99131
	VDAG_03109	conserved hypothetical protein (157 aa)	0.559417	0.48067	2.53318	1.42414	1.97404	1.76164
	VDAG_07772	predicted protein (212 aa)	17.3481	3.25407	2.52334	6.82126	8.76669	10.4189
	VDAG_03483	exoglucanase (543 aa)	1.11964	3.45711	2.50588	6.1322	6.68746	8.77649
	VDAG_08273	endo-1,4-beta-xylanase (346 aa)	6.48338	1.8048	2.50035	3.97211	5.81467	9.48369
	VDAG_08097	polygalacturonase (409 aa)	0.828661	6.75538	2.48839	2.25609	0.686741	0.228902
	VDAG_07421	carbonic anhydrase (272 aa)	7.23852	1.44005	2.43817	2.99914	4.96403	6.36273
	VDAG_00627	neuroligin-4 (588 aa)	3.2876	1.62915	2.42729	4.28183	3.65574	6.42814
	VDAG_00618	alcohol dehydrogenase (651 aa)	1.31126	1.35602	2.40031	1.39112	4.28532	9.84938
	VDAG_05621	WSC domain-containing protein (466 aa)	1.83188	2.32318	2.37215	1.48471	2.87106	3.74057
	VDAG_08734	pectin lyase (419 aa)	0.25343	0.377888	2.36753	1.58376	1.67649	2.13697
	VDAG_04031	conserved hypothetical protein (262 aa)	5.70066	3.37664	2.34863	1.51317	8.08387	111.693
	VDAG_00335	secreted protein (635 aa)	7.17309	4.6113	2.34044	3.72698	4.51055	11.0068
	VDAG_05668	ABC transporter (365 aa)	45.0298	3.24203	2.32143	10.1892	6.36113	16.6672
	VDAG_03096	conserved hypothetical protein (492 aa)	1.91028	0.458117	2.31648	3.67782	3.55339	3.66355
	VDAG_05346	Cel74a (719 aa)	15.5007	2.99211	2.31488	3.63506	5.42977	10.4136
	VDAG_07412	endonuclease/exonuclease/phosphatase family protein (312 aa)	0.283983	0	2.29901	1.93354	5.7318	4.12234
	VDAG_02843	fibronectin (424 aa)	11.1408	3.01509	2.28697	3.74287	3.33254	8.55726
	VDAG_02731	conserved hypothetical protein (261 aa)	15.6433	1.87156	2.26637	2.0275	1.5736	0.971969
	VDAG_05799	pectinesterase (331 aa)	0.836309	1.5562	2.25931	4.51406	4.43445	5.93011
	VDAG_06212	alpha/beta hydrolase (293 aa)	0.613258	1.95087	2.19506	1.94307	4.4577	8.67635
	VDAG_10378	predicted protein (293 aa)	1.90575	1.29843	2.19436	2.88575	3.34565	7.89871
	VDAG_05987	endoglucanase-4 (228 aa)	0	0.138185	2.18708	2.52039	2.49551	2.60434
	VDAG_08866	FG-GAP repeat domain-containing protein (1159 aa)	0.0403027	0.170309	2.16748	3.8043	2.36259	1.77537
	VDAG_00129	metalloproteinase (356 aa)	3.1844	1.22726	2.16582	1.53385	3.55743	10.0689
	VDAG_02072	bacterial leucyl aminopeptidase (374 aa)	1.41045	1.99652	2.15511	3.83642	16.8241	18.9531
	VDAG_07336	L-amino-acid oxidase (688 aa)	0.284951	1.81899	2.14519	2.96042	7.77211	6.67199
	VDAG_05134	inorganic pyrophosphatase (264 aa)	0.472531	0.818283	2.10707	1.76697	2.58766	2.22507
	VDAG_01995	25 kDa protein elicitor (240 aa)	5.33706	2.56192	2.09832	17.0664	26.0607	24.233
	VDAG_02828	YkgB (400 aa)	15.9354	15.0871	2.09174	0.912604	2.2742	16.2745
	VDAG_07158	ECM14 (442 aa)	0.712423	0.634277	2.07103	2.14185	3.16907	10.0874
	VDAG_10474	subtilisin Carlsberg (749 aa)	0.059514	1.67836	2.07053	1.94434	5.77949	2.77582
	VDAG_00801	Cip2 (401 aa)	4.47477	1.4541	2.06451	3.01343	4.40216	4.80244
	VDAG_05671	conserved hypothetical protein (519 aa)	0.257094	2.16067	2.06123	4.15853	2.45504	3.26684
	VDAG_03487	riboflavin aldehyde-forming enzyme (289 aa)	3.22757	0.886246	2.05195	6.68459	5.32832	10.2377
	VDAG_06799	conserved hypothetical protein (633 aa)	5.77824	3.05101	2.04406	3.2717	3.41561	4.73676
	VDAG_09678	hypothetical protein (243 aa)	0.237883	0.413195	2.02654	2.54756	1.21606	0.501172
	VDAG_01131	proclavaminate amidinohydrolase (346 aa)	29.7811	2.31975	2.00251	1.90136	2.51252	3.7559
	VDAG_07225	cutinase (231 aa)	0	0.533794	1.9972	2.1413	2.26051	2.67967
	VDAG_08141	choline dehydrogenase (613 aa)	2.39692	3.54518	1.96423	2.22371	1.40131	1.49327
	VDAG_09560	chitinase (482 aa)	0.160868	2.34006	1.9415	1.71	3.91681	2.54897
	VDAG_05090	predicted protein (151 aa)	0	0	1.9204	1.53517	1.75085	0
	VDAG_03406	conserved hypothetical protein (809 aa)	1.91515	0.850919	1.91867	1.35745	2.9459	2.58754
	VDAG_07425	feruloyl esterase B (295 aa)	9.01436	2.20229	1.86502	2.69957	5.21961	9.7353
	VDAG_09411	amidohydrolase family protein (308 aa)	1.34316	1.0157	1.85539	3.82657	19.0527	19.504
	VDAG_03374	predicted protein (343 aa)	0.0948551	0.159177	1.84547	2.49143	5.69311	4.23471
	VDAG_01326	beta-glucanase (295 aa)	6.38638	2.66429	1.83799	8.50492	23.5289	70.1323
	VDAG_02302	conserved hypothetical protein (1443 aa)	10.7712	1.81673	1.8374	2.67797	4.79597	13.1444
	VDAG_01820	conserved hypothetical protein (358 aa)	2.17944	2.22718	1.83226	1.00352	0.783635	3.38082
	VDAG_06252	exoglucanase-6A (396 aa)	4.42607	2.17381	1.81216	4.13443	8.79415	12.6644
	VDAG_00090	predicted protein (658 aa)	18.5343	1.29605	1.81214	1.87902	3.81784	7.82716
	VDAG_07384	predicted protein (201 aa)	0.220704	0	1.79315	28.377	125.875	18.246
	VDAG_05294	endo-1,4-beta-xylanase I (222 aa)	4.62729	1.39199	1.78571	2.20709	1.90322	2.53588
	VDAG_09774	ricin B lectin:Parallel beta-helix repeat (356 aa)	12.2481	1.76026	1.77449	2.76639	5.4936	12.8794
	VDAG_07547	endothiapepsin (426 aa)	0.244061	0.264943	1.75899	2.10504	0.920516	1.93972
	VDAG_04110	predicted protein (344 aa)	0	0	1.74885	4.25153	2.48462	1.67349
	VDAG_00757	conserved hypothetical protein (543 aa)	7.03024	1.52935	1.73726	2.0074	4.70564	4.70132
	VDAG_07660	beta-galactosidase (996 aa)	7.06676	0.844872	1.72119	9.75379	8.7823	7.28845
	VDAG_02817	PAF acetylhydrolase family protein (377 aa)	9.23939	0.697762	1.71238	3.49569	3.39874	2.14173
	VDAG_01213	predicted protein (192 aa)	7.58097	0.957527	1.70811	2.35091	1.59456	3.42677
	VDAG_05798	rhamnogalacturonan acetylesterase (275 aa)	0	0.173644	1.69267	0.936816	1.06563	1.79283
	VDAG_04827	acetylesterase (250 aa)	24.7138	1.61092	1.68427	1.83463	3.99772	13.883
	VDAG_08558	predicted protein (400 aa)	5.36493	1.58863	1.67379	1.3375	2.6389	4.86306
	VDAG_04710	feruloyl esterase B (489 aa)	5.70311	6.26686	1.67295	2.50022	2.94999	6.43747
	VDAG_10403	glycosyl hydrolase family 43 protein (514 aa)	1.29069	1.6633	1.66636	4.97337	3.9671	4.8496
	VDAG_10470	glucanase B (435 aa)	0.699517	0.383507	1.65735	21.5002	38.2128	10.1654
	VDAG_06165	endo-1,4-beta-xylanase A (295 aa)	1.70143	0.610989	1.63949	1.12579	1.44731	2.15365
	VDAG_03528	glucoamylase (636 aa)	0.312389	0.343704	1.63205	8.3858	15.1285	6.52336
	VDAG_05017	conserved hypothetical protein (229 aa)	0.526785	1.76343	1.59834	0.70509	2.64837	0.896914
	VDAG_02961	conserved hypothetical protein (608 aa)	0.537147	1.16476	1.59316	2.68253	2.38816	2.5033
	VDAG_06523	pectate lyase A (244 aa)	0.422621	0.235219	1.56928	1.27474	0.957771	2.60627
	VDAG_07240	carboxypeptidase A4 (424 aa)	5.46088	0.558921	1.56627	3.04623	21.6736	108.559
	VDAG_02745	tannase (562 aa)	1.41187	14.4622	1.56262	3.75912	6.67765	10.3362
	VDAG_10515	predicted protein (128 aa)	4.68192	10.3006	1.55641	2.39162	12.282	1.11678
	VDAG_02274	alpha-galactosidase (483 aa)	0.338294	0.200551	1.54767	2.85571	3.38988	1.85706
	VDAG_05396	cellobiose dehydrogenase (819 aa)	2.61381	0.872834	1.54661	4.92918	5.46158	8.52482
	VDAG_03839	predicted protein (316 aa)	1.67987	0.345451	1.53417	4.37036	2.26222	2.65898
	VDAG_05503	feruloyl esterase B (547 aa)	1.54665	0.298354	1.52748	0.216278	0.507331	3.32263
	VDAG_00782	versatile peroxidase VPL1 (395 aa)	2.81114	1.24298	1.50949	6.77531	33.4582	3.26641
	VDAG_00177	conserved hypothetical protein (318 aa)	17.1435	1.19342	1.50118	9.39208	14.665	32.1562
	VDAG_09765	monooxygenase (340 aa)	1.13886	1.53056	1.49152	1.34158	4.9457	0.845466
	VDAG_07481	feruloyl esterase B (315 aa)	0.530717	1.07445	1.49036	1.58376	0.932834	3.37896
	VDAG_02640	conserved hypothetical protein (175 aa)	0.237026	1.38751	1.48436	1.23898	2.49875	3.19412
	VDAG_01262	carboxypeptidase (535 aa)	5.86748	1.13916	1.44434	3.99682	5.95262	3.39176
	VDAG_01216	extracellular elastinolytic metalloproteinase (611 aa)	8.13847	0.139806	1.41226	2.49038	1.97815	3.0347
	VDAG_09527	hydrolase (376 aa)	0.451842	5.08682	1.38952	2.01627	4.6883	1.66392
	VDAG_03859	xylosidase/arabinosidase (573 aa)	0.147493	0.290262	1.38456	0.803755	1.99614	0.622181
	VDAG_08685	pectate lyase (278 aa)	1.88725	1.65988	1.37636	1.78586	3.79762	3.91282
	VDAG_03991	predicted protein (281 aa)	0.148765	0.904192	1.35567	1.01677	5.88582	2.25988
	VDAG_01624	conserved hypothetical protein (290 aa)	31.5437	0.814471	1.34443	3.42577	5.1089	4.17469
	VDAG_01698	FAD/FMN-containing dehydrogenase (505 aa)	1.31086	0.557757	1.34224	6.8787	5.63953	7.9057
	VDAG_09393	periplasmic beta-glucosidase/beta-xylosidase (610 aa)	34.4647	0.305656	1.34148	1.83652	2.15247	1.34871
	VDAG_07251	amine oxidase (519 aa)	0.442208	0.464738	1.33474	2.96751	1.82943	4.74103
	VDAG_10404	conserved hypothetical protein (905 aa)	2.42335	0.50392	1.30592	5.20174	5.22824	6.13264
	VDAG_00789	conserved hypothetical protein (385 aa)	0.784597	0.212873	1.30254	1.40718	1.48985	2.66529
	VDAG_05992	exo-polygalacturonase (459 aa)	0.161125	1.06963	1.29403	0.729382	0.903556	3.41417
	VDAG_01692	endoglucanase (404 aa)	7.24626	1.50209	1.29397	2.37971	3.7504	6.49331
	VDAG_00931	endoglucanase-5 (288 aa)	0.166718	0.988979	1.26994	0.411972	1.50082	3.31712
	VDAG_06738	glycosyl hydrolase (276 aa)	1.19955	0.374463	1.21926	0.994702	6.05374	4.33406
	VDAG_02724	conserved hypothetical protein (287 aa)	0	0.483003	1.21684	1.02788	0.680354	0
	VDAG_02827	conserved hypothetical protein (505 aa)	20.9696	11.1108	1.21035	1.05476	2.60448	11.159
	VDAG_00716	xylosidase/arabinosidase (534 aa)	1.08341	0.197152	1.19176	1.84903	2.86116	3.13603
	VDAG_05837	FAD binding domain-containing protein (511 aa)	0.0813569	0	1.17531	1.44481	2.24286	0.350267
	VDAG_02980	cell wall protein PhiA (194 aa)	0	8.71911	1.12821	0.463673	15.2143	4.96305
	VDAG_09682	chitin binding protein (266 aa)	0.287079	0	1.11749	1.91977	1.69875	0.618967
	VDAG_07113	conserved hypothetical protein (898 aa)	0	0.216074	1.10124	0.592418	0.717903	0.890696
	VDAG_04228	conserved hypothetical protein (156 aa)	0	0.329949	1.08737	0	0.338981	0.345852
	VDAG_10490	conserved hypothetical protein (654 aa)	3.03092	1.36634	1.08497	2.26548	1.48277	1.64107
	VDAG_09626	subtilisin Carlsberg (1256 aa)	0.0726217	0.18529	1.07289	1.3197	1.74271	0.197585
	VDAG_01782	pectinesterase family protein (421 aa)	1.13048	1.22892	1.06859	2.17658	2.14979	6.96548
	VDAG_07784	acetylxylan esterase (296 aa)	5.53303	1.89158	1.05822	0.860201	2.12001	3.65714
	VDAG_03954	choline dehydrogenase (612 aa)	0.266694	1.00406	1.0571	0.773003	1.4293	2.56148
	VDAG_06237	hypothetical protein (85 aa)	0	0.161101	1.05595	1.81593	0.500822	1.86505
	VDAG_02982	conserved hypothetical protein (359 aa)	0.120864	0	1.04597	0.660108	0.386092	0.908274
	VDAG_09587	predicted protein (221 aa)	14.9212	0.945052	1.03543	0.636784	1.06806	3.74393
	VDAG_02676	cholinesterase (542 aa)	0.902391	0.25243	1.03432	1.70779	2.24049	7.22458
	VDAG_06154	secreted protein (396 aa)	0.316854	0	1.02682	0.798341	1.65968	0.223391
	VDAG_08202	predicted protein (337 aa)	0.574603	0.37069	1.00878	0.868322	1.35441	3.20539
	VDAG_04876	conserved hypothetical protein (367 aa)	8.18227	0.225466	1.00279	1.36717	1.66175	3.99978
	VDAG_06554	predicted protein (163 aa)	0	0.216147	0.973429	0.485029	1.1705	1.18363
	VDAG_05509	endo-1,4-beta-xylanase (332 aa)	0.245921	1.47057	0.956174	0.545686	1.30416	1.57018
	VDAG_03526	alpha-glucuronidase (843 aa)	1.50241	2.18751	0.946799	3.44878	3.42916	6.78637
	VDAG_00088	oxalate decarboxylase oxdD (414 aa)	0.799462	0.202049	0.924033	0.545918	0.861771	1.29657
	VDAG_01910	thaumatin family protein (397 aa)	0.85193	0.459688	0.922059	0.733666	1.74781	4.34059
	VDAG_09860	predicted protein (445 aa)	0.911675	0.380636	0.919642	3.98679	6.30138	3.04184
	VDAG_03705	conserved hypothetical protein (516 aa)	0	1.78939	0.907756	1.06743	1.13042	1.47326
	VDAG_02709	pectate lyase (327 aa)	1.73485	1.0872	0.9042	2.748	3.51635	2.79941
	VDAG_00528	endoglucanase II (418 aa)	0.218203	0.559976	0.872668	1.25224	25.7839	1.30663
	VDAG_04624	hypothetical protein (289 aa)	0.922553	1.00393	0.870526	0.700725	1.57014	1.95464
	VDAG_07611	endoglucanase-6B (382 aa)	0.652924	0.445796	0.86953	3.43811	3.05537	3.54412
	VDAG_03221	predicted protein (165 aa)	0.803054	0	0.868842	1.7387	1.13146	5.02882
	VDAG_01852	SnodProt1 (139 aa)	4.00623	0.377757	0.85857	5.84884	1.95085	5.08406
	VDAG_06220	predicted protein (129 aa)	0	0	0.854834	0.429341	0.405016	0.404307
	VDAG_04336	alpha-N-arabinofuranosidase (510 aa)	4.16556	10.6151	0.847926	2.28468	3.80712	6.27271
	VDAG_01699	bacilysin biosynthesis oxidoreductase bacC (241 aa)	0.727398	0.571194	0.845136	0.413609	0.393659	0.196778
	VDAG_09846	conserved hypothetical protein (497 aa)	1.03797	0.744813	0.845119	1.11438	4.84165	31.9639
	VDAG_03762	fungal cellulose binding domain-containing protein (321 aa)	2.89576	0.626124	0.834654	1.53454	2.13606	6.87626
	VDAG_00752	exoglucanase (534 aa)	8.60935	0.670831	0.832206	2.9456	3.53166	5.28262
	VDAG_00087	conserved hypothetical protein (570 aa)	1.26988	0.493462	0.828865	1.82932	3.46456	5.16375
	VDAG_07742	conserved hypothetical protein (540 aa)	0.214793	0.201459	0.826089	2.18514	4.05248	1.64917
	VDAG_05483	conserved hypothetical protein (350 aa)	0.574361	0.799258	0.82263	3.74331	2.45541	3.65239
	VDAG_06993	necrosis- and ethylene-inducing protein (240 aa)	13.5928	1.31327	0.822576	0.199468	1.31685	4.19676
	VDAG_04261	conserved hypothetical protein (431 aa)	2.43635	0.533787	0.77938	1.99471	2.18585	3.56525
	VDAG_03463	exopolygalacturonase (462 aa)	0.164498	0.307723	0.775372	0.340913	0.166551	0.942836
	VDAG_05006	endonuclease/exonuclease/phosphatase family (510 aa)	2.45405	0.870592	0.771221	1.63817	2.76435	4.63606
	VDAG_07350	pectate lyase L (400 aa)	0	0.0848466	0.767917	0	1.2497	0.295347
	VDAG_08213	predicted protein (689 aa)	0.052376	0.0897119	0.763273	0.458622	4.59018	6.50771
	VDAG_10471	conserved hypothetical protein (259 aa)	0.519191	0	0.762337	0.796584	1.91621	1.14612
	VDAG_03473	cutinase-2 (225 aa)	2.59561	0.231689	0.751105	0.487781	1.42622	3.4581
	VDAG_05345	acid phosphatase PHO1 (503 aa)	0.955614	0.0724933	0.737251	1.51766	2.54694	2.25598
	VDAG_05983	conserved hypothetical protein (216 aa)	1.94211	4.62945	0.726243	0.90444	2.12776	2.92769
	VDAG_03639	choline dehydrogenase (642 aa)	6.54788	0.392542	0.715033	2.21941	3.09189	29.8091
	VDAG_00164	predicted protein (398 aa)	1.38991	0.217519	0.714177	0.692544	1.11685	1.32928
	VDAG_02082	beta-glucanase (288 aa)	0	0.223802	0.70058	13.2607	13.1802	0.607786
	VDAG_08481	predicted protein (250 aa)	0.161962	0.160006	0.695054	1.73384	1.31085	4.17892
	VDAG_02095	cutinase (269 aa)	0	0	0.683454	1.92052	2.99327	48.5515
	VDAG_01870	predicted protein (776 aa)	0.304086	0.148464	0.660683	1.21449	0.319106	0.215033
	VDAG_08139	beta-glucosidase (817 aa)	2.57514	1.73475	0.660577	0.606817	0.874999	2.07392
	VDAG_05751	acetylcholinesterase (541 aa)	0.228772	0.583397	0.656213	1.35199	2.99144	2.409
	VDAG_07115	conserved hypothetical protein (334 aa)	1.39449	0.346116	0.653542	3.33368	1.83224	5.60619
	VDAG_09278	cutinase (227 aa)	0	0	0.639943	0.421175	3.56369	0
	VDAG_06904	fungal cellulose binding domain-containing protein (257 aa)	1.11624	0.858595	0.632634	1.27785	1.05802	3.33116
	VDAG_05648	predicted protein (171 aa)	0	0	0.614439	0	4.37908	0.590444
	VDAG_00070	predicted protein (672 aa)	0.199154	0.556706	0.607927	0.304967	0.429425	0.651561
	VDAG_09373	alpha-galactosidase (480 aa)	1.3214	0.218507	0.596744	4.89735	6.69316	3.46721
	VDAG_03373	glycosyl hydrolase family 43 protein (449 aa)	1.52356	1.27772	0.588271	1.05495	2.09702	1.77435
	VDAG_07289	endoglucanase A (301 aa)	0	0.524497	0.578297	1.5993	2.41602	1.57561
	VDAG_05458	acetylxylan esterase (340 aa)	13.1908	0.521597	0.571208	0.567396	0.557652	1.25519
	VDAG_05406	predicted protein (464 aa)	3.16241	0.900093	0.558982	1.84196	3.62635	4.90185
	VDAG_08100	serin endopeptidase (841 aa)	0	0.6225	0.555992	0.0625444	0.0587887	0
	VDAG_09380	predicted protein (502 aa)	2.41558	0	0.551237	0.760054	0.718261	2.22643
	VDAG_08105	cell wall glycosyl hydrolase YteR (416 aa)	0	0.0954088	0.546385	1.63566	0.108309	0.221043
	VDAG_00809	conserved hypothetical protein (257 aa)	0	0.602442	0.542268	0.540767	0.373098	0.275813
	VDAG_04738	isoamyl alcohol oxidase (593 aa)	0	0.139484	0.535894	0.0773875	6.81858	0.0732436
	VDAG_04795	cellulose-growth-specific protein (295 aa)	0	0.245193	0.535571	0.540467	0.951721	1.11876
	VDAG_07612	acetylcholinesterase (579 aa)	0.0816411	0.568771	0.535299	0.713649	0.790975	1.29207
	VDAG_05431	alpha-1,2-mannosyltransferase (351 aa)	0	0.340309	0.523776	0.77873	0.99746	0.377891
	VDAG_05717	secreted protein (211 aa)	0.518512	0.613183	0.519074	2.84602	2.47974	2.53709
	VDAG_00808	acetylxylan esterase (335 aa)	0	0.674378	0.498246	1.14228	1.47128	0.380658
	VDAG_09249	pectate lyase L (398 aa)	0	0.172641	0.485014	0.290812	0.481369	0.883869
	VDAG_07566	pectate lyase (323 aa)	0	0	0.475993	0	0.614198	0.30801
	VDAG_09483	predicted protein (293 aa)	1.08428	1.13244	0.469908	1.06803	2.1244	3.30224
	VDAG_06933	hypothetical protein (160 aa)	0.207861	0.60831	0.4611	1.15549	0.66322	1.36083
	VDAG_06838	chitinase (449 aa)	0	0.303316	0.454904	0	0.109141	0
	VDAG_03551	pectate lyase (253 aa)	0	0	0.445196	0	0.835495	0.206504
	VDAG_02277	serin endopeptidase (840 aa)	2.90554	0.399294	0.439105	2.32888	1.42481	10.4204
	VDAG_02835	predicted protein (241 aa)	0.601988	1.39974	0.438497	0.29607	0.449154	2.15789
	VDAG_07241	predicted protein (221 aa)	0	0	0.436244	0.47275	0.157642	0.323477
	VDAG_03263	conserved hypothetical protein (409 aa)	0	0.153527	0.434363	0.356837	0.172694	0.533641
	VDAG_02989	predicted protein (123 aa)	0	0	0.433937	1.78152	0.421313	0
	VDAG_02617	conserved hypothetical protein (468 aa)	0	0.12507	0.425578	0.291112	0.935367	0.597183
	VDAG_06166	acetylxylan esterase (366 aa)	2.08686	1.37104	0.421698	0.405068	1.61999	3.82852
	VDAG_08156	conserved hypothetical protein (242 aa)	0	0	0.410151	0.204567	0.191771	0.196377
	VDAG_01155	predicted protein (325 aa)	0	0.0897267	0.408557	1.23852	1.50895	0.417847
	VDAG_04734	beta-galactosidase (1000 aa)	0.700853	0.436549	0.402061	0.804225	1.64378	2.09435
	VDAG_03713	conserved hypothetical protein (477 aa)	0.356342	1.74878	0.400954	0.101728	0.096957	2.42974
	VDAG_05372	carboxypeptidase A (442 aa)	0	0.179235	0.400182	0.392183	0.756336	0.769899
	VDAG_03375	predicted protein (164 aa)	0	0.348276	0.383528	0.368591	0.340059	0
	VDAG_07374	predicted protein (405 aa)	0.111189	0	0.377323	0.373121	0.593091	1.08343
	VDAG_08068	predicted protein (229 aa)	0	0	0.37351	0.376431	0.368104	1.49282
	VDAG_07305	glycoside hydrolase (470 aa)	0.339081	0	0.370306	0.638618	1.79135	1.07529
	VDAG_08499	conserved hypothetical protein (452 aa)	1.60729	0.227903	0.370035	0.619132	1.5518	2.46161
	VDAG_03407	predicted protein (132 aa)	0.361012	0	0.366165	0.389289	1.16718	2.32636
	VDAG_02127	glycosyl hydrolase family 43 protein (536 aa)	1.87381	0.400814	0.355019	0.79392	1.19554	1.11656
	VDAG_08211	predicted protein (567 aa)	0.239276	0.0803721	0.353387	2.15704	1.62331	1.55582
	VDAG_09114	galactose oxidase (735 aa)	0	0	0.352695	0.351472	0.286998	1.05404
	VDAG_04017	endoglucanase-1 (247 aa)	0.501029	0.768557	0.346191	2.34759	3.58006	6.64626
	VDAG_01714	conserved hypothetical protein (298 aa)	1.54693	1.26244	0.340528	1.19538	1.31461	1.64848
	VDAG_05410	lipase (573 aa)	1.65111	0.150906	0.335667	3.47047	18.9636	26.5376
	VDAG_01959	endoglucanase-4 (246 aa)	0.45465	0	0.334224	0.823545	0.325398	0.970839
	VDAG_04737	conserved hypothetical protein (398 aa)	0	0	0.331783	0.670412	0.433373	0.331302
	VDAG_06998	LysM domain-containing protein (514 aa)	0.198697	0	0.319412	0	0	0
	VDAG_08477	glycosyl hydrolase family 43 protein (338 aa)	0	0.28914	0.315814	1.07931	1.63171	1.19313
	VDAG_02105	conserved hypothetical protein (180 aa)	5.48487	0.28264	0.314522	0.312671	4.4561	0
	VDAG_00730	peroxisomal (S)-2-hydroxy-acid oxidase (393 aa)	1.57712	1.63494	0.310148	1.36837	1.34628	3.89958
	VDAG_09286	Cel74a (817 aa)	0.198161	0.588136	0.303407	0.663382	1.18869	0.660758
	VDAG_04704	conserved hypothetical protein (329 aa)	0.533869	0.412217	0.302983	0.590209	1.55423	1.41155
	VDAG_03707	alpha-N-arabinofuranosidase (322 aa)	0	0	0.275269	0.557128	0.544276	0.96004
	VDAG_08067	pectate lyase B (304 aa)	1.14826	0.120475	0.272102	0.271529	0.799043	2.4558
	VDAG_03685	minor extracellular protease vpr (846 aa)	0.454393	0.120918	0.266053	0.736879	0.624134	1.72992
	VDAG_09735	predicted protein (360 aa)	0.353483	0	0.262407	1.57564	3.49448	1.26116
	VDAG_07708	cellulose-growth-specific protein (237 aa)	0.605017	0	0.25506	1.00809	0	1.15239
	VDAG_09281	beta-lactamase family protein (543 aa)	0	0	0.253978	0.17139	0.765093	0.34315
	VDAG_08152	predicted protein (289 aa)	0	0	0.253425	2.22786	0.766528	1.04125
	VDAG_03973	beta-glucosidase (805 aa)	0.160322	0.339874	0.250287	1.23723	1.18118	3.08181
	VDAG_06204	ligninase H8 (353 aa)	0.114344	19.943	0.249408	0	0.120329	0
	VDAG_09106	alpha-N-arabinofuranosidase A (657 aa)	1.92794	1.14648	0.248063	1.22414	2.50071	3.04179
	VDAG_05008	aminobenzoyl-glutamate utilization protein B (445 aa)	0.413076	0.329564	0.243228	0.588515	0.7833	0.994827
	VDAG_03499	conserved hypothetical protein (176 aa)	0.225923	0	0.238472	0.465536	0.231989	0.232457
	VDAG_07881	pectinesterase (333 aa)	1.32743	1.29555	0.235833	0.924074	1.63899	2.27037
	VDAG_04718	pectate lyase B (334 aa)	0.110985	0.308888	0.235321	0.354883	2.59815	0.480697
	VDAG_02898	exoglucanase (452 aa)	0.0990003	0	0.231521	0	0	0
	VDAG_07991	predicted protein (167 aa)	0	0	0.228095	1.33756	1.94109	12.5241
	VDAG_06126	secreted protein (391 aa)	0.104718	0	0.223464	0.114516	0.221216	0.569808
	VDAG_05791	predicted protein (273 aa)	0.554172	0	0.222824	0.220463	0.411012	0.203809
	VDAG_04332	dextranase (602 aa)	0.134374	0.132019	0.222465	0.592006	0.78211	2.31964
	VDAG_09504	predicted protein (245 aa)	0	0	0.220576	0	0.208646	0.851121
	VDAG_08275	dienelactone hydrolase family protein (262 aa)	0	0	0.216653	0.655271	0.628027	0.814003
	VDAG_08098	polygalacturonase (441 aa)	0	0.487442	0.216508	0.220407	0.318869	0.424528
	VDAG_04006	predicted protein (272 aa)	0	0.192263	0.213616	0	1.628	0.200015
	VDAG_07119	rhamnogalacturonate lyase (669 aa)	18.2023	0.127046	0.213501	3.21903	10.969	11.0317
	VDAG_04762	beta-1,6-galactanase (423 aa)	0.0956777	0	0.208132	0.210815	0.204517	0.515003
	VDAG_05027	conserved hypothetical protein (617 aa)	0.269691	0.0464443	0.206672	0.363244	0.355506	0.160165
	VDAG_07477	mannan endo-1,4-beta-mannosidase (402 aa)	1.17341	0	0.203395	0.400755	0.70668	0.809103
	VDAG_06109	predicted protein (189 aa)	2.96571	0.553995	0.203351	0.81947	1.04855	3.66046
	VDAG_09800	acetylxylan esterase (277 aa)	0	0.182177	0.202125	1.59893	0.56692	0.92304
	VDAG_03790	endo-1,4-beta-xylanase (238 aa)	0.312813	0.155641	0.177223	0.34622	0.829566	1.4958
	VDAG_06675	conserved hypothetical protein (281 aa)	0	0.155749	0.172685	0.348961	0	0.164422
	VDAG_06125	conserved hypothetical protein (497 aa)	0.151115	0.150619	0.16615	0.581191	0.563318	0.730567
	VDAG_02879	exopolygalacturonase (472 aa)	0	0.0729163	0.164354	0.247688	0.242628	0.33146
	VDAG_07231	hypothetical protein (868 aa)	0	0.130598	0.148006	0.651851	2.18644	0.395627
	VDAG_03708	arabinan endo-1,5-alpha-L-arabinosidase A (321 aa)	0	0.124318	0.139598	0	0.138339	0.711599
	VDAG_03845	hypothetical protein (386 aa)	0	0	0.137715	0	0	0.399938
	VDAG_02083	hydrolase (353 aa)	0	0	0.136696	0.546451	0.131879	0.131728
	VDAG_01838	conserved hypothetical protein (353 aa)	0.115242	0	0.13193	0	0.247911	0
	VDAG_05709	oryzin (404 aa)	0	0	0.119183	0	0.233353	0
	VDAG_02175	beta-glucosidase (782 aa)	0.321243	0.371755	0.118933	0	0.509754	0.864603
	VDAG_01249	aspartic proteinase (357 aa)	0	0.106272	0.118399	0	0.116508	0.235844
	VDAG_08954	feruloyl esterase B (409 aa)	0.104013	0	0.108747	0.436437	0.842653	1.83818
	VDAG_03884	conserved hypothetical protein (468 aa)	0	0	0.105626	0.106233	0.103581	0
	VDAG_02886	pectate lyase B (340 aa)	0.209714	0	0.102613	1.04123	0.631766	0.107971
	VDAG_07134	carboxypeptidase A5 (423 aa)	0.274693	0.174676	0.0961085	0.971609	0.481814	2.50963
	VDAG_05708	endoglucanase II (318 aa)	0.387851	0.0763488	0.0861144	0	0.0891118	0
	VDAG_03235	para-nitrobenzyl esterase (560 aa)	0.297629	0.932811	0.0800159	0.716212	0.764928	2.18522
	VDAG_03633	arylsulfatase (607 aa)	0	1.5769	0.072889	0.0755282	0	0.0738693
	VDAG_00069	conserved hypothetical protein (751 aa)	0.362656	0.124033	0.0685126	0	0	0.0652374
	VDAG_07306	carboxypeptidase cpdS (563 aa)	0	2.77298	0.0677083	0.0703595	0.137073	0.985058
	VDAG_07775	choline dehydrogenase (668 aa)	0.115939	0	0.0571872	0.232891	0.347293	0.778142
	VDAG_00206	predicted protein (116 aa)	0	0	0	0	0	0
	VDAG_00429	conserved hypothetical protein (180 aa)	0	0	0	0.216102	0.440063	0.222113
	VDAG_00817	predicted protein (130 aa)	0	0.380091	0	0	0.411577	0.413191
	VDAG_01205	endoglucanase II (229 aa)	0	0	0	0	0	0
	VDAG_01298	conserved hypothetical protein (196 aa)	0	0	0	0	0	0
	VDAG_01839	conserved hypothetical protein (163 aa)	0	0	0	0.367477	0	0
	VDAG_02088	feruloyl esterase B (478 aa)	0	0	0	0.138677	0	0
	VDAG_02091	exoglucanase (517 aa)	0	0	0	0.188352	0.0907223	0
	VDAG_02129	predicted protein (270 aa)	0	0	0	0	0	0
	VDAG_02396	chitinase (368 aa)	0	0	0	0	0	0
	VDAG_02398	conserved hypothetical protein (366 aa)	0	0	0	0	0	0
	VDAG_02418	predicted protein (180 aa)	0	0	0	0	0	0
	VDAG_02752	predicted protein (177 aa)	0	0	0	0	0	0
	VDAG_02770	conserved hypothetical protein (215 aa)	0	0.231902	0	0.512331	0	1.48719
	VDAG_02904	pectate lyase B (370 aa)	0	0	0	0	0	0.116581
	VDAG_02931	predicted protein (192 aa)	0	0	0	0.511694	0.803796	0.141507
	VDAG_03354	pectate lyase (325 aa)	0	0	0	0.259911	0.128896	0.262996
	VDAG_03411	endoglucanase-4 (276 aa)	0	0	0	0	0	0
	VDAG_03488	predicted protein (202 aa)	0	0	0	0.2297	4.22973	150.776
	VDAG_03556	laccase-1 (569 aa)	0	0.23979	0	0.0915157	0.174104	0.175442
	VDAG_03709	predicted protein (120 aa)	0	0	0	0.945325	0.895999	0.889799
	VDAG_03851	predicted protein (108 aa)	0	0	0	0	0	0
	VDAG_03895	predicted protein (236 aa)	0	0	0	0	0	0
	VDAG_04030	conserved hypothetical protein (118 aa)	0	0.417873	0	0	3.52675	98.3121
	VDAG_04404	cellulose-growth-specific protein (262 aa)	0	0	0	0.288046	0.728854	0.298534
	VDAG_04744	endo-1,4-beta-xylanase (335 aa)	0	0.139928	0	0.151353	0	0.146057
	VDAG_04758	conserved hypothetical protein (215 aa)	0	0	0	0	0	0
	VDAG_04834	necrosis- and ethylene-inducing protein (152 aa)	0	0	0	0	0	0
	VDAG_04853	chaperone protein dnaK (615 aa)	0	0	0	0	0	0
	VDAG_05180	hypothetical protein (146 aa)	0	0	0	0	0	0
	VDAG_05639	predicted protein (152 aa)	0	0	0	0	0	0
	VDAG_05715	predicted protein (235 aa)	0	0.155863	0	0	0	0
	VDAG_05997	conserved hypothetical protein (234 aa)	0	0	0	0	0	0.241414
	VDAG_06030	conserved hypothetical protein (256 aa)	0	0	0	0	0.380713	0.381543
	VDAG_06206	endochitinase (417 aa)	0	0	0	0	0	0
	VDAG_06284	carboxylesterase (535 aa)	0	0.318485	0	0.179891	0.344721	0.694358
	VDAG_07267	pectate lyase C (233 aa)	0	0	0	0	0.227634	0.227111
	VDAG_07274	conserved hypothetical protein (88 aa)	0	0	0	0	0	1.29229
	VDAG_07344	cutinase (238 aa)	0	0	0	0	0	0.853652
	VDAG_07386	LysM domain-containing protein (148 aa)	0	0	0	0.593703	1.16168	0.291864
	VDAG_07604	predicted protein (166 aa)	0	0	0	0	0	0.299194
	VDAG_07608	exopolygalacturonase (457 aa)	0	0	0	0	0.212012	0.212338
	VDAG_07838	cerato-ulmin (99 aa)	0	1.13084	0	1.24937	3.59103	5.99865
	VDAG_08091	cellulose-growth-specific protein (246 aa)	0	0	0	0.41787	0.196912	0.400033
	VDAG_08108	predicted protein (440 aa)	0	0	0	0.187036	3.84124	0
	VDAG_08154	pectin lyase (389 aa)	0	0	0	0.138759	0	0.132247
	VDAG_08227	fungal cellulose binding domain-containing protein (302 aa)	0	0	0	0	0	0
	VDAG_08236	pectate lyase C (230 aa)	0	0.353685	0	5.11503	2.13088	3.96707
	VDAG_08708	predicted protein (156 aa)	0	0	0	0	0	0
	VDAG_09069	bacterial leucyl aminopeptidase (353 aa)	0	0	0	0	0	0
	VDAG_09187	predicted protein (153 aa)	0	0	0	0	0	0
	VDAG_09200	conserved hypothetical protein (286 aa)	0	0	0	0	0.193304	0
	VDAG_09248	cellulose-growth-specific protein (224 aa)	0	0	0	0	0	0.546259
	VDAG_09319	predicted protein (140 aa)	0	0	0	0	0	0
	VDAG_09526	FAD binding domain-containing protein (511 aa)	0	1.20945	0	0	1.1919	0.18207
	VDAG_09536	pectate lyase (244 aa)	0	0	0	0	0	1.24856
	VDAG_09799	predicted protein (156 aa)	0	0	0	0	0	0
	VDAG_02130	predicted protein (825 aa)	0.0521927	0	0	0	0	0
	VDAG_09739	galactan 1,3-beta-galactosidase (499 aa)	0.0803366	0	0	0.259959	0.417124	0.255082
	VDAG_02085	mannan endo-1,4-beta-mannosidase (443 aa)	0.093754	0.565309	0	0.314394	0.508411	0.814161
	VDAG_02092	cellulosome enzyme (475 aa)	0.102083	0	0	0	0.228642	0.113887
	VDAG_04904	conserved hypothetical protein (277 aa)	0.142908	0	0	0	0	0
	VDAG_05043	endo-1,4-beta-xylanase (225 aa)	0.192526	0	0	0	0.640302	0.423623
	VDAG_10525	conserved hypothetical protein (215 aa)	0.210882	0	0	0	0.223764	0
	VDAG_04705	predicted protein (154 aa)	0.264257	0.255635	0	0.858993	0.555556	0.284208
	VDAG_02888	conserved hypothetical protein (170 aa)	0.266352	0	0	0	0.552122	2.52036
	VDAG_02230	predicted protein (165 aa)	0.286367	0	0	0	5.86057	4.50043
	VDAG_03519	FAD binding domain-containing protein (467 aa)	0.309833	0	0	0	0	0.114516
	VDAG_03385	endo-1,4-beta-xylanase (438 aa)	0.340287	0	0	0.33077	0.423109	0.59205
	VDAG_09656	predicted protein (150 aa)	0.351576	0	0	0.413424	0	0.767733
	VDAG_02211	endoglucanase-4 (297 aa)	0.456194	0	0	0.474236	0.30595	0.468526
	VDAG_02501	predicted protein (103 aa)	0.503555	0	0	0.591217	0	1.1043
	VDAG_05030	endoglucanase-4 (355 aa)	0.686805	0.137304	0	0.485623	1.24292	1.54027
	VDAG_04701	necrosis- and ethylene-inducing protein and ethylene inducing peptide (174 aa)	0.688938	0.43979	0	0	4.2828	15.6141
	VDAG_03974	conserved hypothetical protein (541 aa)	2.52054	0	0	0	0.495128	1.28655
	VDAG_06279	beta-glucosidase (684 aa)	2.67174	0.0694971	0	0	0.073251	2.17971
	VDAG_08138	predicted protein (240 aa)	4.40996	0.391272	0	0	0	0.287756
