# Supplementary material for: Deep mRNA sequencing reveals stage-specific transcriptome alterations during microsclerotia development in the smoke tree vascular wilt pathogen, Verticillium dahliae
Source: BMC Genomics. 2014 May 1;15(1):324. doi: 10.1186/1471-2164-15-324 (PMC4035056; doi:10.1186/1471-2164-15-324)
Supplement: Supplementary file 8 — Additional file 8: Table S3: Significantly regulated genes during microsclerotia formation vs CO stage (p_value < 0.05). (XLSX 46 KB) [file 12864_2013_6023_MOESM8_ESM.xlsx]

## Sheet: up-regulated
Table S3 Significantly regulated genes during microsclerotia formation vs CO stage(q_value<0.05)
Up-regulated genes
With GO annotation
Gene ID	Broad Institute Annotation	blast2go	pfam
VDAG_00048	conserved hypothetical protein (322 aa)	ureidoglycolate hydrolase
VDAG_00058	40S ribosomal protein S19 (153 aa)	40s ribosomal protein s19	Ribosomal protein S19e(PF01090.10)
VDAG_00111	proteasome subunit alpha type-6-A (255 aa)	proteasome subunit alpha type 6	Proteasome A-type and B-type(PF00227.17)
VDAG_00172	DEAD/DEAH box helicase (1819 aa)	dead deah box helicase	DEAD/DEAH box helicase(PF00270.20)
VDAG_00178	60S ribosomal protein L22 (127 aa)	60s ribosomal protein l22	Ribosomal L22e protein family(PF01776.8)
VDAG_00189	laccase (571 aa)	iron transport multicopper oxidase fet3	Multicopper oxidase(PF07732.6)
VDAG_00245	Delta(24(24(1)))-sterol reductase (631 aa)	delta(24(24 ))-sterol reductase	Ergosterol biosynthesis ERG4/ERG24 family(PF01222.8)
VDAG_00378	nitrate reductase (911 aa)	nitrate reductase	Mo-co oxidoreductase dimerisation domain(PF03404.7)
VDAG_00603	cwl1 (335 aa)	cell lysis protein
VDAG_00704	kelch repeat protein (762 aa)	kelch repeat protein
VDAG_00744	transmembrane domain-containing protein (174 aa)	transmembrane domain-containing protein	Erg28 like protein(PF03694.4)
VDAG_00751	metalloprotease (285 aa)	metalloprotease
VDAG_00034	laccase-1 (549 aa)	multicopper oxidase	Multicopper oxidase(PF07732.6)
VDAG_00049	60S ribosomal protein L44 (107 aa)	60s ribosomal protein l44	Ribosomal protein L44(PF00935.10)
VDAG_00244	translin (257 aa)	translin family protein	Translin family(PF01997.7)
VDAG_00260	mannan endo-1,6-alpha-mannosidase DCW1 (459 aa)	mannan endo- -alpha-mannosidase dcw1	Glycosyl hydrolase family 76(PF03663.5)
VDAG_00387	gephyrin (682 aa)	molybdenum cofactor synthesis domain-containing protein	Probable molybdopterin binding domain(PF00994.15)
VDAG_00404	cell division control protein (878 aa)	cell division control protein	CDC45-like protein(PF02724.5)
VDAG_00475	conserved hypothetical protein (1184 aa)	integral membrane channel protein	Ion transport protein(PF00520.22)
VDAG_00550	COP9 signalosome complex subunit 6 (414 aa)	cop9 signalosome subunit 6	Mov34/MPN/PAD-1 family(PF01398.12)
VDAG_00674	ankyrin repeat and SAM domain-containing protein (861 aa)	serine threonine-protein phosphatase 6 regulatory ankyrin repeat subunit c-like	Ankyrin repeat(PF00023.21)
VDAG_00743	estradiol 17-beta-dehydrogenase 12-B (334 aa)	3-ketoacyl- reductase	short chain dehydrogenase(PF00106.16)
VDAG_05370	dynamin family protein (976 aa)	dynamin family protein	Dynamin family(PF00350.14)
VDAG_05375	covalently-linked cell wall protein (442 aa)	covalently-linked cell wall protein	Yeast PIR protein repeat(PF00399.10)
VDAG_05448	metalloprotease (277 aa)	metalloprotease
VDAG_05494	oxidoreductase (344 aa)	oxidoreductase	2OG-Fe(II) oxygenase superfamily(PF03171.11)
VDAG_05622	pheromone receptor (378 aa)	pheromone receptor
VDAG_05340	pisatin demethylase (494 aa)	cytochrome p450	Cytochrome P450(PF00067.13)
VDAG_05438	conserved hypothetical protein (2094 aa)	filament-forming protein	TPR/MLP1/MLP2-like protein(PF07926.3)
VDAG_05514	pantothenate transporter liz1 (519 aa)	alternative sulfate transporter	Major Facilitator Superfamily(PF07690.7)
VDAG_05526	short-chain dehydrogenase/reductase SDR (284 aa)	short-chain dehydrogenase reductase sdr	short chain dehydrogenase(PF00106.16)
VDAG_05613	conserved hypothetical protein (779 aa)	calpain-like protein	Calpain family cysteine protease(PF00648.12)
VDAG_05646	NADP-dependent alcohol dehydrogenase (362 aa)	nadp-dependent alcohol dehydrogenase	Zinc-binding dehydrogenase(PF00107.17)
VDAG_05865	methylitaconate delta2-delta3-isomerase (418 aa)	methylitaconate delta2-delta3-isomerase	Protein of unknown function (DUF453)(PF04303.4)
VDAG_05718	conserved hypothetical protein (379 aa)	chromosome condensation protein	CrcB-like protein(PF02537.6)
VDAG_05774	hypothetical protein (425 aa)	protein	RNA recognition motif. (a.k.a. RRM, RBD, or RNP domain)(PF00076.13)
VDAG_05778	conserved hypothetical protein (480 aa)	fatty acid elongase-like protein
VDAG_05845	curved DNA-binding protein (413 aa)	curved dna-binding protein	metallopeptidase family M24(PF00557.15)
VDAG_05884	glutamine synthetase (360 aa)	glutamine synthetase	Glutamine synthetase, catalytic domain(PF00120.15)
VDAG_06316	60S ribosomal protein L28 (159 aa)	60s ribosomal protein l28	Ribosomal L28e protein family(PF01778.8)
VDAG_06386	tripeptidyl-peptidase (567 aa)	tripeptidyl peptidase a	Pro-kumamolisin, activation domain(PF09286.2)
VDAG_06550	INT1 (1451 aa)	int1 protein	Fungal domain of unknown function (DUF1709)(PF08174.2)
VDAG_06347	GDSL Lipase/Acylhydrolase family protein (263 aa)	gdsl lipase acylhydrolase family protein	GDSL-like Lipase/Acylhydrolase(PF00657.13)
VDAG_06378	40S ribosomal protein S3 (263 aa)	40s ribosomal protein s3	Ribosomal protein S3, C-terminal domain(PF00189.11)
VDAG_06444	diacylglycerol O-acyltransferase (521 aa)	diacylglycerol o-acyltransferase	MBOAT family(PF03062.10)
VDAG_06489	serine/threonine-protein kinase (397 aa)	serine threonine-protein kinase eg2	Protein kinase domain(PF00069.16)
VDAG_06500	predicted protein (229 aa)	hypothetical protein VDAG_06500 [Verticillium dahliae VdLs.17]
VDAG_06520	4-nitrophenylphosphatase (304 aa)	4-nitrophenylphosphatase	haloacid dehalogenase-like hydrolase(PF00702.17)
VDAG_05982	conserved hypothetical protein (500 aa)	amine oxidase	Flavin containing amine oxidoreductase(PF01593.15)
VDAG_06032	cytochrome P450 71B13 (544 aa)	cytochrome p450	Cytochrome P450(PF00067.13)
VDAG_06121	conserved hypothetical protein (1112 aa)	intracellular serine protease
VDAG_06177	D-3-phosphoglycerate dehydrogenase (363 aa)	d-isomer specific 2-hydroxyacid dehydrogenase	D-isomer specific 2-hydroxyacid dehydrogenase, NAD binding domain(PF02826.10)
VDAG_05981	predicted protein (418 aa)	protein	Ankyrin repeat(PF00023.21)
VDAG_05988	FMP42 (585 aa)	mfs transporter	Major Facilitator Superfamily(PF07690.7)
VDAG_06012	oryzin (412 aa)	subtilisin-like protease	Subtilase family(PF00082.13)
VDAG_06090	WD repeat-containing protein slp1 (601 aa)	wd repeat-containing protein slp1	WD domain, G-beta repeat(PF00400.23)
VDAG_06119	ankyrin repeat domain-containing protein (1879 aa)	multiple ankyrin repeats single kh domain	Ankyrin repeat(PF00023.21)
VDAG_06176	peptide transporter PTR2-A (590 aa)	peptide transporter ptr2-a	POT family(PF00854.12)
VDAG_06201	quinate permease (538 aa)	mfs quinate	Sugar (and other) transporter(PF00083.15)
VDAG_06209	kinesin heavy chain (1018 aa)	kinesin family protein	Kinesin motor domain(PF00225.14)
VDAG_06652	DNA polymerase alpha catalytic subunit (1475 aa)	dna polymerase alpha catalytic	DNA polymerase family B(PF00136.12)
VDAG_06682	60S ribosomal protein L18 (184 aa)	60s ribosomal protein l18	Eukaryotic ribosomal protein L18(PF00828.10)
VDAG_06705	conserved hypothetical protein (587 aa)	ferric reductase	Ferric reductase like transmembrane component(PF01794.10)
VDAG_06812	cytochrome b-245 heavychain subunit beta (556 aa)	cytochrome b-245 heavychain subunit beta	Ferric reductase like transmembrane component(PF01794.10)
VDAG_06847	SYM1 (173 aa)	integral membrane mpv17 pmp22	Mpv17 / PMP22 family(PF04117.3)
VDAG_06608	60S ribosomal protein L29 (64 aa)	60s ribosomal protein l29	Ribosomal L29e protein family(PF01779.8)
VDAG_06710	ubiquitin carboxyl-terminal hydrolase (781 aa)	ubiquitin carboxyl-terminal hydrolase 14	Ubiquitin carboxyl-terminal hydrolase(PF00443.20)
VDAG_06751	1-Cys peroxiredoxin B (207 aa)	mitochondrial peroxiredoxin prx1	AhpC/TSA family(PF00578.12)
VDAG_06752	NADP:D-xylose dehydrogenase (393 aa)	nadp:d-xylose dehydrogenase	Oxidoreductase family, NAD-binding Rossmann fold(PF01408.13)
VDAG_06880	UDP-N-acetylglucosamine pyrophosphorylase (509 aa)	udp-n-acetylglucosamine pyrophosphorylase	UTP--glucose-1-phosphate uridylyltransferase(PF01704.9)
VDAG_06906	40S ribosomal protein S6-B (241 aa)	40s ribosomal protein s6	Ribosomal protein S6e(PF01092.10)
VDAG_06961	hypothetical protein (137 aa)	prefoldin subunit 4	Prefoldin subunit(PF01920.11)
VDAG_06973	ATP-citrate synthase (488 aa)	atp citrate lyase subunit 2
VDAG_07142	polysaccharide deacetylase family protein (248 aa)	polysaccharide deacetylase family protein	Polysaccharide deacetylase(PF01522.12)
VDAG_06903	carboxymethylenebutenolidase (297 aa)	dienelactone hydrolase
VDAG_06939	proton myo-inositol cotransporter (621 aa)	mfs sugar transporter	Sugar (and other) transporter(PF00083.15)
VDAG_06953	kinesin light chain (678 aa)	kinesin light chain
VDAG_06972	ATP-citrate synthase subunit 1 (656 aa)	atp-citrate synthase subunit 1	CoA binding domain(PF02629.10)
VDAG_07039	conserved hypothetical protein (892 aa)	uncharacterized conserved protein	Miro-like protein(PF08477.4)
VDAG_07089	40S ribosomal protein S0 (289 aa)	40s ribosomal protein s0	Ribosomal protein S2(PF00318.11)
VDAG_07174	predicted protein (443 aa)	bzip transcription factor	Basic region leucine zipper(PF07716.6)
VDAG_07273	bacterial leucyl aminopeptidase (374 aa)	peptidase family m28	Peptidase family M28(PF04389.8)
VDAG_07290	carboxypeptidase B (416 aa)	zinc carboxypeptidase	Zinc carboxypeptidase(PF00246.15)
VDAG_07359	conserved hypothetical protein (362 aa)	transcription factor c2h2	Zinc finger, C2H2 type(PF00096.17)
VDAG_07448	cytochrome P450 94A2 (309 aa)	cytochrome p450
VDAG_07467	carbonic anhydrase (226 aa)	carbonic anhydrase	Carbonic anhydrase(PF00484.10)
VDAG_07183	carboxypeptidase A (446 aa)	peptidase m14	Zinc carboxypeptidase(PF00246.15)
VDAG_07471	cell division control protein (951 aa)	cell division control protein	SH3 domain(PF00018.19)
VDAG_07519	synaptic glycoprotein SC2 (312 aa)	synaptic glycoprotein sc2	3-oxo-5-alpha-steroid 4-dehydrogenase(PF02544.7)
VDAG_07715	glucan 1,4-alpha-maltohexaosidase (511 aa)	alpha-( )-amylase	Alpha amylase, catalytic domain(PF00128.15)
VDAG_07503	ring assembly protein (707 aa)	cro1 protein
VDAG_07517	40S ribosomal protein S8-B (208 aa)	40s ribosomal protein s8	Ribosomal protein S8e(PF01201.13)
VDAG_07538	conserved hypothetical protein (316 aa)	cytochrome b5-like heme steroid binding domain-containing protein	Cytochrome b5-like Heme/Steroid binding domain(PF00173.19)
VDAG_07603	phosphoglycerate mutase family protein (281 aa)	phosphoglycerate mutase family protein	Phosphoglycerate mutase family(PF00300.13)
VDAG_07687	leucine-rich repeat-containing protein (1824 aa)	conserved leucine-rich repeat protein	Leucine Rich Repeat(PF00560.24)
VDAG_07954	conserved hypothetical protein (608 aa)	glycosyltransferase family 22 protein	Alg9-like mannosyltransferase family(PF03901.8)
VDAG_07975	dehydrogenase/reductase SDR family member 13 (330 aa)	retinol dehydrogenase
VDAG_07977	conserved hypothetical protein (327 aa)	alpha beta-hydrolase	alpha/beta hydrolase fold(PF07859.4)
VDAG_07777	conserved hypothetical protein (496 aa)	cytochrome family subfamily b (oxysterol 7-alpha-hydroxylase)
VDAG_07788	microsomal signal peptidase 18 kDa subunit (173 aa)	microsomal signal peptidase 18 kda subunit	Peptidase S24-like(PF00717.14)
VDAG_07815	glyoxylate reductase (353 aa)	glyoxylate reductase	D-isomer specific 2-hydroxyacid dehydrogenase, NAD binding domain(PF02826.10)
VDAG_07820	anthranilate phosphoribosyltransferase (415 aa)	anthranilate phosphoribosyltransferase	Glycosyl transferase family, helical bundle domain(PF02885.8)
VDAG_07888	conserved hypothetical protein (516 aa)	flavin-binding monooxygenase-like protein
VDAG_07936	oxidoreductase (255 aa)	short-chain dehydrogenase reductase sdr
VDAG_07943	myosin regulatory light chain cdc4 (140 aa)	myosin regulatory light chain cdc4	EF hand(PF00036.23)
VDAG_07953	conserved hypothetical protein (287 aa)	endoplasmic reticulum protein
VDAG_07980	aminopeptidase Y (492 aa)	aminopeptidase y	Peptidase family M28(PF04389.8)
VDAG_07983	mixed-linked glucanase (1015 aa)	mixed-linked glucanase
VDAG_08024	allantoate permease (515 aa)	allantoate permease	Major Facilitator Superfamily(PF07690.7)
VDAG_08061	SGE1 (574 aa)	efflux pump antibiotic resistance	Major Facilitator Superfamily(PF07690.7)
VDAG_08084	oligopeptide transporter (718 aa)	oligopeptide transporter	OPT oligopeptide transporter protein(PF03169.6)
VDAG_08086	vitamin H transporter 1 (484 aa)	mfs transporter	Major Facilitator Superfamily(PF07690.7)
VDAG_08233	CAS1 (257 aa)	cas1 protein
VDAG_08106	dimethylaniline monooxygenase (627 aa)	dimethylaniline monooxygenase
VDAG_08107	O-methyltransferase (428 aa)	o-methyltransferase
VDAG_08125	conserved hypothetical protein (1003 aa)	aaa family	ATPase family associated with various cellular activities (AAA)(PF00004.20)
VDAG_08180	conserved hypothetical protein (254 aa)	nucleoside-diphosphate-sugar epimerase
VDAG_08183	conserved hypothetical protein (307 aa)	hypothetical protein VDAG_08183 [Verticillium dahliae VdLs.17]	Phosphotransferase enzyme family(PF01636.14)
VDAG_08191	brefeldin A resistance protein (1512 aa)	abc drug exporter	ABC-2 type transporter(PF01061.15)
VDAG_08200	phthalate transporter (496 aa)	mfs transporter	Major Facilitator Superfamily(PF07690.7)
VDAG_00963	WD repeat-containing protein (319 aa)	wd repeat-containing protein	WD domain, G-beta repeat(PF00400.23)
VDAG_00977	ubiquitin-conjugating enzyme (181 aa)	ubiquitin-conjugating enzyme	Ubiquitin-conjugating enzyme(PF00179.17)
VDAG_01137	STI35 protein (319 aa)	sti35 protein	Thi4 family(PF01946.8)
VDAG_01149	FAD binding domain-containing protein (495 aa)	fad binding domain-containing protein	FAD binding domain(PF01565.14)
VDAG_01157	conserved hypothetical protein (551 aa)	hypothetical protein VDAG_01157 [Verticillium dahliae VdLs.17]
VDAG_01182	conserved hypothetical protein (514 aa)	neutral amino acid	Transmembrane amino acid transporter protein(PF01490.9)
VDAG_01441	kinesin-II 95 kDa subunit (606 aa)	kinesin family protein	Kinesin motor domain(PF00225.14)
VDAG_01457	hypothetical protein (57 aa)	40s ribosomal protein s29	Ribosomal protein S14p/S29e(PF00253.12)
VDAG_01471	NAP family protein (295 aa)	nap family protein
VDAG_01493	DNA replication licensing factor mcm2 (881 aa)	dna replication licensing factor mcm2	MCM2/3/5 family(PF00493.14)
VDAG_01514	conserved hypothetical protein (399 aa)	rta1 domain
VDAG_01633	DNA replication ATP-dependent helicase dna2 (1624 aa)	dna replication atp-dependent helicase dna2	DNA replication factor Dna2(PF08696.2)
VDAG_00832	inner membrane transport protein yfaV (474 aa)	inner membrane transport protein yfav	Major Facilitator Superfamily(PF07690.7)
VDAG_00849	conserved hypothetical protein (624 aa)	l-amino acid oxidase	Flavin containing amine oxidoreductase(PF01593.15)
VDAG_00855	2,3-bisphosphoglycerate-independent phosphoglycerate mutase (523 aa)	#NAME?	BPG-independent PGAM N-terminus (iPGM_N)(PF06415.4)
VDAG_00942	phospholipase (442 aa)	patatin family protein	Patatin-like phospholipase(PF01734.13)
VDAG_00976	serine/threonine-protein kinase chk1 (546 aa)	serine threonine-protein kinase chk1	Protein kinase domain(PF00069.16)
VDAG_01000	dynein light chain (101 aa)	dynein light chain	Dynein light chain type 1(PF01221.9)
VDAG_01156	predicted protein (1271 aa)	protein	Ankyrin repeat(PF00023.21)
VDAG_01206	pyruvate kinase (528 aa)	pyruvate kinase	Pyruvate kinase, barrel domain(PF00224.12)
VDAG_01228	26S proteasome regulatory subunit rpn-8 (352 aa)	26s proteasome regulatory subunit rpn-8	Mov34/MPN/PAD-1 family(PF01398.12)
VDAG_01323	NADP-dependent malic enzyme (619 aa)	malate dehydrogenase (nadp+)	Malic enzyme, NAD binding domain(PF03949.6)
VDAG_01508	60S ribosomal protein L5 (300 aa)	60s ribosomal protein l5	Ribosomal L18p/L5e family(PF00861.13)
VDAG_01552	conserved hypothetical protein (869 aa)	gtpase binding protein rid1
VDAG_01566	predicted protein (335 aa)	hypothetical protein VDAG_01566 [Verticillium dahliae VdLs.17]
VDAG_01603	conserved hypothetical protein (372 aa)	hypothetical protein VDAG_01603 [Verticillium dahliae VdLs.17]	Conserved hypothetical protein CHP02453(PF09365.1)
VDAG_08307	cyclopropane-fatty-acyl-phospholipid synthase (342 aa)	cyclopropane-fatty-acyl-phospholipid synthase	Methyltransferase domain(PF08241.3)
VDAG_08312	cyanate hydratase (167 aa)	cyanate hydratase	Cyanate lyase C-terminal domain(PF02560.5)
VDAG_08334	G2/mitotic-specific cyclin-3 (705 aa)	g2 mitotic-specific cyclin	Cyclin, N-terminal domain(PF00134.14)
VDAG_08395	mannosyl-oligosaccharide glucosidase (820 aa)	glycoside hydrolase family 63 protein	Mannosyl oligosaccharide glucosidase(PF03200.7)
VDAG_08490	HAD-superfamily hydrolase (241 aa)	had superfamily	haloacid dehalogenase-like hydrolase(PF00702.17)
VDAG_08496	dihydrodipicolinate synthase (326 aa)	l-threo-3-deoxy-hexulosonate aldolase	Dihydrodipicolinate synthetase family(PF00701.13)
VDAG_08437	serine/threonine-protein kinase (551 aa)	mst3-like protein	Protein kinase domain(PF00069.16)
VDAG_08450	elongator complex protein (825 aa)	elongator complex protein	WD domain, G-beta repeat(PF00400.23)
VDAG_08513	epoxide hydrolase (566 aa)	epoxide hydrolase	Epoxide hydrolase N terminus(PF06441.3)
VDAG_08598	conserved hypothetical protein (1353 aa)	nuclear migration protein	PH domain(PF00169.20)
VDAG_08602	amidohydrolase family protein (589 aa)	amidohydrolase 3	Amidohydrolase family(PF07969.2)
VDAG_08624	conserved hypothetical protein (1093 aa)	ribosomal protein l19
VDAG_08640	hypothetical protein (187 aa)	bzip transcription factor	bZIP transcription factor(PF00170.12)
VDAG_08641	TPR domain-containing protein (514 aa)	tpr domain-containing protein	Tetratricopeptide repeat(PF07721.5)
VDAG_08800	phosphatidylinositol 4-kinase STT4 (1860 aa)	phosphatidylinositol 4-kinase	Phosphatidylinositol 3- and 4-kinase(PF00454.18)
VDAG_08740	conserved hypothetical protein (347 aa)	s-adenosylmethionine-dependent methyltransferase	Methyltransferase domain(PF08242.3)
VDAG_08747	hypothetical protein (378 aa)	hypothetical protein VDAG_08747 [Verticillium dahliae VdLs.17]	WW domain(PF00397.17)
VDAG_08791	vacuolar ATP synthase subunit H (480 aa)	vacuolar atp synthase subunit h	V-ATPase subunit H(PF03224.5)
VDAG_08793	60S ribosomal protein L9 (194 aa)	60s ribosomal protein l9	Ribosomal protein L6(PF00347.14)
VDAG_08802	aldehyde dehydrogenase (496 aa)	aldehyde dehydrogenase	Aldehyde dehydrogenase family(PF00171.13)
VDAG_09071	high-affinity glucose transporter RGT2 (546 aa)	---NA---	Sugar (and other) transporter(PF00083.15)
VDAG_09086	conserved hypothetical protein (881 aa)	sh3 domain-containing protein	Variant SH3 domain(PF07653.8)
VDAG_09096	binuclear zinc transcription factor (812 aa)	binuclear zinc transcription factor	Fungal Zn(2)-Cys(6) binuclear cluster domain(PF00172.9)
VDAG_09115	catalase (577 aa)	peroxisomal catalase	Catalase(PF00199.10)
VDAG_09119	leucine-rich repeat-containing protein (1089 aa)	leucine-rich repeat-containing protein	Leucine Rich Repeat(PF00560.24)
VDAG_08870	ycaC (196 aa)	isochorismatase hydrolase
VDAG_08941	potassium transporter 1 (751 aa)	potassium transporter 1	K+ potassium transporter(PF02705.7)
VDAG_08991	proteasome component PUP2 (107 aa)	proteasome component pup2
VDAG_08993	ribosomal RNA-processing protein (440 aa)	ribosomal rna-processing protein	Hypothetical methyltransferase(PF05148.6)
VDAG_08866	FG-GAP repeat domain-containing protein (1159 aa)	lipolytic protein g-d-s-l family	FG-GAP repeat(PF01839.14)
VDAG_08916	glyceraldehyde-3-phosphate dehydrogenase (339 aa)	glyceraldehyde-3-phosphate dehydrogenase	Glyceraldehyde 3-phosphate dehydrogenase, C-terminal domain(PF02800.11)
VDAG_08979	URE2 (219 aa)	glutathione s-transferase	Glutathione S-transferase, N-terminal domain(PF02798.11)
VDAG_09228	oxidoreductase (179 aa)	short chain dehydrogenase reductase
VDAG_09305	rieske domain-containing protein (192 aa)	rieske domain-containing protein	Rieske [2Fe-2S] domain(PF00355.17)
VDAG_09306	2OG-Fe(II) oxygenase (198 aa)	2og-fe oxygenase	2OG-Fe(II) oxygenase superfamily(PF03171.11)
VDAG_09341	hydrolase (298 aa)	alpha beta	alpha/beta hydrolase fold(PF00561.11)
VDAG_09355	8-amino-7-oxononanoate synthase (449 aa)	8-amino-7-oxononanoate synthase	Aminotransferase class I and II(PF00155.12)
VDAG_09382	glucose oxidase (589 aa)	choline dehydrogenase	GMC oxidoreductase(PF05199.4)
VDAG_09390	nucleoside diphosphate kinase (155 aa)	nucleoside diphosphate kinase	Nucleoside diphosphate kinase(PF00334.10)
VDAG_09398	conserved hypothetical protein (431 aa)	phosphotransferase enzyme family protein
VDAG_09251	oxalate decarboxylase oxdC (465 aa)	oxalate decarboxylase oxdc	Cupin(PF00190.13)
VDAG_09282	proton myo-inositol cotransporter (540 aa)	maltose permease	Sugar (and other) transporter(PF00083.15)
VDAG_09366	polygalacturonase (428 aa)	extracellular exo-
VDAG_09368	hypothetical protein (766 aa)	thioredoxin domain-containing protein
VDAG_09396	ATP-dependent DNA helicase RecQ (678 aa)	atp-dependent dna helicase recq	Helicase conserved C-terminal domain(PF00271.22)
VDAG_09414	histone H2A (135 aa)	histone h2a	Core histone H2A/H2B/H3/H4(PF00125.15)
VDAG_09702	sugar transporter STL1 (443 aa)	sugar transporter stl1	Sugar (and other) transporter(PF00083.15)
VDAG_09736	calpain clp-1 (899 aa)	calpain-1 catalytic subunit	Calpain family cysteine protease(PF00648.12)
VDAG_09750	beta-glucosidase (877 aa)	beta-glucosidase 1 precursor	Glycosyl hydrolase family 3 N terminal domain(PF00933.12)
VDAG_09779	cell wall surface anchor signal protein (328 aa)	gram-positive signal peptide ysirk family
VDAG_09781	conserved hypothetical protein (333 aa)	rta1 like protein	RTA1 like protein(PF04479.4)
VDAG_09706	polysaccharide deacetylase family protein (313 aa)	polysaccharide deacetylase family protein	Polysaccharide deacetylase(PF01522.12)
VDAG_09741	NADP-dependent alcohol dehydrogenase (361 aa)	nadp-dependent alcohol dehydrogenase	Alcohol dehydrogenase GroES-like domain(PF08240.3)
VDAG_09578	iron transporter SMF3 (583 aa)	manganese transporter pdt1	Natural resistance-associated macrophage protein(PF01566.9)
VDAG_09699	Na(+)/H(+) antiporter (937 aa)	na(+) h(+) antiporter	Alkali metal cation/H+ antiporter Nha1 C terminus(PF08619.1)
VDAG_09669	6-phosphogluconolactonase (407 aa)	carboxy- -muconate cyclase
VDAG_09901	conserved hypothetical protein (1524 aa)	rho guanyl nucleotide exchange factor	RhoGEF domain(PF00621.11)
VDAG_09924	conserved hypothetical protein (482 aa)	hypothetical protein VDAG_09924 [Verticillium dahliae VdLs.17]
VDAG_09948	40S ribosomal protein S20 (117 aa)	40s ribosomal protein s20	Ribosomal protein S10p/S20e(PF00338.13)
VDAG_09840	AhpC/TSA family protein (185 aa)	tsa family protein	Redoxin(PF08534.1)
VDAG_09843	histone chaperone ASF1 (308 aa)	histone chaperone	Anti-silencing protein, ASF1-like(PF04729.4)
VDAG_09956	PC_rep repeat-containing protein (1937 aa)	pc_rep repeat-containing protein	Proteasome/cyclosome repeat(PF01851.13)
VDAG_01664	lanosterol synthase (727 aa)	lanosterol synthase	Prenyltransferase and squalene oxidase repeat(PF00432.12)
VDAG_01703	NADP-dependent L-serine/L-allo-threonine dehydrogenase ydfG (273 aa)	nadp-dependent l-serine l-allo-threonine dehydrogenase ydfg	short chain dehydrogenase(PF00106.16)
VDAG_01749	woronin body major protein (198 aa)	woronin body major protein	Eukaryotic initiation factor 5A hypusine, DNA-binding OB fold(PF01287.11)
VDAG_01827	tubulin gamma chain (462 aa)	tubulin gamma chain	Tubulin/FtsZ family, GTPase domain(PF00091.16)
VDAG_02030	ketoreductase (348 aa)	nadph-dependent methylglyoxal reductase gre2	NAD dependent epimerase/dehydratase family(PF01370.12)
VDAG_02079	metalloprotease (556 aa)	metalloprotease	H-type lectin domain(PF09458.1)
VDAG_02241	linoleate diol synthase (1116 aa)	linoleate diol synthase
VDAG_02272	conserved hypothetical protein (300 aa)	methyltransferase type 11	Methyltransferase domain(PF08242.3)
VDAG_02309	UDP-glucose:glycoprotein glucosyltransferase (1440 aa)	udp-glucose:glycoprotein glucosyltransferase	UDP-glucose:Glycoprotein Glucosyltransferase(PF06427.2)
VDAG_01702	dihydrodipicolinate synthetase family protein (331 aa)	dihydrodipicolinate synthetase	Dihydrodipicolinate synthetase family(PF00701.13)
VDAG_01705	NmrA family protein (350 aa)	family protein	NmrA-like family(PF05368.4)
VDAG_01721	G2-specific protein kinase nim-1 (737 aa)	g2-specific protein kinase nim-1	Protein kinase domain(PF00069.16)
VDAG_01767	vacuolar ATP synthase subunit E (230 aa)	vacuolar atp synthase subunit e	ATP synthase (E/31 kDa) subunit(PF01991.9)
VDAG_01769	tetraspanin (225 aa)	tetraspanin
VDAG_01771	low affinity copper transporter (198 aa)	low affinity copper transporter
VDAG_01775	BR serine/threonine-protein kinase (1241 aa)	br serine threonine-protein kinase	Protein kinase domain(PF00069.16)
VDAG_01854	conserved hypothetical protein (913 aa)	hypothetical protein VDAG_01854 [Verticillium dahliae VdLs.17]
VDAG_02043	chitosanase (301 aa)	glycoside hydrolase family 75 protein	Fungal chitosanase(PF07335.2)
VDAG_02087	glutathione transferase (266 aa)	glutathione s-transferase	Glutathione S-transferase, C-terminal domain(PF00043.16)
VDAG_02123	cellulose synthase catalytic subunit (672 aa)	cellulose synthase catalytic subunit	Glycosyl transferase family 2(PF00535.17)
VDAG_02181	cytochrome P450 monooxygenase (600 aa)	cytochrome p450 monooxygenase
VDAG_02201	biotin synthase (414 aa)	biotin synthase	Biotin and Thiamin Synthesis associated domain(PF06968.4)
VDAG_02239	high-affinity methionine permease (539 aa)	high-affinity methionine permease
VDAG_02271	conserved hypothetical protein (518 aa)	hypothetical protein VDAG_02271 [Verticillium dahliae VdLs.17]
VDAG_02278	predicted protein (373 aa)	ankyrin repeat protein	Ankyrin repeat(PF00023.21)
VDAG_02337	hit family protein (137 aa)	hit family protein 1	HIT domain(PF01230.14)
VDAG_02339	HMG box-containing protein (601 aa)	hmg box-containing protein
VDAG_09982	importin alpha re-exporter (959 aa)	importin alpha re-exporter	Cse1(PF08506.1)
VDAG_09979	hypothetical protein (81 aa)	60s ribosomal protein l38	Ribosomal L38e protein family(PF01781.9)
VDAG_09987	A/G-specific adenine DNA glycosylase (606 aa)	a g-specific adenine glycosylase	HhH-GPD superfamily base excision DNA repair protein(PF00730.16)
VDAG_10003	shugoshin (704 aa)	shugoshin	Shugoshin N terminus(PF07558.2)
VDAG_10015	1,4-alpha-glucan-branching enzyme (701 aa)	glycoside hydrolase family 13 protein	Alpha amylase, C-terminal all-beta domain(PF02806.9)
VDAG_10050	dihydrodipicolinate synthase (378 aa)	dihydrodipicolinate synthase	Dihydrodipicolinate synthetase family(PF00701.13)
VDAG_10051	tyrosinase (546 aa)	tyrosinase 2	Common central domain of tyrosinase(PF00264.11)
VDAG_10153	uridine kinase (453 aa)	uridine kinase	Phosphoribulokinase / Uridine kinase family(PF00485.9)
VDAG_10154	external NADH-ubiquinone oxidoreductase (675 aa)	external nadh-ubiquinone oxidoreductase	Pyridine nucleotide-disulphide oxidoreductase(PF07992.5)
VDAG_10179	chitin synthase (1098 aa)	class 2 chitin synthase	Chitin synthase(PF01644.8)
VDAG_10192	cytochrome P450 71A20 (508 aa)	benzoate 4-monooxygenase cytochrome p450	Cytochrome P450(PF00067.13)
VDAG_10225	40S ribosomal protein S22 (131 aa)	40s ribosomal protein s22	Ribosomal protein S8(PF00410.10)
VDAG_10270	conserved hypothetical protein (261 aa)	gcn5-related n-acetyltransferase-like protein	Acetyltransferase (GNAT) family(PF00583.15)
VDAG_10348	60S ribosomal protein L11 (173 aa)	60s ribosomal protein l11	ribosomal L5P family C-terminus(PF00673.12)
VDAG_10278	conserved hypothetical protein (568 aa)	kinesin light chain
VDAG_10298	conserved hypothetical protein (860 aa)	aaa family atpase	ATPase family associated with various cellular activities (AAA)(PF00004.20)
VDAG_10310	40S ribosomal protein S14 (152 aa)	40s ribosomal protein s14	Ribosomal protein S11(PF00411.10)
VDAG_10447	40S ribosomal protein S17 (149 aa)	40s ribosomal protein s17	Ribosomal S17(PF00833.9)
VDAG_02787	Crr1p (536 aa)	glycoside hydrolase family 16 protein	Glycosyl hydrolases family 16(PF00722.12)
VDAG_02826	voltage-gated potassium channel subunit beta-1 (363 aa)	aldo keto reductase	Aldo/keto reductase family(PF00248.12)
VDAG_02832	FAD binding domain-containing protein (535 aa)	fad binding domain protein	FAD binding domain(PF01565.14)
VDAG_02867	calcium/calmodulin-dependent protein kinase (496 aa)	calcium calmodulin-dependent protein kinase type 1b	Protein kinase domain(PF00069.16)
VDAG_02924	proteasome component PRE3 (230 aa)	proteasome component pre3 precursor	Proteasome A-type and B-type(PF00227.17)
VDAG_02939	ribose-phosphate pyrophosphokinase (335 aa)	ribose-phosphate pyrophosphokinase ii	Phosphoribosyl transferase domain(PF00156.18)
VDAG_02440	40S ribosomal protein S9 (192 aa)	40s ribosomal protein s9	Ribosomal protein S4/S9 N-terminal domain(PF00163.10)
VDAG_02469	glucan 1,3-beta-glucosidase (306 aa)	glucan -beta-glucosidase	Glycosyl hydrolases family 17(PF00332.9)
VDAG_02479	conserved hypothetical protein (464 aa)	ubx domain-containing protein	UBX domain(PF00789.11)
VDAG_02519	peroxiredoxin type-2 (167 aa)	probable peroxisomal membrane protein	Redoxin(PF08534.1)
VDAG_02585	phosphotyrosine protein phosphatase (168 aa)	phosphotyrosine protein phosphatase	Low molecular weight phosphotyrosine protein phosphatase(PF01451.12)
VDAG_02764	urea active transporter (685 aa)	urea active transporter
VDAG_02765	methyltransferase (343 aa)	phosphoethanolamine n-	Methyltransferase domain(PF08242.3)
VDAG_02866	conserved hypothetical protein (580 aa)	het-s domain protein
VDAG_02885	calcium-transporting ATPase (1231 aa)	calcium-translocating p-type atpase	E1-E2 ATPase(PF00122.11)
VDAG_10467	dicarboxylic amino acid permease (578 aa)	dicarboxylic amino acid permease	Amino acid permease(PF00324.12)
VDAG_10469	Delta(12) fatty acid desaturase (403 aa)	delta fatty acid desaturase	Fatty acid desaturase(PF00487.15)
VDAG_10474	subtilisin Carlsberg (749 aa)	subtilisin carlsberg	Subtilase family(PF00082.13)
VDAG_10483	conserved hypothetical protein (605 aa)	hard surface induced protein
VDAG_10487	CMP/dCMP deaminase (170 aa)	cmp dcmp deaminase zinc-binding protein
VDAG_03007	conserved hypothetical protein (622 aa)	homeobox domain-containing protein	Homeobox domain(PF00046.20)
VDAG_03029	enolase (439 aa)	enolase	Enolase, C-terminal TIM barrel domain(PF00113.13)
VDAG_03065	surfeit locus protein (303 aa)	er-derived vesicles protein erv29	SURF4 family(PF02077.6)
VDAG_03131	proteasome component PUP3 (223 aa)	proteasome component pup3	Proteasome A-type and B-type(PF00227.17)
VDAG_03138	serine/threonine-protein kinase plo1 (1003 aa)	serine threonine-protein kinase plo1	Protein kinase domain(PF00069.16)
VDAG_03156	tyrosine-protein phosphatase CDC14 (637 aa)	tyrosine-protein phosphatase cdc14	Dual specificity phosphatase, catalytic domain(PF00782.11)
VDAG_03160	ammonium transporter MEP1 (515 aa)	ammonium transporter mep1	Ammonium Transporter Family(PF00909.12)
VDAG_03167	conserved hypothetical protein (604 aa)	hypothetical protein VDAG_03167 [Verticillium dahliae VdLs.17]
VDAG_03284	serine/threonine-protein kinase mph1 (863 aa)	checkpoint protein	Protein kinase domain(PF00069.16)
VDAG_03328	phosphoglucomutase (554 aa)	phosphoglucomutase 2	Phosphoglucomutase/phosphomannomutase, alpha/beta/alpha domain I(PF02878.7)
VDAG_03393	scytalone dehydratase (199 aa)	scytalone dehydratase	Scytalone dehydratase(PF02982.5)
VDAG_03478	annexin-B12 (503 aa)	annexin a7	Annexin(PF00191.11)
VDAG_03507	aldo-keto reductase yakc (329 aa)	aldo-keto reductase	Aldo/keto reductase family(PF00248.12)
VDAG_03062	40S ribosomal protein S13 (152 aa)	40s ribosomal protein s13	Ribosomal S13/S15 N-terminal domain(PF08069.3)
VDAG_03077	predicted protein (548 aa)	hypothetical protein VDAG_03077 [Verticillium dahliae VdLs.17]
VDAG_03085	conserved hypothetical protein (680 aa)	protein	F-box domain(PF00646.24)
VDAG_03144	vacuolar protein sorting/targeting protein PEP1 (1509 aa)	vacuolar protein sorting targeting protein pep1	BNR/Asp-box repeat(PF02012.11)
VDAG_03163	taurine catabolism dioxygenase TauD (383 aa)	taurine catabolism dioxygenase	Taurine catabolism dioxygenase TauD, TfdA family(PF02668.7)
VDAG_03202	conserved hypothetical protein (970 aa)	mg754 gene product
VDAG_03245	conserved hypothetical protein (115 aa)	acylphosphatase family protein	Acylphosphatase(PF00708.9)
VDAG_03247	RNA-dependent RNA polymerase (1395 aa)	rna-dependent rna polymerase
VDAG_03270	1-phosphatidylinositol phosphodiesterase (473 aa)	1-phosphatidylinositol phosphodiesterase	Phosphatidylinositol-specific phospholipase C, X domain(PF00388.10)
VDAG_03323	aryl-alcohol dehydrogenase (384 aa)	aryl-alcohol dehydrogenase	Aldo/keto reductase family(PF00248.12)
VDAG_03326	streptomycin biosynthesis protein StrI (522 aa)	streptomycin biosynthesis protein	Oxidoreductase family, NAD-binding Rossmann fold(PF01408.13)
VDAG_03330	nucleosome binding protein (103 aa)	nucleosome binding protein	HMG (high mobility group) box(PF00505.10)
VDAG_03339	conserved hypothetical protein (768 aa)	aaa family	ATPase family associated with various cellular activities (AAA)(PF00004.20)
VDAG_03371	carboxylic acid transport protein (516 aa)	carboxylic acid transport protein	Major Facilitator Superfamily(PF07690.7)
VDAG_03437	predicted protein (544 aa)	zinc finger transcription factor ace1
VDAG_03447	adiponectin receptor protein (322 aa)	adiponectin receptor protein	Haemolysin-III related(PF03006.11)
VDAG_03495	FAD binding domain-containing protein (478 aa)	fad binding domain-containing protein	FAD binding domain(PF01565.14)
VDAG_03498	kinesin family protein (812 aa)	kinesin family protein	Kinesin motor domain(PF00225.14)
VDAG_03560	pisatin demethylase (497 aa)	cytochrome p450	Cytochrome P450(PF00067.13)
VDAG_03571	ADP-ribosylation factor (148 aa)	adp-ribosylation factor	ADP-ribosylation factor family(PF00025.12)
VDAG_03591	40S ribosomal protein S7 (202 aa)	40s ribosomal protein s7	Ribosomal protein S7e(PF01251.9)
VDAG_03616	conserved hypothetical protein (298 aa)	ergot alkaloid biosynthetic protein a
VDAG_03665	tetrahydroxynaphthalene reductase (283 aa)	tetrahydroxynaphthalene reductase	short chain dehydrogenase(PF00106.16)
VDAG_03706	conserved hypothetical protein (537 aa)	hard surface induced protein
VDAG_03820	carbonic anhydrase (135 aa)	carbonic anhydrase
VDAG_03846	D-arabinitol 2-dehydrogenase (293 aa)	oxidoreductase	short chain dehydrogenase(PF00106.16)
VDAG_03887	conserved hypothetical protein (466 aa)	fad binding domain protein	FAD binding domain(PF01565.14)
VDAG_03905	serin endopeptidase (710 aa)	serin endopeptidase
VDAG_03947	mitochondrial DNA replication protein YHM2 (318 aa)	mitochondrial dna replication protein yhm2	Mitochondrial carrier protein(PF00153.18)
VDAG_03995	DNA polymerase epsilon catalytic subunit A (2219 aa)	dna polymerase epsilon	Domain of unknown function (DUF1744)(PF08490.3)
VDAG_04003	conserved hypothetical protein (830 aa)	metallothionein expression activator	Zinc finger, C2H2 type(PF00096.17)
VDAG_04014	conserved hypothetical protein (585 aa)	kelch repeat protein
VDAG_04026	spherulin-1A (262 aa)	#NAME?	Cupin(PF00190.13)
VDAG_04045	ribonucleoside-diphosphate reductase large chain (904 aa)	ribonucleoside-diphosphate reductase large chain	Ribonucleotide reductase, barrel domain(PF02867.6)
VDAG_04066	conserved hypothetical protein (829 aa)	flap structure-specific endonuclease	XPG I-region(PF00867.9)
VDAG_03613	NADPH dehydrogenase (451 aa)	nadph dehydrogenase	NADH:flavin oxidoreductase / NADH oxidase family(PF00724.11)
VDAG_03614	GCY (316 aa)	aldo keto reductase	Aldo/keto reductase family(PF00248.12)
VDAG_03619	hydantoinase (993 aa)	hydantoinase	Hydantoinase/oxoprolinase(PF01968.9)
VDAG_03647	carbonyl reductase (276 aa)	carbonyl reductase
VDAG_03650	cytochrome P450 2C3 (540 aa)	cytochrome p450	Cytochrome P450(PF00067.13)
VDAG_03675	C6 zinc finger domain-containing protein (589 aa)	c6 zinc finger domain-containing protein	Fungal Zn(2)-Cys(6) binuclear cluster domain(PF00172.9)
VDAG_03723	xaa-Pro dipeptidase (568 aa)	xaa-pro dipeptidase	metallopeptidase family M24(PF00557.15)
VDAG_04079	heavy metal tolerance protein (681 aa)	heavy metal tolerance protein	ABC transporter(PF00005.18)
VDAG_04087	hexokinase (493 aa)	hexokinase	Hexokinase(PF03727.7)
VDAG_04163	alpha-ketoglutarate dependent xanthine dioxygenase (376 aa)	alpha-ketoglutarate dependent xanthine dioxygenase	Taurine catabolism dioxygenase TauD, TfdA family(PF02668.7)
VDAG_04238	DNA replication licensing factor mcm7 (839 aa)	dna replication licensing factor mcm7	MCM2/3/5 family(PF00493.14)
VDAG_04272	glucosamine-fructose-6-phosphate aminotransferase (701 aa)	glucosamine-fructose-6-phosphate aminotransferase	SIS domain(PF01380.13)
VDAG_04305	nitrate transporter (517 aa)	nitrate transporter	Major Facilitator Superfamily(PF07690.7)
VDAG_04312	deoxyuridine 5'-triphosphate nucleotidohydrolase (194 aa)	deoxyuridine 5 -triphosphate nucleotidohydrolase	dUTPase(PF00692.10)
VDAG_04531	retinol dehydrogenase (329 aa)	short-chain dehydrogenase reductase
VDAG_04541	conserved hypothetical protein (1178 aa)	mg2+ transporter
VDAG_04086	oligosaccharyltransferase alpha subunit (491 aa)	oligosaccharyltransferase alpha subunit	Ribophorin I(PF04597.5)
VDAG_04116	lipolytic enzyme (435 aa)	extracellular gdsl-like lipase	GDSL-like Lipase/Acylhydrolase(PF00657.13)
VDAG_04175	SAM and PH domain-containing protein (845 aa)	sam and ph domain-containing protein	PH domain(PF00169.20)
VDAG_04256	proteasome component PUP1 (272 aa)	proteasome subunit beta type 7 precursor	Proteasome A-type and B-type(PF00227.17)
VDAG_04302	conserved hypothetical protein (335 aa)	hypothetical protein VDAG_04302 [Verticillium dahliae VdLs.17]
VDAG_04445	tricalbin-1 (1479 aa)	transmembrane protein	C2 domain(PF00168.21)
VDAG_04559	transport protein SEC23 (769 aa)	transport protein sec23	Sec23/Sec24 trunk domain(PF04811.6)
VDAG_04626	Amt4 (268 aa)	thioesterase domain containing protein
VDAG_04659	N-carbamoyl-L-amino acid hydrolase (437 aa)	beta-alanine synthase	Peptidase family M20/M25/M40(PF01546.19)
VDAG_04700	conserved hypothetical protein (622 aa)	class 3	Lipase (class 3)(PF01764.16)
VDAG_04721	5'-nucleotidase (562 aa)	5 -nucleotidase	5'-nucleotidase, C-terminal domain(PF02872.9)
VDAG_04653	glutathione S-transferase GstA (254 aa)	glutathione s-transferase	Glutathione S-transferase, N-terminal domain(PF02798.11)
VDAG_04722	oxidoreductase domain-containing protein (365 aa)	oxidoreductase domain-containing protein	Oxidoreductase family, NAD-binding Rossmann fold(PF01408.13)
VDAG_04754	conserved hypothetical protein (386 aa)	fibronectin type iii domain-containing protein
VDAG_04798	tyrosinase (545 aa)	tyrosinase 2	Common central domain of tyrosinase(PF00264.11)
VDAG_04955	glucosamine 6-phosphate N-acetyltransferase (176 aa)	glucosamine 6-phosphate n-acetyltransferase	Acetyltransferase (GNAT) family(PF00583.15)
VDAG_04963	conserved hypothetical protein (610 aa)	ankyrin repeat and sam domain containing protein 6	Heterokaryon incompatibility protein (HET)(PF06985.2)
VDAG_04979	secreted aspartic proteinase (597 aa)	secreted aspartic proteinase
VDAG_05021	1-aminocyclopropane-1-carboxylate synthase (408 aa)	1-aminocyclopropane-1-carboxylate synthase	Aminotransferase class I and II(PF00155.12)
VDAG_05024	conserved hypothetical protein (298 aa)	conserved oligomeric golgi complex subunit 2	Vps51/Vps67(PF08700.2)
VDAG_05194	conserved hypothetical protein (738 aa)	protein kinase-like domain
VDAG_04988	predicted protein (931 aa)	hypothetical protein VDAG_04988 [Verticillium dahliae VdLs.17]
VDAG_04994	cytochrome P450 1A2 (480 aa)	cytochrome p450	Cytochrome P450(PF00067.13)
VDAG_05057	L-serine dehydratase (675 aa)	l-serine ammonia-lyase	Serine dehydratase alpha chain(PF03313.6)
VDAG_05094	FAD binding domain-containing protein (513 aa)	fad binding domain-containing protein	FAD binding domain(PF01565.14)
VDAG_05108	vacuolar aminopeptidase (543 aa)	aminopeptidase i zinc metalloprotease	Aminopeptidase I zinc metalloprotease (M18)(PF02127.6)
VDAG_05115	zinc carboxypeptidase A (428 aa)	zinc carboxypeptidase a	Zinc carboxypeptidase(PF00246.15)
VDAG_05188	BTB/POZ domain-containing protein (307 aa)	btb poz domain-containing protein	BTB/POZ domain(PF00651.22)
Without GO annotation
Gene ID	Broad Institute Annotation	blast2go	pfam
VDAG_00076	predicted protein (168 aa)
VDAG_00541	conserved hypothetical protein (373 aa)
VDAG_00110	conserved hypothetical protein (435 aa)
VDAG_00167	hypothetical protein (3387 aa)		PT repeat(PF04886.3)
VDAG_00169	conserved hypothetical protein (121 aa)
VDAG_00240	DUF218 domain-containing protein (258 aa)
VDAG_00454	hypothetical protein (65 aa)
VDAG_00479	conserved hypothetical protein (311 aa)
VDAG_00481	predicted protein (172 aa)
VDAG_00622	conserved hypothetical protein (1195 aa)
VDAG_05303	conserved hypothetical protein (155 aa)
VDAG_05319	conserved hypothetical protein (163 aa)
VDAG_05353	endoglucanase-4 (135 aa)
VDAG_05439	conserved hypothetical protein (467 aa)
VDAG_05355	conserved hypothetical protein (907 aa)
VDAG_05471	predicted protein (261 aa)		PT repeat(PF04886.3)
VDAG_05502	conserved hypothetical protein (1013 aa)		Streptococcal surface antigen repeat(PF06696.2)
VDAG_05534	hypothetical protein (165 aa)
VDAG_05558	conserved hypothetical protein (508 aa)
VDAG_05599	predicted protein (59 aa)
VDAG_05645	conserved hypothetical protein (496 aa)
VDAG_05651	conserved hypothetical protein (155 aa)
VDAG_05866	predicted protein (633 aa)
VDAG_05752	conserved hypothetical protein (672 aa)		Heterokaryon incompatibility protein (HET)(PF06985.2)
VDAG_05820	predicted protein (507 aa)
VDAG_05933	conserved hypothetical protein (819 aa)
VDAG_06367	conserved hypothetical protein (226 aa)
VDAG_06335	conserved hypothetical protein (1129 aa)
VDAG_05991	conserved hypothetical protein (328 aa)
VDAG_06120	conserved hypothetical protein (305 aa)
VDAG_06158	conserved hypothetical protein (312 aa)
VDAG_05961	hypothetical protein (89 aa)
VDAG_05963	predicted protein (331 aa)
VDAG_06056	integral membrane protein (339 aa)
VDAG_06144	predicted protein (192 aa)
VDAG_06146	predicted protein (329 aa)
VDAG_06217	hypothetical protein (160 aa)
VDAG_06233	conserved hypothetical protein (307 aa)
VDAG_06674	yoqW (373 aa)		Uncharacterised ACR, COG2135(PF02586.5)
VDAG_06748	conserved hypothetical protein (424 aa)
VDAG_06840	conserved hypothetical protein (219 aa)
VDAG_06843	nuclear movement protein nudC (192 aa)		CS domain(PF04969.7)
VDAG_06808	conserved hypothetical protein (807 aa)
VDAG_06819	conserved hypothetical protein (122 aa)
VDAG_06930	conserved hypothetical protein (384 aa)
VDAG_06964	conserved hypothetical protein (1221 aa)
VDAG_07139	conserved hypothetical protein (432 aa)		N2227-like protein(PF07942.3)
VDAG_07165	conserved hypothetical protein (446 aa)
VDAG_06963	hypothetical protein (371 aa)
VDAG_06979	conserved hypothetical protein (370 aa)
VDAG_07035	HET domain-containing protein (620 aa)		Heterokaryon incompatibility protein (HET)(PF06985.2)
VDAG_07066	conserved hypothetical protein (250 aa)
VDAG_07171	conserved hypothetical protein (615 aa)
VDAG_07264	conserved hypothetical protein (533 aa)
VDAG_07279	conserved hypothetical protein (453 aa)
VDAG_07280	LEA domain-containing protein (1176 aa)
VDAG_07392	conserved hypothetical protein (459 aa)
VDAG_07393	conserved hypothetical protein (319 aa)		WSC domain(PF01822.10)
VDAG_07294	predicted protein (659 aa)
VDAG_07349	cysteine-rich-protein (485 aa)		Mu-Conotoxin(PF05374.3)
VDAG_07420	conserved hypothetical protein (374 aa)
VDAG_07540	conserved hypothetical protein (665 aa)
VDAG_07562	conserved hypothetical protein (421 aa)
VDAG_07487	conserved hypothetical protein (927 aa)
VDAG_07589	yneE (509 aa)		Uncharacterised protein family (UPF0187)(PF05249.2)
VDAG_07661	predicted protein (225 aa)		Glyoxalase/Bleomycin resistance protein/Dioxygenase superfamily(PF00903.16)
VDAG_07698	conserved hypothetical protein (929 aa)
VDAG_07701	conserved hypothetical protein (139 aa)
VDAG_07948	conserved hypothetical protein (289 aa)
VDAG_07966	mitochondrial import protein MMP37 (542 aa)		Mitochondrial matrix Mmp37(PF09139.2)
VDAG_08001	conserved hypothetical protein (480 aa)
VDAG_07766	conserved hypothetical protein (470 aa)
VDAG_07938	conserved hypothetical protein (577 aa)		Heterokaryon incompatibility protein (HET)(PF06985.2)
VDAG_07947	conserved hypothetical protein (627 aa)
VDAG_08065	conserved hypothetical protein (401 aa)
VDAG_08085	conserved hypothetical protein (195 aa)
VDAG_08089	hypothetical protein (56 aa)
VDAG_08090	conserved hypothetical protein (937 aa)
VDAG_08104	hypothetical protein (824 aa)
VDAG_08112	conserved hypothetical protein (468 aa)
VDAG_08126	vacuolar conductance (630 aa)		Ion transport protein(PF00520.22)
VDAG_08151	conserved hypothetical protein (382 aa)
VDAG_08161	conserved hypothetical protein (458 aa)
VDAG_08190	conserved hypothetical protein (218 aa)
VDAG_08207	hypothetical protein (67 aa)
VDAG_08256	predicted protein (423 aa)
VDAG_08289	3-dehydroquinate synthase (475 aa)		3-dehydroquinate synthase(PF01761.11)
VDAG_08087	conserved hypothetical protein (153 aa)		Domain of unknown function (DUF1768)(PF08719.2)
VDAG_08109	conserved hypothetical protein (440 aa)
VDAG_08195	predicted protein (573 aa)		F-box domain(PF00646.24)
VDAG_08206	predicted protein (637 aa)
VDAG_00870	conserved hypothetical protein (266 aa)
VDAG_00930	NIMA-interacting protein TinC (997 aa)		Heterokaryon incompatibility protein Het-C(PF07217.2)
VDAG_01021	conserved hypothetical protein (262 aa)
VDAG_01291	conserved hypothetical protein (127 aa)
VDAG_01302	hypothetical protein (418 aa)
VDAG_01422	conserved hypothetical protein (421 aa)
VDAG_01033	conserved hypothetical protein (1497 aa)		Spc7 kinetochore protein(PF08317.2)
VDAG_01036	hypothetical protein (60 aa)
VDAG_01120	conserved hypothetical protein (281 aa)
VDAG_01339	conserved hypothetical protein (419 aa)
VDAG_01348	conserved hypothetical protein (370 aa)
VDAG_01421	tropomyosin (162 aa)
VDAG_08331	conserved hypothetical protein (258 aa)
VDAG_08464	conserved hypothetical protein (109 aa)		Spo12 family(PF05032.3)
VDAG_08482	conserved hypothetical protein (566 aa)
VDAG_08474	conserved hypothetical protein (519 aa)
VDAG_08503	conserved hypothetical protein (372 aa)
VDAG_08683	GTP-binding protein EsdC (327 aa)
VDAG_08622	conserved hypothetical protein (230 aa)
VDAG_08736	peptidoglycan binding domain-containing protein (740 aa)
VDAG_08792	conserved hypothetical protein (442 aa)
VDAG_08726	conserved hypothetical protein (352 aa)
VDAG_09122	conserved hypothetical protein (713 aa)
VDAG_08944	predicted protein (390 aa)
VDAG_09012	predicted protein (190 aa)
VDAG_08900	hypothetical protein (435 aa)
VDAG_08936	hypothetical protein (73 aa)		DASH complex subunit Dad4(PF08650.1)
VDAG_09042	conserved hypothetical protein (591 aa)
VDAG_09274	hypothetical protein (219 aa)
VDAG_09321	ThiJ/PfpI family protein (236 aa)		DJ-1/PfpI family(PF01965.15)
VDAG_09336	hypothetical protein (60 aa)
VDAG_09395	hypothetical protein (267 aa)
VDAG_09322	conserved hypothetical protein (393 aa)
VDAG_09386	CipC protein (130 aa)
VDAG_09517	conserved hypothetical protein (377 aa)
VDAG_09542	conserved hypothetical protein (281 aa)
VDAG_09744	glucan 1,3-beta-glucosidase (793 aa)
VDAG_09754	conserved hypothetical protein (793 aa)
VDAG_09792	regucalcin (304 aa)		SMP-30/Gluconolaconase/LRE-like region(PF08450.3)
VDAG_09753	hypothetical protein (183 aa)
VDAG_09771	conserved hypothetical protein (435 aa)
VDAG_09579	conserved hypothetical protein (597 aa)
VDAG_09597	hypothetical protein (290 aa)
VDAG_09887	conserved hypothetical protein (456 aa)
VDAG_09900	conserved hypothetical protein (125 aa)
VDAG_01748	conserved hypothetical protein (261 aa)
VDAG_01867	conserved hypothetical protein (171 aa)
VDAG_02042	conserved hypothetical protein (223 aa)
VDAG_02047	conserved hypothetical protein (1301 aa)
VDAG_02103	hypothetical protein (145 aa)
VDAG_02263	hypothetical protein (693 aa)
VDAG_02275	conserved hypothetical protein (743 aa)		Heterokaryon incompatibility protein (HET)(PF06985.2)
VDAG_01741	conserved hypothetical protein (778 aa)
VDAG_01806	hypothetical protein (256 aa)
VDAG_02078	conserved hypothetical protein (1604 aa)
VDAG_02217	hypothetical protein (439 aa)
VDAG_02220	conserved hypothetical protein (451 aa)
VDAG_02240	conserved hypothetical protein (712 aa)
VDAG_09985	predicted protein (409 aa)
VDAG_09992	predicted protein (350 aa)
VDAG_09986	predicted protein (281 aa)
VDAG_10017	conserved hypothetical protein (1982 aa)		Mus7-like DNA-repair protein(PF09462.1)
VDAG_10068	conserved hypothetical protein (1221 aa)
VDAG_10205	conserved hypothetical protein (694 aa)
VDAG_10221	kelch repeat protein (577 aa)
VDAG_10240	conserved hypothetical protein (514 aa)
VDAG_10370	predicted protein (435 aa)
VDAG_10292	conserved hypothetical protein (254 aa)
VDAG_02463	conserved hypothetical protein (432 aa)
VDAG_02493	conserved hypothetical protein (285 aa)
VDAG_02503	hypothetical protein (77 aa)
VDAG_02520	response regulator receiver domain-containing protein (155 aa)		Protein of unknown function (DUF1348)(PF07080.2)
VDAG_02586	predicted protein (208 aa)		CFEM domain(PF05730.2)
VDAG_02695	solute carrier family 35 member F1 (407 aa)		Eukaryotic protein of unknown function (DUF914)(PF06027.3)
VDAG_02746	conserved hypothetical protein (512 aa)
VDAG_02800	conserved hypothetical protein (513 aa)
VDAG_02908	secretory phospholipase A2 (212 aa)		Prokaryotic phospholipase A2(PF09056.2)
VDAG_02599	conserved hypothetical protein (263 aa)
VDAG_02669	hypothetical protein (91 aa)
VDAG_02956	conserved hypothetical protein (467 aa)
VDAG_10468	conserved hypothetical protein (326 aa)
VDAG_10473	conserved hypothetical protein (380 aa)		Uncharacterised protein family UPF0052(PF01933.9)
VDAG_03021	septation protein SUN4 (445 aa)		Beta-glucosidase (SUN family)(PF03856.4)
VDAG_03059	conserved hypothetical protein (226 aa)
VDAG_03064	conserved hypothetical protein (356 aa)
VDAG_03134	conserved hypothetical protein (110 aa)		Shwachman-Bodian-Diamond syndrome (SBDS) protein(PF01172.9)
VDAG_03204	predicted protein (485 aa)
VDAG_03392	conserved hypothetical protein (589 aa)
VDAG_03396	predicted protein (361 aa)		CFEM domain(PF05730.2)
VDAG_03405	conserved hypothetical protein (402 aa)		Fasciclin domain(PF02469.13)
VDAG_03420	conserved hypothetical protein (311 aa)
VDAG_03421	conserved hypothetical protein (833 aa)		Heterokaryon incompatibility protein (HET)(PF06985.2)
VDAG_03439	conserved hypothetical protein (604 aa)
VDAG_03544	conserved hypothetical protein (282 aa)
VDAG_03011	conserved hypothetical protein (699 aa)
VDAG_03046	conserved hypothetical protein (971 aa)
VDAG_03087	conserved hypothetical protein (562 aa)
VDAG_03135	PRO41 protein (146 aa)
VDAG_03136	conserved hypothetical protein (252 aa)
VDAG_03186	conserved hypothetical protein (578 aa)
VDAG_03203	predicted protein (297 aa)
VDAG_03257	predicted protein (490 aa)
VDAG_03298	conserved hypothetical protein (437 aa)
VDAG_03325	cupin domain-containing protein (192 aa)		Cupin domain(PF07883.2)
VDAG_03329	conserved hypothetical protein (385 aa)
VDAG_03367	conserved hypothetical protein (233 aa)
VDAG_03369	predicted protein (192 aa)
VDAG_03419	conserved hypothetical protein (335 aa)
VDAG_03580	conserved hypothetical protein (735 aa)
VDAG_03624	hypothetical protein (96 aa)
VDAG_03646	conserved hypothetical protein (619 aa)		Heterokaryon incompatibility protein (HET)(PF06985.2)
VDAG_03672	predicted protein (552 aa)
VDAG_03695	conserved hypothetical protein (355 aa)
VDAG_03758	predicted protein (638 aa)
VDAG_03886	conserved hypothetical protein (296 aa)
VDAG_03953	hypothetical protein (114 aa)
VDAG_04049	CAP20 (185 aa)
VDAG_04063	conserved hypothetical protein (1908 aa)
VDAG_03711	WSC domain-containing protein (513 aa)		Domain of unknown function (DUF1996)(PF09362.1)
VDAG_03827	predicted protein (265 aa)
VDAG_04059	conserved hypothetical protein (249 aa)
VDAG_04150	conserved hypothetical protein (393 aa)
VDAG_04202	conserved hypothetical protein (264 aa)
VDAG_04241	conserved hypothetical protein (166 aa)
VDAG_04253	ER-derived vesicles protein ERV46 (436 aa)		Protein of unknown function (DUF1692)(PF07970.3)
VDAG_04379	conserved hypothetical protein (616 aa)
VDAG_04216	conserved hypothetical protein (534 aa)
VDAG_04320	HET domain-containing protein (728 aa)
VDAG_04368	conserved hypothetical protein (894 aa)
VDAG_04459	conserved hypothetical protein (491 aa)
VDAG_04551	antigen 1 (253 aa)
VDAG_04607	malate dehydrogenase (266 aa)
VDAG_04616	conserved hypothetical protein (1876 aa)
VDAG_04667	conserved hypothetical protein (401 aa)
VDAG_04565	conserved hypothetical protein (473 aa)
VDAG_04666	predicted protein (702 aa)
VDAG_04682	conserved hypothetical protein (379 aa)
VDAG_04805	conserved hypothetical protein (463 aa)
VDAG_05056	predicted protein (196 aa)
VDAG_05228	hypothetical protein (225 aa)
VDAG_05230	predicted protein (209 aa)
VDAG_05277	predicted protein (780 aa)
VDAG_05278	hypothetical protein (106 aa)
VDAG_05281	conserved hypothetical protein (160 aa)

## Sheet: down-regulated
Down-regulated genes
With GO annotation
Gene ID	Broad Institute Annotation	blast2go	pfam
VDAG_00022	ornithine decarboxylase antizyme (267 aa)	ornithine decarboxylase antizyme	Ornithine decarboxylase antizyme(PF02100.8)
VDAG_00036	membrane transporter (600 aa)	membrane transporter	Major Facilitator Superfamily(PF07690.7)
VDAG_00529	protein kinase (352 aa)	protein kinase-like protein
VDAG_00795	zinc carboxypeptidase A 1 (386 aa)	zinc carboxypeptidase a	Zinc carboxypeptidase(PF00246.15)
VDAG_05343	conserved hypothetical protein (593 aa)	efflux pump antibiotic resistance	Major Facilitator Superfamily(PF07690.7)
VDAG_05405	chitin synthase (614 aa)	chitin synthase
VDAG_05458	acetylxylan esterase (340 aa)	acetyl xylan esterase	Cutinase(PF01083.13)
VDAG_05404	polysaccharide biosynthesis protein vipA/tviB (456 aa)	polysaccharide biosynthesis protein vipa tvib	UDP-glucose/GDP-mannose dehydrogenase family, central domain(PF00984.10)
VDAG_05570	vivid PAS protein VVD (184 aa)	vivid pas protein vvd
VDAG_05688	leptomycin B resistance protein pmd1 (1242 aa)	multidrug resistance protein 3 (p glycoprotein 3)	ABC transporter(PF00005.18)
VDAG_05829	heat shock protein HSP98 (922 aa)	heat shock protein hsp98	ATPase family associated with various cellular activities (AAA)(PF07724.5)
VDAG_05687	fungal specific transcription factor domain-containing protein (692 aa)	fungal specific transcription factor domain-containing protein	Fungal specific transcription factor domain(PF04082.9)
VDAG_06349	external NADH-ubiquinone oxidoreductase (545 aa)	pyridine nucleotide-disulfide	Pyridine nucleotide-disulphide oxidoreductase(PF07992.5)
VDAG_06328	hypothetical protein (593 aa)	helix-loop-helix dna-binding domain containing protein	Helix-loop-helix DNA-binding domain(PF00010.17)
VDAG_06594	conserved hypothetical protein (400 aa)	hypothetical protein VDAG_06594 [Verticillium dahliae VdLs.17]
VDAG_06038	osmotic growth protein (431 aa)	fad dependent
VDAG_05985	D-alanine aminotransferase (306 aa)	branched-chain amino acid
VDAG_06106	endoplasmic oxidoreductin-1 (622 aa)	endoplasmic oxidoreductin-1	Endoplasmic Reticulum Oxidoreductin 1 (ERO1)(PF04137.6)
VDAG_06153	conserved hypothetical protein (460 aa)	major facilitator superfamily transporter	Major Facilitator Superfamily(PF07690.7)
VDAG_06183	bacterial hemoglobin (425 aa)	globin-like protein	Globin(PF00042.13)
VDAG_06786	conserved hypothetical protein (379 aa)	hypothetical protein VDAG_06786 [Verticillium dahliae VdLs.17]
VDAG_06994	alpha-glucosides permease MPH2/3 (561 aa)	maltose permease mal61	Sugar (and other) transporter(PF00083.15)
VDAG_07018	inositolphosphorylceramide-B C-26 hydroxylase (378 aa)	inositolphosphorylceramide-b c-26 hydroxylase	Cytochrome b5-like Heme/Steroid binding domain(PF00173.19)
VDAG_07396	conserved hypothetical protein (304 aa)	hypothetical protein VDAG_07396 [Verticillium dahliae VdLs.17]
VDAG_07423	conserved hypothetical protein (280 aa)	gnat family	Acetyltransferase (GNAT) family(PF00583.15)
VDAG_07215	taurine catabolism dioxygenase TauD (394 aa)	taurine catabolism dioxygenase	Taurine catabolism dioxygenase TauD, TfdA family(PF02668.7)
VDAG_07237	hydroxyacid oxidase (383 aa)	hydroxyacid oxidase	FMN-dependent dehydrogenase(PF01070.9)
VDAG_07479	DNA damage-responsive transcriptional repressor RPH1 (1680 aa)	dna damage-responsive transcriptional repressor rph1	JmjC domain(PF02373.13)
VDAG_07553	NAD dependent epimerase/dehydratase family protein (271 aa)	nad dependent epimerase dehydratase family protein
VDAG_07843	ent-kaurene oxidase (521 aa)	cytochrome p450
VDAG_08032	conserved hypothetical protein (976 aa)	snf2 family domain-containing protein	Helicase conserved C-terminal domain(PF00271.22)
VDAG_08080	ribokinase (320 aa)	ribokinase	pfkB family carbohydrate kinase(PF00294.15)
VDAG_08077	quinate permease (550 aa)	mfs quinate	Sugar (and other) transporter(PF00083.15)
VDAG_08145	C2H2 type zinc finger domain-containing protein (688 aa)	c2h2 type zinc finger domain protein
VDAG_01131	proclavaminate amidinohydrolase (346 aa)	proclavaminate amidinohydrolase	Arginase family(PF00491.12)
VDAG_01215	galactose-proton symporter (618 aa)	plastidic glucose transporter 4	Sugar (and other) transporter(PF00083.15)
VDAG_01226	coproporphyrinogen III oxidase (418 aa)	coproporphyrinogen iii oxidase	Coproporphyrinogen III oxidase(PF01218.9)
VDAG_01299	hexose transporter protein (530 aa)	hexose transporter	Sugar (and other) transporter(PF00083.15)
VDAG_08489	psi1 (373 aa)	related to dnaj-like protein homolog	DnaJ domain(PF00226.22)
VDAG_08442	ubiquitin C-terminal hydrolase family protein (824 aa)	ubiquitin c-terminal hydrolase	Ubiquitin carboxyl-terminal hydrolase(PF00443.20)
VDAG_08549	mitogen-activated protein kinase MAF1 (344 aa)	mitogen-activated protein kinase maf1	Maf1 regulator(PF09174.1)
VDAG_08551	copper amine oxidase (677 aa)	copper amine oxidase	Copper amine oxidase, enzyme domain(PF01179.11)
VDAG_08797	30 kDa heat shock protein (233 aa)	30 kda heat shock protein	Hsp20/alpha crystallin family(PF00011.12)
VDAG_09149	hypothetical protein (164 aa)	ring finger	Zinc finger, C3HC4 type (RING finger)(PF00097.16)
VDAG_09393	periplasmic beta-glucosidase/beta-xylosidase (610 aa)	periplasmic beta-glucosidase beta-xylosidase	Glycosyl hydrolase family 3 N terminal domain(PF00933.12)
VDAG_09301	calcium-transporting ATPase (1132 aa)	potassium sodium efflux p-type atpase	E1-E2 ATPase(PF00122.11)
VDAG_09383	conserved hypothetical protein (189 aa)	chrd superfamily protein
VDAG_09522	aquaporin-9 (385 aa)	aquaporin-like protein	Major intrinsic protein(PF00230.11)
VDAG_09858	alpha-methylacyl-CoA racemase (410 aa)	acyl- transferase carnitine dehydratase	CoA-transferase family III(PF02515.8)
VDAG_01666	conserved hypothetical protein (310 aa)	helix-loop-helix dna-binding domain-containing protein
VDAG_01934	squalene monooxygenase (509 aa)	squalene monooxygenase	Squalene epoxidase(PF08491.1)
VDAG_01981	conserved hypothetical protein (125 aa)	hypothetical protein VDAG_01981 [Verticillium dahliae VdLs.17]
VDAG_10062	conserved hypothetical protein (467 aa)	helix-loop-helix dna-binding domain-containing protein	Helix-loop-helix DNA-binding domain(PF00010.17)
VDAG_10220	bacterial hemoglobin (426 aa)	bacterial hemoglobin	Oxidoreductase NAD-binding domain(PF00175.12)
VDAG_02616	amino acid transporter (521 aa)	amino acid transporter	Transmembrane amino acid transporter protein(PF01490.9)
VDAG_10522	fungal specific transcription factor domain-containing protein (656 aa)	fungal specific transcription factor domain-containing protein	Fungal specific transcription factor domain(PF04082.9)
VDAG_10523	indoleamine 2,3-dioxygenase family protein (437 aa)	indoleamine -dioxygenase pyrrole -dioxygenase)	Indoleamine 2,3-dioxygenase(PF01231.9)
VDAG_10528	alcohol dehydrogenase (329 aa)	alcohol dehydrogenase	Alcohol dehydrogenase GroES-like domain(PF08240.3)
VDAG_10530	conserved hypothetical protein (525 aa)	c4-dicarboxylate transporter malic acid transport protein	C4-dicarboxylate transporter/malic acid transport protein(PF03595.8)
VDAG_03336	excitatory amino acid transporter 2 (481 aa)	excitatory amino acid transporter 2	Sodium:dicarboxylate symporter family(PF00375.9)
VDAG_03862	STB5 (754 aa)	stb5 protein	Fungal specific transcription factor domain(PF04082.9)
VDAG_03863	calcium-transporting ATPase (1053 aa)	calcium-transporting atpase	E1-E2 ATPase(PF00122.11)
VDAG_03961	conserved hypothetical protein (464 aa)	pyridine nucleotide-disulfide oxidoreductase amid-	Pyridine nucleotide-disulphide oxidoreductase(PF00070.18)
VDAG_03964	surfactin synthetase subunit 3 (1933 aa)	peptide synthetase	AMP-binding enzyme(PF00501.19)
VDAG_04052	conserved hypothetical protein (656 aa)	creatine transporter	Sodium:neurotransmitter symporter family(PF00209.9)
VDAG_04157	phenol 2-monooxygenase (653 aa)	phenol 2-monooxygenase	FAD binding domain(PF01494.10)
VDAG_04826	peroxidase/catalase (773 aa)	bifunctional catalase-peroxidase cat2	Peroxidase(PF00141.14)
VDAG_05060	multidrug resistance protein (1277 aa)	abc transporter	ABC transporter(PF00005.18)
VDAG_05059	fungal specific transcription factor domain-containing protein (669 aa)	fungal specific transcription factor domain-containing protein	Fungal specific transcription factor domain(PF04082.9)
VDAG_05219	mitochondrial chaperone BCS1 (406 aa)	protein	BCS1 N terminal(PF08740.2)
Without GO annotation
Gene ID	Broad Institute Annotation	blast2go	pfam
VDAG_00299	hypothetical protein (86 aa)
VDAG_00437	conserved hypothetical protein (317 aa)
VDAG_00785	DJ-1/PfpI family protein (235 aa)
VDAG_00261	IDI-3 (206 aa)
VDAG_00655	predicted protein (146 aa)
VDAG_00722	hypothetical protein (76 aa)
VDAG_00792	lysine acetyltransferase (389 aa)
VDAG_05571	predicted protein (285 aa)
VDAG_05707	LDB19 (469 aa)
VDAG_05722	predicted protein (238 aa)
VDAG_05721	conserved hypothetical protein (273 aa)
VDAG_06344	conserved hypothetical protein (501 aa)
VDAG_06916	conserved hypothetical protein (383 aa)
VDAG_07100	conserved hypothetical protein (269 aa)
VDAG_07375	DUF833 domain-containing protein (347 aa)		Protein of unknown function (DUF833)(PF05742.3)
VDAG_07340	conserved hypothetical protein (111 aa)
VDAG_07379	hypothetical protein (121 aa)
VDAG_07552	conserved hypothetical protein (383 aa)
VDAG_07842	hypothetical protein (115 aa)
VDAG_07951	hypothetical protein (88 aa)
VDAG_07939	conserved hypothetical protein (261 aa)
VDAG_07940	beta-lactamase family protein (406 aa)		Beta-lactamase(PF00144.15)
VDAG_08079	C6 zinc finger domain-containing protein (479 aa)
VDAG_08136	conserved hypothetical protein (112 aa)
VDAG_08137	hypothetical protein (123 aa)		Cupin domain(PF07883.2)
VDAG_08248	hypothetical protein (177 aa)
VDAG_01109	conserved hypothetical protein (362 aa)
VDAG_01250	hypothetical protein (307 aa)
VDAG_01267	predicted protein (444 aa)
VDAG_01503	predicted protein (204 aa)
VDAG_01624	conserved hypothetical protein (290 aa)
VDAG_09756	GMP synthase (289 aa)
VDAG_02080	LDB19 (513 aa)
VDAG_01719	predicted protein (258 aa)
VDAG_01892	hypothetical protein (62 aa)
VDAG_09999	hypothetical protein (171 aa)
VDAG_10164	phosphoglycerate mutase family protein (279 aa)		Phosphoglycerate mutase family(PF00300.13)
VDAG_10189	hypothetical protein (70 aa)
VDAG_10163	conserved hypothetical protein (400 aa)
VDAG_10190	predicted protein (373 aa)
VDAG_10238	conserved hypothetical protein (456 aa)
VDAG_02603	FAM86A (346 aa)
VDAG_02838	conserved hypothetical protein (325 aa)
VDAG_02963	conserved hypothetical protein (335 aa)
VDAG_10529	hydrolase (289 aa)		alpha/beta hydrolase fold(PF00561.11)
VDAG_03441	predicted protein (253 aa)
VDAG_03962	aerobactin siderophore biosynthesis protein iucB (466 aa)
VDAG_03788	aerobactin siderophore biosynthesis protein iucB (407 aa)
VDAG_04297	conserved hypothetical protein (349 aa)
VDAG_04415	predicted protein (692 aa)
VDAG_04113	transmembrane protein (396 aa)
VDAG_04165	uridine nucleosidase (393 aa)		Inosine-uridine preferring nucleoside hydrolase(PF01156.10)
VDAG_04417	predicted protein (170 aa)
VDAG_05031	hypothetical protein (271 aa)		WSC domain(PF01822.10)
