# Supplementary material for: Deep mRNA sequencing reveals stage-specific transcriptome alterations during microsclerotia development in the smoke tree vascular wilt pathogen, Verticillium dahliae
Source: BMC Genomics. 2014 May 1;15(1):324. doi: 10.1186/1471-2164-15-324 (PMC4035056; doi:10.1186/1471-2164-15-324)
Supplement: Supplementary file 13 — Additional file 13: Table S4: List of genes undergoing AS events. (XLSX 575 KB) [file 12864_2013_6023_MOESM13_ESM.xlsx]

## Sheet: RI
Table S4 List of genes undergoing AS events
1) events of retained intron
Gene Id	Locus	Strand	Constitutive exon	Retain intron	Constitutive exon
VDAG_00001T0	Supercontig_1.1	+	15566-15713	15714-15773	15774-16411
VDAG_00004T0	Supercontig_1.1	-	29024-29057	29058-29111	29112-30494
VDAG_00006T0	Supercontig_1.1	+	36436-36452	36453-36520	36521-36724
VDAG_00006T0	Supercontig_1.1	+	36521-36724	36725-36794	36795-36911
VDAG_00008T0	Supercontig_1.1	+	41851-42826	42827-42942	42943-43910
VDAG_00011T0	Supercontig_1.1	-	53318-53392	53393-53466	53467-53595
VDAG_00011T0	Supercontig_1.1	-	53467-53595	53596-53654	53655-53697
VDAG_00011T0	Supercontig_1.1	-	53655-53697	53698-53753	53754-53926
VDAG_00011T0	Supercontig_1.1	-	52890-53249	53250-53317	53318-53392
VDAG_00012T0	Supercontig_1.1	+	57211-57846	57847-57917	57918-58291
VDAG_00013T0	Supercontig_1.1	-	58421-58597	58598-58699	58700-58815
VDAG_00013T0	Supercontig_1.1	-	58700-58815	58816-58882	58883-58994
VDAG_00014T0	Supercontig_1.1	+	60391-60745	60746-60821	60822-61915
VDAG_00016T0	Supercontig_1.1	-	66262-66656	66657-66829	66830-67090
VDAG_00016T0	Supercontig_1.1	-	66830-67090	67091-67161	67162-67368
VDAG_00016T0	Supercontig_1.1	-	67162-67368	67369-67458	67459-67543
VDAG_00016T0	Supercontig_1.1	-	67459-67543	67544-67649	67650-67723
VDAG_00016T0	Supercontig_1.1	-	67650-67723	67724-67791	67792-68101
VDAG_00016T0	Supercontig_1.1	-	67792-68101	68102-68431	68432-68467
VDAG_00018T0	Supercontig_1.1	+	74757-75028	75029-75145	75146-75334
VDAG_00018T0	Supercontig_1.1	+	75146-75334	75335-75631	75632-76078
VDAG_00021T0	Supercontig_1.1	+	81188-81423	81424-81494	81495-83030
VDAG_00022T0	Supercontig_1.1	-	83850-84057	84058-84150	84151-84585
VDAG_00023T0	Supercontig_1.1	-	86100-86659	86660-86752	86753-86981
VDAG_00025T0	Supercontig_1.1	-	89956-89998	89999-90052	90053-91337
VDAG_00026T0	Supercontig_1.1	+	92589-92760	92761-92817	92818-93106
VDAG_00026T0	Supercontig_1.1	+	92818-93106	93107-93160	93161-94868
VDAG_00028T0	Supercontig_1.1	+	96600-96761	96762-96825	96826-97458
VDAG_00029T0	Supercontig_1.1	+	98991-99181	99182-99242	99243-99753
VDAG_00030T0	Supercontig_1.1	+	102999-103119	103120-103179	103180-103924
VDAG_00034T0	Supercontig_1.1	-	112753-113888	113889-113949	113950-114001
VDAG_00034T0	Supercontig_1.1	-	114056-114161	114162-114214	114215-114424
VDAG_00034T0	Supercontig_1.1	-	113950-114001	114002-114055	114056-114161
VDAG_00035T0	Supercontig_1.1	+	118185-118257	118258-118362	118363-118773
VDAG_00036T0	Supercontig_1.1	-	121741-121904	121905-121986	121987-122284
VDAG_00037T0	Supercontig_1.1	-	122947-124164	124165-124237	124238-124261
VDAG_00038T0	Supercontig_1.1	-	124875-125889	125890-125947	125948-128850
VDAG_00039T0	Supercontig_1.1	+	129713-130555	130556-130648	130649-131334
VDAG_00040T0	Supercontig_1.1	-	132505-132692	132693-132751	132752-133506
VDAG_00040T0	Supercontig_1.1	-	131983-132448	132449-132504	132505-132692
VDAG_00041T0	Supercontig_1.1	-	135322-136375	136376-136465	136466-136618
VDAG_00045T0	Supercontig_1.1	+	152992-153185	153186-153255	153256-153382
VDAG_00045T0	Supercontig_1.1	+	153256-153382	153383-153435	153436-154770
VDAG_00045T0	Supercontig_1.1	+	153436-154770	154771-154822	154823-155287
VDAG_00046T0	Supercontig_1.1	+	156004-156074	156075-156128	156129-156244
VDAG_00046T0	Supercontig_1.1	+	156129-156244	156245-156301	156302-157070
VDAG_00048T0	Supercontig_1.1	+	166781-167024	167025-167101	167102-167703
VDAG_00048T0	Supercontig_1.1	+	166582-166701	166702-166780	166781-167024
VDAG_00049T0	Supercontig_1.1	-	167983-168356	168357-168444	168445-168564
VDAG_00049T0	Supercontig_1.1	-	168675-168739	168740-168832	168833-168924
VDAG_00049T0	Supercontig_1.1	-	168833-168924	168925-169137	169138-169225
VDAG_00049T0	Supercontig_1.1	-	168445-168564	168565-168674	168675-168739
VDAG_00050T0	Supercontig_1.1	+	173165-173956	173957-174042	174043-175933
VDAG_00053T0	Supercontig_1.1	-	182042-183197	183198-183256	183257-183791
VDAG_00054T0	Supercontig_1.1	+	186661-187078	187079-187134	187135-187548
VDAG_00054T0	Supercontig_1.1	+	186248-186598	186599-186660	186661-187078
VDAG_00056T0	Supercontig_1.1	+	192463-192547	192548-192604	192605-193956
VDAG_00058T0	Supercontig_1.1	+	197202-197234	197235-197570	197571-197634
VDAG_00058T0	Supercontig_1.1	+	197571-197634	197635-197704	197705-198010
VDAG_00058T0	Supercontig_1.1	+	197705-198010	198011-198076	198077-198132
VDAG_00060T0	Supercontig_1.1	+	201949-202105	202106-202191	202192-203432
VDAG_00061T0	Supercontig_1.1	+	207582-207626	207627-207687	207688-208927
VDAG_00061T0	Supercontig_1.1	+	207688-208927	208928-208991	208992-209111
VDAG_00061T0	Supercontig_1.1	+	208992-209111	209112-209172	209173-210466
VDAG_00063T0	Supercontig_1.1	+	217474-217559	217560-217636	217637-217971
VDAG_00066T0	Supercontig_1.1	-	232378-232444	232445-232520	232521-232655
VDAG_00071T0	Supercontig_1.1	-	254322-254499	254500-254560	254561-254716
VDAG_00071T0	Supercontig_1.1	-	254781-255199	255200-255266	255267-255519
VDAG_00071T0	Supercontig_1.1	-	254561-254716	254717-254780	254781-255199
VDAG_00072T0	Supercontig_1.1	+	256382-256565	256566-256663	256664-257114
VDAG_00072T0	Supercontig_1.1	+	256240-256279	256280-256381	256382-256565
VDAG_00073T0	Supercontig_1.1	-	257724-258174	258175-258233	258234-260253
VDAG_00073T0	Supercontig_1.1	-	260334-260467	260468-260534	260535-260640
VDAG_00073T0	Supercontig_1.1	-	258234-260253	260254-260333	260334-260467
VDAG_00074T0	Supercontig_1.1	-	264403-264652	264653-264713	264714-264970
VDAG_00074T0	Supercontig_1.1	-	264714-264970	264971-265041	265042-265221
VDAG_00074T0	Supercontig_1.1	-	265042-265221	265222-265431	265432-265527
VDAG_00076T0	Supercontig_1.1	+	268676-268789	268790-268872	268873-269262
VDAG_00078T0	Supercontig_1.1	+	277653-278340	278341-278395	278396-278831
VDAG_00080T0	Supercontig_1.1	-	280228-280822	280823-280895	280896-281061
VDAG_00081T0	Supercontig_1.1	+	281988-282062	282063-282122	282123-282984
VDAG_00081T0	Supercontig_1.1	+	281887-281925	281926-281987	281988-282062
VDAG_00083T0	Supercontig_1.1	-	288238-289117	289118-289171	289172-290236
VDAG_00084T0	Supercontig_1.1	-	293565-294288	294289-294377	294378-294599
VDAG_00084T0	Supercontig_1.1	-	294378-294599	294600-294825	294826-295045
VDAG_00085T0	Supercontig_1.1	-	295648-297384	297385-297453	297454-297550
VDAG_00085T0	Supercontig_1.1	-	297454-297550	297551-297623	297624-297756
VDAG_00088T0	Supercontig_1.1	+	304162-304397	304398-304456	304457-304650
VDAG_00089T0	Supercontig_1.1	-	306301-306412	306413-306479	306480-307315
VDAG_00089T0	Supercontig_1.1	-	306480-307315	307316-308004	308005-308127
VDAG_00089T0	Supercontig_1.1	-	308005-308127	308128-308234	308235-308394
VDAG_00091T0	Supercontig_1.1	+	320896-321597	321598-321677	321678-321993
VDAG_00091T0	Supercontig_1.1	+	321678-321993	321994-322061	322062-322297
VDAG_00095T0	Supercontig_1.1	-	335610-336397	336398-336484	336485-336857
VDAG_00096T0	Supercontig_1.1	-	337684-337726	337727-337790	337791-337969
VDAG_00096T0	Supercontig_1.1	-	337791-337969	337970-338020	338021-338067
VDAG_00097T0	Supercontig_1.1	+	339094-339550	339551-339666	339667-341303
VDAG_00097T0	Supercontig_1.1	+	339667-341303	341304-341361	341362-341707
VDAG_00100T0	Supercontig_1.1	-	349940-350879	350880-350967	350968-351203
VDAG_00102T0	Supercontig_1.1	-	353594-354037	354038-354245	354246-354281
VDAG_00105T0	Supercontig_1.1	-	360063-363033	363034-363093	363094-363326
VDAG_00107T0	Supercontig_1.1	+	369563-370016	370017-370070	370071-370491
VDAG_00108T0	Supercontig_1.1	+	370788-370966	370967-371103	371104-371465
VDAG_00108T0	Supercontig_1.1	+	371104-371465	371466-371528	371529-371957
VDAG_00111T0	Supercontig_1.1	+	375250-375371	375372-375453	375454-375516
VDAG_00111T0	Supercontig_1.1	+	375454-375516	375517-375669	375670-375764
VDAG_00111T0	Supercontig_1.1	+	375670-375764	375765-375827	375828-376040
VDAG_00111T0	Supercontig_1.1	+	375828-376040	376041-376097	376098-376752
VDAG_00112T0	Supercontig_1.1	+	379383-379548	379549-379605	379606-379734
VDAG_00112T0	Supercontig_1.1	+	378981-378990	378991-379085	379086-379323
VDAG_00113T0	Supercontig_1.1	-	380332-380424	380425-380537	380538-381026
VDAG_00114T0	Supercontig_1.1	+	382889-383085	383086-383145	383146-383215
VDAG_00115T0	Supercontig_1.1	-	383555-383673	383674-383725	383726-383836
VDAG_00115T0	Supercontig_1.1	-	383726-383836	383837-383892	383893-384232
VDAG_00116T0	Supercontig_1.1	+	385662-385978	385979-386048	386049-386406
VDAG_00116T0	Supercontig_1.1	+	386049-386406	386407-386463	386464-387111
VDAG_00117T0	Supercontig_1.1	-	389490-389562	389563-389619	389620-389875
VDAG_00117T0	Supercontig_1.1	-	389620-389875	389876-389965	389966-390107
VDAG_00122T0	Supercontig_1.1	-	417713-418064	418065-418117	418118-418365
VDAG_00123T0	Supercontig_1.1	-	419656-419948	419949-420012	420013-420878
VDAG_00123T0	Supercontig_1.1	-	420013-420878	420879-420935	420936-421390
VDAG_00123T0	Supercontig_1.1	-	420936-421390	421391-421444	421445-421605
VDAG_00126T0	Supercontig_1.1	-	426332-426386	426387-426469	426470-426708
VDAG_00128T0	Supercontig_1.1	-	428341-428365	428366-428448	428449-428788
VDAG_00128T0	Supercontig_1.1	-	428449-428788	428789-428844	428845-428872
VDAG_00128T0	Supercontig_1.1	-	429146-429274	429275-429339	429340-429435
VDAG_00128T0	Supercontig_1.1	-	429471-429529	429530-429606	429607-429968
VDAG_00128T0	Supercontig_1.1	-	429607-429968	429969-430046	430047-430199
VDAG_00128T0	Supercontig_1.1	-	430047-430199	430200-430264	430265-430411
VDAG_00128T0	Supercontig_1.1	-	430265-430411	430412-430520	430521-430562
VDAG_00128T0	Supercontig_1.1	-	430521-430562	430563-430633	430634-430767
VDAG_00128T0	Supercontig_1.1	-	430634-430767	430768-430825	430826-430891
VDAG_00129T0	Supercontig_1.1	-	432072-432916	432917-432975	432976-433198
VDAG_00132T0	Supercontig_1.1	+	450240-450357	450358-450439	450440-450624
VDAG_00132T0	Supercontig_1.1	+	450440-450624	450625-450685	450686-450843
VDAG_00132T0	Supercontig_1.1	+	450686-450843	450844-450897	450898-451156
VDAG_00132T0	Supercontig_1.1	+	450898-451156	451157-451209	451210-451554
VDAG_00134T0	Supercontig_1.1	+	454093-454256	454257-454329	454330-454552
VDAG_00134T0	Supercontig_1.1	+	454330-454552	454553-454621	454622-454725
VDAG_00134T0	Supercontig_1.1	+	454622-454725	454726-454785	454786-456460
VDAG_00135T0	Supercontig_1.1	-	483921-486014	486015-486068	486069-486141
VDAG_00141T0	Supercontig_1.1	+	498444-498462	498463-498536	498537-498685
VDAG_00141T0	Supercontig_1.1	+	498537-498685	498686-498748	498749-498796
VDAG_00142T0	Supercontig_1.1	-	499033-499142	499143-499250	499251-499634
VDAG_00142T0	Supercontig_1.1	-	499251-499634	499635-499703	499704-500055
VDAG_00145T0	Supercontig_1.1	-	510098-510498	510499-510558	510559-512362
VDAG_00146T0	Supercontig_1.1	+	513883-514073	514074-514137	514138-514623
VDAG_00146T0	Supercontig_1.1	+	514138-514623	514624-514678	514679-514916
VDAG_00146T0	Supercontig_1.1	+	514679-514916	514917-514974	514975-515517
VDAG_00149T0	Supercontig_1.1	-	536408-536964	536965-537017	537018-537095
VDAG_00149T0	Supercontig_1.1	-	537018-537095	537096-537170	537171-537969
VDAG_00150T0	Supercontig_1.1	+	538941-539004	539005-539078	539079-544174
VDAG_00152T0	Supercontig_1.1	-	545809-545958	545959-546057	546058-547152
VDAG_00153T0	Supercontig_1.1	-	548106-548243	548244-548311	548312-548774
VDAG_00153T0	Supercontig_1.1	-	548312-548774	548775-548833	548834-549101
VDAG_00153T0	Supercontig_1.1	-	548834-549101	549102-549168	549169-549325
VDAG_00155T0	Supercontig_1.1	+	560872-560888	560889-560957	560958-561068
VDAG_00155T0	Supercontig_1.1	+	560958-561068	561069-561144	561145-561752
VDAG_00156T0	Supercontig_1.1	+	563577-564647	564648-564715	564716-566830
VDAG_00160T0	Supercontig_1.1	+	576627-576941	576942-577038	577039-577470
VDAG_00161T0	Supercontig_1.1	-	578605-578967	578968-579041	579042-579683
VDAG_00161T0	Supercontig_1.1	-	579042-579683	579684-579743	579744-581689
VDAG_00162T0	Supercontig_1.1	-	588518-589098	589099-589156	589157-589298
VDAG_00163T0	Supercontig_1.1	+	589900-590114	590115-590180	590181-591405
VDAG_00166T0	Supercontig_1.1	+	598960-599132	599133-599247	599248-600331
VDAG_00168T0	Supercontig_1.1	-	613875-613951	613952-614013	614014-614216
VDAG_00168T0	Supercontig_1.1	-	614278-614482	614483-614552	614553-615009
VDAG_00168T0	Supercontig_1.1	-	614014-614216	614217-614277	614278-614482
VDAG_00169T0	Supercontig_1.1	-	616375-616789	616790-616863	616864-616911
VDAG_00169T0	Supercontig_1.1	-	616864-616911	616912-616962	616963-617117
VDAG_00171T0	Supercontig_1.1	+	622555-624691	624692-624763	624764-625177
VDAG_00171T0	Supercontig_1.1	+	624764-625177	625178-625269	625270-626175
VDAG_00176T0	Supercontig_1.1	+	643371-644146	644147-644216	644217-645306
VDAG_00177T0	Supercontig_1.1	-	645889-646124	646125-646181	646182-646800
VDAG_00177T0	Supercontig_1.1	-	646182-646800	646801-646864	646865-646963
VDAG_00178T0	Supercontig_1.1	+	648716-648824	648825-648915	648916-649154
VDAG_00178T0	Supercontig_1.1	+	648916-649154	649155-649219	649220-649489
VDAG_00179T0	Supercontig_1.1	-	649659-650509	650510-650560	650561-650654
VDAG_00180T0	Supercontig_1.1	-	651005-651338	651339-651396	651397-651627
VDAG_00180T0	Supercontig_1.1	-	651397-651627	651628-651687	651688-651996
VDAG_00181T0	Supercontig_1.1	+	652167-652263	652264-652316	652317-652648
VDAG_00181T0	Supercontig_1.1	+	652317-652648	652649-652705	652706-652900
VDAG_00182T0	Supercontig_1.1	-	652999-653210	653211-653269	653270-655515
VDAG_00187T0	Supercontig_1.1	+	665266-665344	665345-665410	665411-666318
VDAG_00189T0	Supercontig_1.1	+	673702-674271	674272-674357	674358-674436
VDAG_00189T0	Supercontig_1.1	+	672459-672797	672798-672862	672863-673008
VDAG_00189T0	Supercontig_1.1	+	672863-673008	673009-673061	673062-673640
VDAG_00189T0	Supercontig_1.1	+	673062-673640	673641-673701	673702-674271
VDAG_00190T0	Supercontig_1.1	+	680668-686607	686608-686660	686661-686705
VDAG_00190T0	Supercontig_1.1	+	679964-680256	680257-680316	680317-680608
VDAG_00190T0	Supercontig_1.1	+	680317-680608	680609-680667	680668-686607
VDAG_00199T0	Supercontig_1.1	-	717370-717960	717961-718020	718021-718313
VDAG_00199T0	Supercontig_1.1	-	718021-718313	718314-718370	718371-718965
VDAG_00200T0	Supercontig_1.1	+	720667-721771	721772-721839	721840-722281
VDAG_00201T0	Supercontig_1.1	-	723448-723601	723602-723656	723657-723822
VDAG_00201T0	Supercontig_1.1	-	723963-723982	723983-724039	724040-724111
VDAG_00201T0	Supercontig_1.1	-	724040-724111	724112-725062	725063-725099
VDAG_00202T0	Supercontig_1.1	+	726539-726626	726627-726685	726686-728870
VDAG_00203T0	Supercontig_1.1	+	729581-730246	730247-730308	730309-731136
VDAG_00203T0	Supercontig_1.1	+	730309-731136	731137-731187	731188-731294
VDAG_00204T0	Supercontig_1.1	+	733255-733401	733402-733531	733532-733768
VDAG_00207T0	Supercontig_1.1	+	739031-739152	739153-739301	739302-739567
VDAG_00207T0	Supercontig_1.1	+	739302-739567	739568-739659	739660-740380
VDAG_00208T0	Supercontig_1.1	+	744272-744415	744416-744518	744519-744589
VDAG_00210T0	Supercontig_1.1	-	749536-750338	750339-750407	750408-750459
VDAG_00213T0	Supercontig_1.1	-	755814-755910	755911-755965	755966-757153
VDAG_00213T0	Supercontig_1.1	-	755966-757153	757154-757210	757211-757485
VDAG_00214T0	Supercontig_1.1	+	759865-760068	760069-760124	760125-760353
VDAG_00214T0	Supercontig_1.1	+	760125-760353	760354-760419	760420-760813
VDAG_00215T0	Supercontig_1.1	+	762157-762239	762240-762421	762422-762490
VDAG_00215T0	Supercontig_1.1	+	762422-762490	762491-762562	762563-762798
VDAG_00215T0	Supercontig_1.1	+	762563-762798	762799-762852	762853-763139
VDAG_00216T0	Supercontig_1.1	-	763599-763999	764000-764102	764103-764397
VDAG_00217T0	Supercontig_1.1	-	765417-765594	765595-765801	765802-765827
VDAG_00218T0	Supercontig_1.1	+	766411-766731	766732-766805	766806-767414
VDAG_00220T0	Supercontig_1.1	+	771560-771738	771739-771853	771854-772153
VDAG_00220T0	Supercontig_1.1	+	771854-772153	772154-772211	772212-773304
VDAG_00221T0	Supercontig_1.1	-	773746-773850	773851-773906	773907-774775
VDAG_00221T0	Supercontig_1.1	-	774825-774886	774887-774949	774950-775467
VDAG_00222T0	Supercontig_1.1	+	776309-776735	776736-776787	776788-777488
VDAG_00222T0	Supercontig_1.1	+	776788-777488	777489-777574	777575-777658
VDAG_00222T0	Supercontig_1.1	+	777575-777658	777659-777721	777722-777817
VDAG_00223T0	Supercontig_1.1	-	778191-778645	778646-778698	778699-779548
VDAG_00223T0	Supercontig_1.1	-	778699-779548	779549-779615	779616-779700
VDAG_00223T0	Supercontig_1.1	-	779616-779700	779701-780357	780358-780441
VDAG_00225T0	Supercontig_1.1	+	785191-785842	785843-785912	785913-786541
VDAG_00225T0	Supercontig_1.1	+	785913-786541	786542-786601	786602-786730
VDAG_00225T0	Supercontig_1.1	+	786602-786730	786731-786787	786788-786922
VDAG_00225T0	Supercontig_1.1	+	786788-786922	786923-786989	786990-787247
VDAG_00226T0	Supercontig_1.1	-	787633-787728	787729-787863	787864-788026
VDAG_00226T0	Supercontig_1.1	-	787864-788026	788027-788194	788195-788319
VDAG_00227T0	Supercontig_1.1	+	790851-790901	790902-790982	790983-791803
VDAG_00228T0	Supercontig_1.1	-	792331-792420	792421-792475	792476-792505
VDAG_00229T0	Supercontig_1.1	+	793109-793436	793437-793509	793510-793847
VDAG_00230T0	Supercontig_1.1	+	794362-794415	794416-794584	794585-795096
VDAG_00230T0	Supercontig_1.1	+	794585-795096	795097-795149	795150-795174
VDAG_00232T0	Supercontig_1.1	+	797195-797209	797210-797274	797275-797939
VDAG_00232T0	Supercontig_1.1	+	796931-797141	797142-797194	797195-797209
VDAG_00233T0	Supercontig_1.1	-	798218-798448	798449-798504	798505-798671
VDAG_00233T0	Supercontig_1.1	-	798505-798671	798672-798729	798730-799115
VDAG_00233T0	Supercontig_1.1	-	798730-799115	799116-799195	799196-799736
VDAG_00234T0	Supercontig_1.1	+	800097-800205	800206-800295	800296-800373
VDAG_00234T0	Supercontig_1.1	+	800296-800373	800374-800433	800434-800569
VDAG_00234T0	Supercontig_1.1	+	800434-800569	800570-800623	800624-800865
VDAG_00235T0	Supercontig_1.1	-	801117-801759	801760-801820	801821-802046
VDAG_00235T0	Supercontig_1.1	-	801821-802046	802047-802099	802100-802184
VDAG_00236T0	Supercontig_1.1	+	803064-803103	803104-803163	803164-803234
VDAG_00236T0	Supercontig_1.1	+	803164-803234	803235-803286	803287-803368
VDAG_00236T0	Supercontig_1.1	+	803287-803368	803369-803419	803420-803535
VDAG_00236T0	Supercontig_1.1	+	803420-803535	803536-803595	803596-803730
VDAG_00236T0	Supercontig_1.1	+	803596-803730	803731-803802	803803-804210
VDAG_00237T0	Supercontig_1.1	-	804642-805723	805724-805785	805786-806196
VDAG_00239T0	Supercontig_1.1	+	809914-810319	810320-810393	810394-810890
VDAG_00240T0	Supercontig_1.1	-	810963-811583	811584-811638	811639-811842
VDAG_00242T0	Supercontig_1.1	+	813969-814086	814087-814364	814365-814929
VDAG_00242T0	Supercontig_1.1	+	814365-814929	814930-814981	814982-815815
VDAG_00243T0	Supercontig_1.1	+	817685-817846	817847-817951	817952-818086
VDAG_00243T0	Supercontig_1.1	+	819093-819156	819157-819217	819218-819720
VDAG_00243T0	Supercontig_1.1	+	819218-819720	819721-819786	819787-820272
VDAG_00243T0	Supercontig_1.1	+	819787-820272	820273-820328	820329-820472
VDAG_00244T0	Supercontig_1.1	-	823226-823548	823549-823617	823618-823763
VDAG_00245T0	Supercontig_1.1	+	827066-827100	827101-827171	827172-829017
VDAG_00246T0	Supercontig_1.1	-	830203-830463	830464-830531	830532-830661
VDAG_00246T0	Supercontig_1.1	-	830532-830661	830662-830778	830779-830791
VDAG_00246T0	Supercontig_1.1	-	830779-830791	830792-830937	830938-831118
VDAG_00247T0	Supercontig_1.1	+	831442-831661	831662-831719	831720-831877
VDAG_00248T0	Supercontig_1.1	+	833812-834377	834378-834429	834430-834496
VDAG_00248T0	Supercontig_1.1	+	834430-834496	834497-834560	834561-835105
VDAG_00249T0	Supercontig_1.1	+	835630-835828	835829-835895	835896-837579
VDAG_00249T0	Supercontig_1.1	+	835896-837579	837580-837633	837634-837738
VDAG_00251T0	Supercontig_1.1	+	842043-842096	842097-842267	842268-842314
VDAG_00251T0	Supercontig_1.1	+	842268-842314	842315-842381	842382-842477
VDAG_00251T0	Supercontig_1.1	+	842382-842477	842478-842534	842535-842619
VDAG_00251T0	Supercontig_1.1	+	842535-842619	842620-842680	842681-844339
VDAG_00251T0	Supercontig_1.1	+	842681-844339	844340-844392	844393-844509
VDAG_00253T0	Supercontig_1.1	+	848152-848742	848743-848822	848823-849257
VDAG_00255T0	Supercontig_1.1	-	850919-851465	851466-851541	851542-852005
VDAG_00256T0	Supercontig_1.1	+	854880-855471	855472-855529	855530-856671
VDAG_00256T0	Supercontig_1.1	+	854524-854818	854819-854879	854880-855471
VDAG_00258T0	Supercontig_1.1	-	858908-859305	859306-859376	859377-859822
VDAG_00259T0	Supercontig_1.1	-	860678-860764	860765-860844	860845-861420
VDAG_00260T0	Supercontig_1.1	-	862081-862647	862648-862720	862721-862962
VDAG_00260T0	Supercontig_1.1	-	862721-862962	862963-863033	863034-863601
VDAG_00262T0	Supercontig_1.1	+	868440-869567	869568-869618	869619-871106
VDAG_00264T0	Supercontig_1.1	+	873575-873653	873654-873759	873760-875000
VDAG_00266T0	Supercontig_1.1	-	877647-879002	879003-879064	879065-879215
VDAG_00266T0	Supercontig_1.1	-	879065-879215	879216-879270	879271-879602
VDAG_00268T0	Supercontig_1.1	+	882169-882649	882650-882736	882737-883334
VDAG_00269T0	Supercontig_1.1	-	883312-883410	883411-883461	883462-884022
VDAG_00270T0	Supercontig_1.1	+	885159-885464	885465-885518	885519-885679
VDAG_00270T0	Supercontig_1.1	+	885519-885679	885680-885741	885742-885765
VDAG_00270T0	Supercontig_1.1	+	885742-885765	885766-885832	885833-886350
VDAG_00271T0	Supercontig_1.1	+	889084-889119	889120-889194	889195-889343
VDAG_00271T0	Supercontig_1.1	+	889195-889343	889344-889413	889414-889827
VDAG_00271T0	Supercontig_1.1	+	890234-890500	890501-890581	890582-890970
VDAG_00271T0	Supercontig_1.1	+	890582-890970	890971-891048	891049-891088
VDAG_00272T0	Supercontig_1.1	+	892059-892192	892193-892352	892353-892475
VDAG_00272T0	Supercontig_1.1	+	892353-892475	892476-892565	892566-892596
VDAG_00272T0	Supercontig_1.1	+	892566-892596	892597-892776	892777-893399
VDAG_00272T0	Supercontig_1.1	+	892777-893399	893400-893452	893453-893665
VDAG_00275T0	Supercontig_1.1	-	900021-900371	900372-900440	900441-900878
VDAG_00276T0	Supercontig_1.1	-	905368-906477	906478-906547	906548-906840
VDAG_00277T0	Supercontig_1.1	+	908485-908510	908511-908597	908598-908729
VDAG_00277T0	Supercontig_1.1	+	908129-908424	908425-908484	908485-908510
VDAG_00277T0	Supercontig_1.1	+	908598-908729	908730-908783	908784-908952
VDAG_00278T0	Supercontig_1.1	+	911145-911717	911718-911787	911788-912591
VDAG_00278T0	Supercontig_1.1	+	910862-911075	911076-911144	911145-911717
VDAG_00279T0	Supercontig_1.1	-	913512-914955	914956-915086	915087-915275
VDAG_00279T0	Supercontig_1.1	-	912776-913436	913437-913511	913512-914955
VDAG_00280T0	Supercontig_1.1	+	915761-916464	916465-916542	916543-916582
VDAG_00281T0	Supercontig_1.1	+	918120-918775	918776-918830	918831-921036
VDAG_00284T0	Supercontig_1.1	+	927878-928042	928043-928134	928135-929880
VDAG_00285T0	Supercontig_1.1	+	931578-931656	931657-931740	931741-932316
VDAG_00289T0	Supercontig_1.1	+	942534-942671	942672-942723	942724-942834
VDAG_00289T0	Supercontig_1.1	+	942724-942834	942835-942895	942896-943042
VDAG_00290T0	Supercontig_1.1	-	945340-945756	945757-945830	945831-946326
VDAG_00290T0	Supercontig_1.1	-	945831-946326	946327-946431	946432-946453
VDAG_00290T0	Supercontig_1.1	-	946432-946453	946454-946589	946590-946712
VDAG_00291T0	Supercontig_1.1	-	950921-952274	952275-952334	952335-952583
VDAG_00295T0	Supercontig_1.1	-	968486-969537	969538-969647	969648-969705
VDAG_00296T0	Supercontig_1.1	+	970750-972417	972418-972479	972480-973256
VDAG_00297T0	Supercontig_1.1	+	973930-975049	975050-975105	975106-975156
VDAG_00298T0	Supercontig_1.1	-	979765-980190	980191-980269	980270-980620
VDAG_00299T0	Supercontig_1.1	+	981566-981937	981938-982009	982010-982333
VDAG_00300T0	Supercontig_1.1	+	982914-983678	983679-983834	983835-984149
VDAG_00300T0	Supercontig_1.1	+	983835-984149	984150-984213	984214-984276
VDAG_00301T0	Supercontig_1.1	-	984993-986586	986587-986638	986639-987236
VDAG_00301T0	Supercontig_1.1	-	986639-987236	987237-987305	987306-987789
VDAG_00302T0	Supercontig_1.1	-	990681-990794	990795-991063	991064-991957
VDAG_00302T0	Supercontig_1.1	-	991064-991957	991958-992068	992069-992248
VDAG_00302T0	Supercontig_1.1	-	992069-992248	992249-992319	992320-992589
VDAG_00303T0	Supercontig_1.1	+	993594-993909	993910-993968	993969-995353
VDAG_00306T0	Supercontig_1.1	+	1008640-1009250	1009251-1009314	1009315-1009954
VDAG_00307T0	Supercontig_1.1	+	1013339-1013936	1013937-1014041	1014042-1014306
VDAG_00307T0	Supercontig_1.1	+	1012563-1013073	1013074-1013129	1013130-1013260
VDAG_00309T0	Supercontig_1.1	-	1016880-1017755	1017756-1017868	1017869-1017925
VDAG_00310T0	Supercontig_1.1	-	1018921-1020312	1020313-1020528	1020529-1020945
VDAG_00313T0	Supercontig_1.1	+	1029309-1029332	1029333-1029388	1029389-1030085
VDAG_00313T0	Supercontig_1.1	+	1029389-1030085	1030086-1030148	1030149-1030954
VDAG_00314T0	Supercontig_1.1	-	1031364-1032798	1032799-1032854	1032855-1032981
VDAG_00314T0	Supercontig_1.1	-	1032855-1032981	1032982-1033040	1033041-1033179
VDAG_00315T0	Supercontig_1.1	+	1033660-1033857	1033858-1033935	1033936-1034475
VDAG_00317T0	Supercontig_1.1	+	1043160-1043668	1043669-1043721	1043722-1045315
VDAG_00319T0	Supercontig_1.1	-	1047954-1048932	1048933-1048993	1048994-1049899
VDAG_00320T0	Supercontig_1.1	+	1052003-1052045	1052046-1052114	1052115-1053826
VDAG_00323T0	Supercontig_1.1	+	1060535-1063103	1063104-1063164	1063165-1064337
VDAG_00332T0	Supercontig_1.1	-	1094120-1095512	1095513-1095565	1095566-1095862
VDAG_00332T0	Supercontig_1.1	-	1095566-1095862	1095863-1095981	1095982-1096559
VDAG_00334T0	Supercontig_1.1	+	1103372-1103413	1103414-1103524	1103525-1108399
VDAG_00336T0	Supercontig_1.1	-	1112545-1113852	1113853-1113911	1113912-1114102
VDAG_00336T0	Supercontig_1.1	-	1113912-1114102	1114103-1114195	1114196-1114298
VDAG_00337T0	Supercontig_1.1	-	1119219-1119516	1119517-1119638	1119639-1120344
VDAG_00338T0	Supercontig_1.1	-	1124129-1124782	1124783-1124841	1124842-1125002
VDAG_00338T0	Supercontig_1.1	-	1123683-1124072	1124073-1124128	1124129-1124782
VDAG_00341T0	Supercontig_1.1	+	1131848-1132302	1132303-1132364	1132365-1135447
VDAG_00343T0	Supercontig_1.1	+	1144104-1144447	1144448-1144505	1144506-1144633
VDAG_00343T0	Supercontig_1.1	+	1144506-1144633	1144634-1144703	1144704-1145057
VDAG_00343T0	Supercontig_1.1	+	1144704-1145057	1145058-1145111	1145112-1147063
VDAG_00345T0	Supercontig_1.1	+	1151813-1152273	1152274-1152620	1152621-1152886
VDAG_00345T0	Supercontig_1.1	+	1152957-1153198	1153199-1153258	1153259-1153657
VDAG_00346T0	Supercontig_1.1	+	1154842-1155588	1155589-1155658	1155659-1156000
VDAG_00347T0	Supercontig_1.1	+	1172091-1172141	1172142-1172216	1172217-1172859
VDAG_00347T0	Supercontig_1.1	+	1172217-1172859	1172860-1172954	1172955-1173037
VDAG_00348T0	Supercontig_1.1	+	1174388-1174558	1174559-1174618	1174619-1175800
VDAG_00352T0	Supercontig_1.1	+	1183559-1183929	1183930-1183981	1183982-1184541
VDAG_00352T0	Supercontig_1.1	+	1183982-1184541	1184542-1184593	1184594-1185746
VDAG_00353T0	Supercontig_1.1	+	1186357-1186592	1186593-1186659	1186660-1186731
VDAG_00353T0	Supercontig_1.1	+	1187223-1187391	1187392-1187521	1187522-1187938
VDAG_00353T0	Supercontig_1.1	+	1187094-1187162	1187163-1187222	1187223-1187391
VDAG_00354T0	Supercontig_1.1	+	1189436-1189550	1189551-1189607	1189608-1189867
VDAG_00355T0	Supercontig_1.1	-	1190352-1190813	1190814-1190875	1190876-1190904
VDAG_00355T0	Supercontig_1.1	-	1190093-1190286	1190287-1190351	1190352-1190813
VDAG_00357T0	Supercontig_1.1	+	1198723-1199085	1199086-1199168	1199169-1199444
VDAG_00357T0	Supercontig_1.1	+	1199169-1199444	1199445-1199498	1199499-1199960
VDAG_00357T0	Supercontig_1.1	+	1199499-1199960	1199961-1200015	1200016-1200711
VDAG_00357T0	Supercontig_1.1	+	1200764-1200961	1200962-1201020	1201021-1201842
VDAG_00357T0	Supercontig_1.1	+	1200016-1200711	1200712-1200763	1200764-1200961
VDAG_00360T0	Supercontig_1.1	+	1209078-1209230	1209231-1209285	1209286-1210199
VDAG_00360T0	Supercontig_1.1	+	1208833-1209010	1209011-1209077	1209078-1209230
VDAG_00362T0	Supercontig_1.1	+	1213747-1213847	1213848-1214218	1214219-1214485
VDAG_00362T0	Supercontig_1.1	+	1214219-1214485	1214486-1214547	1214548-1214680
VDAG_00362T0	Supercontig_1.1	+	1214548-1214680	1214681-1214741	1214742-1215163
VDAG_00364T0	Supercontig_1.1	+	1218131-1218311	1218312-1218448	1218449-1218559
VDAG_00364T0	Supercontig_1.1	+	1218449-1218559	1218560-1218620	1218621-1218707
VDAG_00365T0	Supercontig_1.1	+	1219272-1219358	1219359-1219414	1219415-1219808
VDAG_00365T0	Supercontig_1.1	+	1219415-1219808	1219809-1219868	1219869-1220281
VDAG_00366T0	Supercontig_1.1	-	1220423-1221015	1221016-1221167	1221168-1221471
VDAG_00367T0	Supercontig_1.1	-	1222298-1222581	1222582-1222633	1222634-1223598
VDAG_00367T0	Supercontig_1.1	-	1223668-1223818	1223819-1223904	1223905-1224064
VDAG_00367T0	Supercontig_1.1	-	1222188-1222229	1222230-1222297	1222298-1222581
VDAG_00367T0	Supercontig_1.1	-	1222634-1223598	1223599-1223667	1223668-1223818
VDAG_00368T0	Supercontig_1.1	-	1226302-1226426	1226427-1226498	1226499-1227578
VDAG_00369T0	Supercontig_1.1	-	1228038-1230784	1230785-1230839	1230840-1230960
VDAG_00371T0	Supercontig_1.1	+	1235380-1236741	1236742-1236797	1236798-1236863
VDAG_00372T0	Supercontig_1.1	+	1241025-1241336	1241337-1241442	1241443-1241946
VDAG_00372T0	Supercontig_1.1	+	1241443-1241946	1241947-1242019	1242020-1243988
VDAG_00375T0	Supercontig_1.1	-	1249370-1249660	1249661-1249725	1249726-1250055
VDAG_00375T0	Supercontig_1.1	-	1250274-1251674	1251675-1251787	1251788-1251849
VDAG_00381T0	Supercontig_1.1	-	1274438-1275017	1275018-1275077	1275078-1275153
VDAG_00382T0	Supercontig_1.1	-	1275801-1277078	1277079-1277153	1277154-1277467
VDAG_00383T0	Supercontig_1.1	-	1277765-1277962	1277963-1278018	1278019-1278087
VDAG_00383T0	Supercontig_1.1	-	1278019-1278087	1278088-1278152	1278153-1278193
VDAG_00383T0	Supercontig_1.1	-	1278153-1278193	1278194-1278247	1278248-1278360
VDAG_00384T0	Supercontig_1.1	+	1279195-1279255	1279256-1279310	1279311-1279381
VDAG_00384T0	Supercontig_1.1	+	1279311-1279381	1279382-1279438	1279439-1282780
VDAG_00385T0	Supercontig_1.1	-	1283044-1283489	1283490-1283574	1283575-1283722
VDAG_00385T0	Supercontig_1.1	-	1283575-1283722	1283723-1283790	1283791-1283880
VDAG_00386T0	Supercontig_1.1	+	1284089-1284217	1284218-1284279	1284280-1284406
VDAG_00386T0	Supercontig_1.1	+	1284280-1284406	1284407-1284500	1284501-1284809
VDAG_00386T0	Supercontig_1.1	+	1284501-1284809	1284810-1284869	1284870-1285373
VDAG_00387T0	Supercontig_1.1	-	1287355-1287433	1287434-1287487	1287488-1287760
VDAG_00392T0	Supercontig_1.1	-	1306461-1306831	1306832-1307057	1307058-1307367
VDAG_00392T0	Supercontig_1.1	-	1307908-1308102	1308103-1308166	1308167-1308336
VDAG_00392T0	Supercontig_1.1	-	1308167-1308336	1308337-1308389	1308390-1308588
VDAG_00393T0	Supercontig_1.1	+	1310972-1311452	1311453-1311511	1311512-1311648
VDAG_00393T0	Supercontig_1.1	+	1311512-1311648	1311649-1311716	1311717-1311772
VDAG_00393T0	Supercontig_1.1	+	1311921-1312029	1312030-1312082	1312083-1312115
VDAG_00393T0	Supercontig_1.1	+	1311717-1311772	1311773-1311920	1311921-1312029
VDAG_00395T0	Supercontig_1.1	-	1315501-1316412	1316413-1316545	1316546-1316968
VDAG_00395T0	Supercontig_1.1	-	1316546-1316968	1316969-1317024	1317025-1317433
VDAG_00395T0	Supercontig_1.1	-	1317489-1317873	1317874-1317933	1317934-1318023
VDAG_00395T0	Supercontig_1.1	-	1317934-1318023	1318024-1318075	1318076-1318412
VDAG_00395T0	Supercontig_1.1	-	1317025-1317433	1317434-1317488	1317489-1317873
VDAG_00397T0	Supercontig_1.1	-	1324019-1324435	1324436-1324511	1324512-1324679
VDAG_00397T0	Supercontig_1.1	-	1323800-1323940	1323941-1324018	1324019-1324435
VDAG_00398T0	Supercontig_1.1	-	1326732-1328006	1328007-1328057	1328058-1328148
VDAG_00398T0	Supercontig_1.1	-	1328058-1328148	1328149-1328247	1328248-1328526
VDAG_00398T0	Supercontig_1.1	-	1328598-1328687	1328688-1328743	1328744-1328872
VDAG_00398T0	Supercontig_1.1	-	1325643-1326679	1326680-1326731	1326732-1328006
VDAG_00399T0	Supercontig_1.1	+	1329453-1329728	1329729-1329783	1329784-1329877
VDAG_00400T0	Supercontig_1.1	-	1330059-1330755	1330756-1330809	1330810-1331059
VDAG_00401T0	Supercontig_1.1	+	1334370-1335505	1335506-1335589	1335590-1335682
VDAG_00403T0	Supercontig_1.1	-	1339450-1339641	1339642-1339703	1339704-1340231
VDAG_00403T0	Supercontig_1.1	-	1339704-1340231	1340232-1340295	1340296-1340367
VDAG_00404T0	Supercontig_1.1	-	1341785-1342517	1342518-1342575	1342576-1343612
VDAG_00405T0	Supercontig_1.1	+	1346829-1347004	1347005-1347103	1347104-1347291
VDAG_00405T0	Supercontig_1.1	+	1347104-1347291	1347292-1347351	1347352-1347559
VDAG_00407T0	Supercontig_1.1	+	1353324-1353682	1353683-1353755	1353756-1353972
VDAG_00407T0	Supercontig_1.1	+	1354051-1354371	1354372-1354434	1354435-1354551
VDAG_00408T0	Supercontig_1.1	+	1356617-1356812	1356813-1356873	1356874-1358546
VDAG_00410T0	Supercontig_1.1	+	1363477-1364572	1364573-1364646	1364647-1365332
VDAG_00413T0	Supercontig_1.1	-	1369293-1370123	1370124-1370176	1370177-1370266
VDAG_00415T0	Supercontig_1.1	-	1374438-1374538	1374539-1374605	1374606-1374665
VDAG_00415T0	Supercontig_1.1	-	1375180-1375254	1375255-1375322	1375323-1375399
VDAG_00415T0	Supercontig_1.1	-	1375323-1375399	1375400-1375450	1375451-1375490
VDAG_00415T0	Supercontig_1.1	-	1375451-1375490	1375491-1375546	1375547-1375615
VDAG_00415T0	Supercontig_1.1	-	1374606-1374665	1374666-1374723	1374724-1374885
VDAG_00416T0	Supercontig_1.1	+	1377450-1377575	1377576-1377654	1377655-1377738
VDAG_00416T0	Supercontig_1.1	+	1377655-1377738	1377739-1377808	1377809-1378099
VDAG_00418T0	Supercontig_1.1	+	1382613-1382909	1382910-1382971	1382972-1383750
VDAG_00418T0	Supercontig_1.1	+	1382496-1382523	1382524-1382612	1382613-1382909
VDAG_00419T0	Supercontig_1.1	-	1385587-1386970	1386971-1387026	1387027-1390722
VDAG_00419T0	Supercontig_1.1	-	1387027-1390722	1390723-1390782	1390783-1391540
VDAG_00420T0	Supercontig_1.1	+	1394841-1395148	1395149-1395210	1395211-1400480
VDAG_00420T0	Supercontig_1.1	+	1395211-1400480	1400481-1400536	1400537-1400568
VDAG_00421T0	Supercontig_1.1	-	1401549-1401899	1401900-1401979	1401980-1402468
VDAG_00423T0	Supercontig_1.1	-	1408403-1408549	1408550-1408653	1408654-1408793
VDAG_00423T0	Supercontig_1.1	-	1408068-1408208	1408209-1408282	1408283-1408324
VDAG_00423T0	Supercontig_1.1	-	1408283-1408324	1408325-1408402	1408403-1408549
VDAG_00428T0	Supercontig_1.1	+	1425692-1428336	1428337-1428387	1428388-1428450
VDAG_00428T0	Supercontig_1.1	+	1425441-1425600	1425601-1425691	1425692-1428336
VDAG_00431T0	Supercontig_1.1	+	1435235-1435758	1435759-1435838	1435839-1436307
VDAG_00431T0	Supercontig_1.1	+	1435839-1436307	1436308-1436374	1436375-1436743
VDAG_00432T0	Supercontig_1.1	+	1442703-1444165	1444166-1444224	1444225-1444486
VDAG_00433T0	Supercontig_1.1	+	1450119-1451026	1451027-1451078	1451079-1451273
VDAG_00433T0	Supercontig_1.1	+	1451422-1451835	1451836-1451887	1451888-1452845
VDAG_00435T0	Supercontig_1.1	-	1458849-1459073	1459074-1459218	1459219-1459887
VDAG_00437T0	Supercontig_1.1	+	1468914-1469052	1469053-1469125	1469126-1469262
VDAG_00437T0	Supercontig_1.1	+	1469361-1469441	1469442-1469523	1469524-1469956
VDAG_00437T0	Supercontig_1.1	+	1469524-1469956	1469957-1470014	1470015-1470660
VDAG_00440T0	Supercontig_1.1	-	1475493-1475630	1475631-1475788	1475789-1475811
VDAG_00442T0	Supercontig_1.1	+	1477785-1477811	1477812-1477914	1477915-1478041
VDAG_00442T0	Supercontig_1.1	+	1477915-1478041	1478042-1478268	1478269-1480067
VDAG_00443T0	Supercontig_1.1	-	1482257-1483396	1483397-1483455	1483456-1483873
VDAG_00446T0	Supercontig_1.1	-	1490309-1492390	1492391-1492450	1492451-1492774
VDAG_00447T0	Supercontig_1.1	+	1493886-1494012	1494013-1494099	1494100-1494803
VDAG_00448T0	Supercontig_1.1	-	1497721-1499248	1499249-1499332	1499333-1499410
VDAG_00450T0	Supercontig_1.1	-	1505096-1505326	1505327-1505405	1505406-1506068
VDAG_00451T0	Supercontig_1.1	-	1507187-1509044	1509045-1509101	1509102-1510660
VDAG_00454T0	Supercontig_1.1	-	1516137-1516450	1516451-1516504	1516505-1516736
VDAG_00455T0	Supercontig_1.1	-	1519253-1520044	1520045-1520114	1520115-1520237
VDAG_00455T0	Supercontig_1.1	-	1520115-1520237	1520238-1520299	1520300-1520386
VDAG_00455T0	Supercontig_1.1	-	1520300-1520386	1520387-1520498	1520499-1520558
VDAG_00455T0	Supercontig_1.1	-	1520499-1520558	1520559-1520611	1520612-1520698
VDAG_00456T0	Supercontig_1.1	+	1521801-1522125	1522126-1522194	1522195-1524299
VDAG_00457T0	Supercontig_1.1	-	1525525-1525706	1525707-1525761	1525762-1526698
VDAG_00458T0	Supercontig_1.1	+	1530828-1530866	1530867-1530919	1530920-1533022
VDAG_00459T0	Supercontig_1.1	-	1533802-1534830	1534831-1534886	1534887-1534974
VDAG_00461T0	Supercontig_1.1	+	1547181-1547413	1547414-1547774	1547775-1550283
VDAG_00461T0	Supercontig_1.1	+	1547775-1550283	1550284-1550345	1550346-1550615
VDAG_00462T0	Supercontig_1.1	+	1552081-1553081	1553082-1553140	1553141-1553494
VDAG_00462T0	Supercontig_1.1	+	1551232-1551356	1551357-1551413	1551414-1551863
VDAG_00463T0	Supercontig_1.1	-	1554797-1556556	1556557-1556775	1556776-1556849
VDAG_00464T0	Supercontig_1.1	-	1557758-1558752	1558753-1558841	1558842-1559013
VDAG_00465T0	Supercontig_1.1	-	1559830-1560445	1560446-1560511	1560512-1561625
VDAG_00465T0	Supercontig_1.1	-	1560512-1561625	1561626-1561703	1561704-1563516
VDAG_00466T0	Supercontig_1.1	-	1565210-1565547	1565548-1565609	1565610-1565911
VDAG_00473T0	Supercontig_1.1	-	1582167-1583486	1583487-1583585	1583586-1584251
VDAG_00474T0	Supercontig_1.1	+	1585564-1585838	1585839-1585948	1585949-1586093
VDAG_00475T0	Supercontig_1.1	-	1588472-1588540	1588541-1588593	1588594-1589959
VDAG_00475T0	Supercontig_1.1	-	1588594-1589959	1589960-1590036	1590037-1590325
VDAG_00477T0	Supercontig_1.1	+	1594025-1600041	1600042-1600100	1600101-1600157
VDAG_00478T0	Supercontig_1.1	+	1600899-1600938	1600939-1601031	1601032-1601720
VDAG_00479T0	Supercontig_1.1	-	1601883-1602984	1602985-1603047	1603048-1603240
VDAG_00484T0	Supercontig_1.1	+	1614443-1614566	1614567-1614644	1614645-1614735
VDAG_00484T0	Supercontig_1.1	+	1614645-1614735	1614736-1614792	1614793-1615829
VDAG_00489T0	Supercontig_1.1	+	1621490-1621760	1621761-1621825	1621826-1621909
VDAG_00489T0	Supercontig_1.1	+	1621826-1621909	1621910-1621976	1621977-1622431
VDAG_00491T0	Supercontig_1.1	+	1626457-1626893	1626894-1626996	1626997-1627318
VDAG_00493T0	Supercontig_1.1	+	1631410-1631649	1631650-1631706	1631707-1632453
VDAG_00493T0	Supercontig_1.1	+	1631707-1632453	1632454-1632513	1632514-1632970
VDAG_00495T0	Supercontig_1.1	+	1635920-1636156	1636157-1636223	1636224-1636458
VDAG_00495T0	Supercontig_1.1	+	1636224-1636458	1636459-1636552	1636553-1637277
VDAG_00496T0	Supercontig_1.1	-	1637938-1638717	1638718-1638779	1638780-1638896
VDAG_00497T0	Supercontig_1.1	+	1640502-1640569	1640570-1640643	1640644-1640793
VDAG_00498T0	Supercontig_1.1	-	1641513-1642299	1642300-1642370	1642371-1642733
VDAG_00498T0	Supercontig_1.1	-	1641028-1641461	1641462-1641512	1641513-1642299
VDAG_00499T0	Supercontig_1.1	-	1644127-1644620	1644621-1644674	1644675-1645410
VDAG_00500T0	Supercontig_1.1	+	1647159-1647436	1647437-1647500	1647501-1647700
VDAG_00500T0	Supercontig_1.1	+	1647751-1648042	1648043-1648117	1648118-1648498
VDAG_00502T0	Supercontig_1.1	+	1652741-1653209	1653210-1653288	1653289-1654894
VDAG_00502T0	Supercontig_1.1	+	1653289-1654894	1654895-1654990	1654991-1655347
VDAG_00503T0	Supercontig_1.1	-	1657152-1657436	1657437-1657487	1657488-1657587
VDAG_00503T0	Supercontig_1.1	-	1657638-1657757	1657758-1657808	1657809-1657832
VDAG_00503T0	Supercontig_1.1	-	1657809-1657832	1657833-1657884	1657885-1658155
VDAG_00503T0	Supercontig_1.1	-	1658196-1658218	1658219-1658286	1658287-1658460
VDAG_00503T0	Supercontig_1.1	-	1658287-1658460	1658461-1658527	1658528-1658744
VDAG_00508T0	Supercontig_1.1	-	1667214-1667828	1667829-1667890	1667891-1667990
VDAG_00509T0	Supercontig_1.1	-	1668179-1668731	1668732-1668786	1668787-1669288
VDAG_00509T0	Supercontig_1.1	-	1668787-1669288	1669289-1669423	1669424-1669597
VDAG_00510T0	Supercontig_1.1	+	1670478-1670491	1670492-1670675	1670676-1671231
VDAG_00510T0	Supercontig_1.1	+	1670676-1671231	1671232-1671286	1671287-1672730
VDAG_00513T0	Supercontig_1.1	-	1687343-1687649	1687650-1687707	1687708-1688318
VDAG_00513T0	Supercontig_1.1	-	1687708-1688318	1688319-1688433	1688434-1688598
VDAG_00513T0	Supercontig_1.1	-	1686935-1687120	1687121-1687342	1687343-1687649
VDAG_00514T0	Supercontig_1.1	-	1690073-1690330	1690331-1690381	1690382-1691277
VDAG_00514T0	Supercontig_1.1	-	1690382-1691277	1691278-1691335	1691336-1693970
VDAG_00516T0	Supercontig_1.1	-	1696364-1696594	1696595-1696656	1696657-1697059
VDAG_00516T0	Supercontig_1.1	-	1696657-1697059	1697060-1697112	1697113-1697329
VDAG_00516T0	Supercontig_1.1	-	1697113-1697329	1697330-1697437	1697438-1697456
VDAG_00520T0	Supercontig_1.1	-	1722242-1722516	1722517-1722576	1722577-1724273
VDAG_00521T0	Supercontig_1.1	-	1727473-1728072	1728073-1728130	1728131-1728389
VDAG_00524T0	Supercontig_1.1	-	1732690-1732793	1732794-1732857	1732858-1733659
VDAG_00524T0	Supercontig_1.1	-	1732858-1733659	1733660-1733711	1733712-1733930
VDAG_00524T0	Supercontig_1.1	-	1733712-1733930	1733931-1733987	1733988-1734208
VDAG_00525T0	Supercontig_1.1	+	1734522-1734644	1734645-1734729	1734730-1735065
VDAG_00526T0	Supercontig_1.1	+	1737082-1737136	1737137-1737286	1737287-1737570
VDAG_00526T0	Supercontig_1.1	+	1737287-1737570	1737571-1737853	1737854-1739159
VDAG_00526T0	Supercontig_1.1	+	1737854-1739159	1739160-1739212	1739213-1740168
VDAG_00527T0	Supercontig_1.1	+	1740942-1741000	1741001-1741087	1741088-1741340
VDAG_00527T0	Supercontig_1.1	+	1740363-1740476	1740477-1740636	1740637-1740864
VDAG_00527T0	Supercontig_1.1	+	1740637-1740864	1740865-1740941	1740942-1741000
VDAG_00528T0	Supercontig_1.1	+	1742788-1742980	1742981-1743042	1743043-1744103
VDAG_00530T0	Supercontig_1.1	+	1748787-1749598	1749599-1749665	1749666-1749918
VDAG_00530T0	Supercontig_1.1	+	1749666-1749918	1749919-1749992	1749993-1750385
VDAG_00533T0	Supercontig_1.1	+	1756924-1757009	1757010-1757092	1757093-1757185
VDAG_00533T0	Supercontig_1.1	+	1757093-1757185	1757186-1757255	1757256-1757900
VDAG_00533T0	Supercontig_1.1	+	1757960-1758369	1758370-1758433	1758434-1759348
VDAG_00534T0	Supercontig_1.1	+	1760181-1760226	1760227-1760317	1760318-1762635
VDAG_00535T0	Supercontig_1.1	-	1763202-1763333	1763334-1763398	1763399-1763499
VDAG_00535T0	Supercontig_1.1	-	1763399-1763499	1763500-1763594	1763595-1763840
VDAG_00535T0	Supercontig_1.1	-	1763595-1763840	1763841-1764045	1764046-1764106
VDAG_00536T0	Supercontig_1.1	+	1765108-1765321	1765322-1765377	1765378-1766644
VDAG_00536T0	Supercontig_1.1	+	1765378-1766644	1766645-1766700	1766701-1767049
VDAG_00536T0	Supercontig_1.1	+	1764814-1765047	1765048-1765107	1765108-1765321
VDAG_00537T0	Supercontig_1.1	+	1767755-1767818	1767819-1767892	1767893-1767969
VDAG_00537T0	Supercontig_1.1	+	1768045-1768135	1768136-1768246	1768247-1768371
VDAG_00537T0	Supercontig_1.1	+	1767893-1767969	1767970-1768044	1768045-1768135
VDAG_00538T0	Supercontig_1.1	-	1769322-1769456	1769457-1769536	1769537-1769801
VDAG_00539T0	Supercontig_1.1	-	1770793-1775213	1775214-1775286	1775287-1775500
VDAG_00542T0	Supercontig_1.1	-	1785619-1785691	1785692-1785749	1785750-1786283
VDAG_00542T0	Supercontig_1.1	-	1786498-1786539	1786540-1786646	1786647-1787250
VDAG_00542T0	Supercontig_1.1	-	1785101-1785550	1785551-1785618	1785619-1785691
VDAG_00542T0	Supercontig_1.1	-	1785750-1786283	1786284-1786335	1786336-1786441
VDAG_00542T0	Supercontig_1.1	-	1786336-1786441	1786442-1786497	1786498-1786539
VDAG_00544T0	Supercontig_1.1	-	1790568-1790978	1790979-1791036	1791037-1791133
VDAG_00544T0	Supercontig_1.1	-	1791037-1791133	1791134-1791191	1791192-1791382
VDAG_00547T0	Supercontig_1.1	-	1796658-1797368	1797369-1797425	1797426-1797566
VDAG_00548T0	Supercontig_1.1	+	1798253-1798771	1798772-1798830	1798831-1799284
VDAG_00548T0	Supercontig_1.1	+	1798831-1799284	1799285-1799336	1799337-1800196
VDAG_00552T0	Supercontig_1.1	+	1814014-1814094	1814095-1814152	1814153-1814941
VDAG_00553T0	Supercontig_1.1	+	1816518-1816589	1816590-1816683	1816684-1817290
VDAG_00553T0	Supercontig_1.1	+	1816684-1817290	1817291-1817345	1817346-1818370
VDAG_00553T0	Supercontig_1.1	+	1817346-1818370	1818371-1818430	1818431-1818685
VDAG_00554T0	Supercontig_1.1	+	1819891-1819998	1819999-1820099	1820100-1822214
VDAG_00554T0	Supercontig_1.1	+	1820100-1822214	1822215-1822304	1822305-1823128
VDAG_00556T0	Supercontig_1.1	-	1828177-1828597	1828598-1828661	1828662-1828859
VDAG_00557T0	Supercontig_1.1	+	1830543-1830962	1830963-1831109	1831110-1831361
VDAG_00559T0	Supercontig_1.1	+	1839269-1839607	1839608-1839674	1839675-1839891
VDAG_00559T0	Supercontig_1.1	+	1839675-1839891	1839892-1839943	1839944-1840283
VDAG_00560T0	Supercontig_1.1	-	1840213-1840536	1840537-1840594	1840595-1840732
VDAG_00560T0	Supercontig_1.1	-	1840595-1840732	1840733-1840790	1840791-1840826
VDAG_00560T0	Supercontig_1.1	-	1840791-1840826	1840827-1840881	1840882-1841016
VDAG_00564T0	Supercontig_1.1	+	1847110-1847209	1847210-1847286	1847287-1847318
VDAG_00564T0	Supercontig_1.1	+	1847287-1847318	1847319-1847409	1847410-1847484
VDAG_00564T0	Supercontig_1.1	+	1847410-1847484	1847485-1847579	1847580-1849965
VDAG_00565T0	Supercontig_1.1	-	1850002-1850852	1850853-1850941	1850942-1850999
VDAG_00566T0	Supercontig_1.1	-	1851393-1852296	1852297-1852349	1852350-1853566
VDAG_00570T0	Supercontig_1.1	-	1867467-1867780	1867781-1867834	1867835-1868200
VDAG_00571T0	Supercontig_1.1	-	1872924-1873702	1873703-1873776	1873777-1873894
VDAG_00572T0	Supercontig_1.1	+	1874566-1874871	1874872-1874944	1874945-1877374
VDAG_00573T0	Supercontig_1.1	-	1878094-1878627	1878628-1878720	1878721-1878825
VDAG_00574T0	Supercontig_1.1	-	1880516-1881818	1881819-1881884	1881885-1882093
VDAG_00575T0	Supercontig_1.1	-	1886079-1886284	1886285-1886367	1886368-1886436
VDAG_00577T0	Supercontig_1.1	+	1892587-1893137	1893138-1893198	1893199-1893411
VDAG_00579T0	Supercontig_1.1	+	1898020-1898302	1898303-1898358	1898359-1898915
VDAG_00581T0	Supercontig_1.1	+	1904782-1904973	1904974-1905034	1905035-1905226
VDAG_00581T0	Supercontig_1.1	+	1905035-1905226	1905227-1905394	1905395-1905806
VDAG_00581T0	Supercontig_1.1	+	1905395-1905806	1905807-1905866	1905867-1907406
VDAG_00585T0	Supercontig_1.1	-	1922630-1923073	1923074-1923156	1923157-1923479
VDAG_00585T0	Supercontig_1.1	-	1923157-1923479	1923480-1923549	1923550-1923671
VDAG_00585T0	Supercontig_1.1	-	1924105-1924333	1924334-1924454	1924455-1924515
VDAG_00587T0	Supercontig_1.1	-	1942082-1942479	1942480-1942532	1942533-1942718
VDAG_00587T0	Supercontig_1.1	-	1942533-1942718	1942719-1942789	1942790-1943237
VDAG_00587T0	Supercontig_1.1	-	1942790-1943237	1943238-1943312	1943313-1943366
VDAG_00588T0	Supercontig_1.1	-	1948904-1949088	1949089-1949176	1949177-1949443
VDAG_00589T0	Supercontig_1.1	+	1949876-1949947	1949948-1950015	1950016-1950151
VDAG_00589T0	Supercontig_1.1	+	1950016-1950151	1950152-1950229	1950230-1950413
VDAG_00589T0	Supercontig_1.1	+	1950230-1950413	1950414-1950507	1950508-1951229
VDAG_00589T0	Supercontig_1.1	+	1950508-1951229	1951230-1951360	1951361-1951698
VDAG_00590T0	Supercontig_1.1	-	1952609-1953125	1953126-1953272	1953273-1953534
VDAG_00590T0	Supercontig_1.1	-	1953273-1953534	1953535-1953658	1953659-1953671
VDAG_00591T0	Supercontig_1.1	+	1954592-1955104	1955105-1955181	1955182-1955390
VDAG_00591T0	Supercontig_1.1	+	1955182-1955390	1955391-1955480	1955481-1956417
VDAG_00594T0	Supercontig_1.1	-	1974354-1974856	1974857-1974949	1974950-1975235
VDAG_00594T0	Supercontig_1.1	-	1974950-1975235	1975236-1975297	1975298-1975417
VDAG_00595T0	Supercontig_1.1	+	1977007-1977146	1977147-1977216	1977217-1977417
VDAG_00595T0	Supercontig_1.1	+	1977543-1977687	1977688-1977752	1977753-1977815
VDAG_00596T0	Supercontig_1.1	-	1978932-1979364	1979365-1979439	1979440-1979705
VDAG_00597T0	Supercontig_1.1	+	1981731-1981880	1981881-1981938	1981939-1982075
VDAG_00597T0	Supercontig_1.1	+	1981939-1982075	1982076-1982138	1982139-1982517
VDAG_00600T0	Supercontig_1.1	+	1988184-1989147	1989148-1989211	1989212-1989303
VDAG_00601T0	Supercontig_1.1	+	1992147-1992571	1992572-1992625	1992626-1993004
VDAG_00602T0	Supercontig_1.1	+	1995942-1996552	1996553-1996617	1996618-1998933
VDAG_00603T0	Supercontig_1.1	+	2000698-2000859	2000860-2000927	2000928-2001229
VDAG_00603T0	Supercontig_1.1	+	2000572-2000604	2000605-2000697	2000698-2000859
VDAG_00603T0	Supercontig_1.1	+	2000928-2001229	2001230-2001285	2001286-2001717
VDAG_00603T0	Supercontig_1.1	+	2000325-2000400	2000401-2000571	2000572-2000604
VDAG_00605T0	Supercontig_1.1	-	2010435-2010861	2010862-2010912	2010913-2011707
VDAG_00605T0	Supercontig_1.1	-	2009406-2009593	2009594-2009667	2009668-2010384
VDAG_00606T0	Supercontig_1.1	-	2012557-2013268	2013269-2013324	2013325-2013860
VDAG_00607T0	Supercontig_1.1	+	2016243-2016277	2016278-2016383	2016384-2018295
VDAG_00608T0	Supercontig_1.1	-	2018874-2019550	2019551-2019622	2019623-2019995
VDAG_00609T0	Supercontig_1.1	-	2021579-2022359	2022360-2022424	2022425-2022643
VDAG_00609T0	Supercontig_1.1	-	2022425-2022643	2022644-2022710	2022711-2023384
VDAG_00612T0	Supercontig_1.1	-	2030894-2031938	2031939-2032021	2032022-2032412
VDAG_00612T0	Supercontig_1.1	-	2032022-2032412	2032413-2032556	2032557-2032599
VDAG_00613T0	Supercontig_1.1	+	2035308-2038139	2038140-2038200	2038201-2038292
VDAG_00613T0	Supercontig_1.1	+	2038201-2038292	2038293-2038347	2038348-2040931
VDAG_00617T0	Supercontig_1.1	-	2054704-2054740	2054741-2054794	2054795-2054979
VDAG_00619T0	Supercontig_1.1	-	2060543-2060551	2060552-2060631	2060632-2060982
VDAG_00624T0	Supercontig_1.1	+	2078348-2078524	2078525-2078598	2078599-2080349
VDAG_00625T0	Supercontig_1.1	+	2082988-2083288	2083289-2083351	2083352-2083412
VDAG_00625T0	Supercontig_1.1	+	2083352-2083412	2083413-2083482	2083483-2083893
VDAG_00626T0	Supercontig_1.1	+	2084784-2085576	2085577-2085647	2085648-2086522
VDAG_00626T0	Supercontig_1.1	+	2085648-2086522	2086523-2086578	2086579-2087460
VDAG_00627T0	Supercontig_1.1	+	2091143-2091333	2091334-2091397	2091398-2091765
VDAG_00628T0	Supercontig_1.1	-	2092791-2094038	2094039-2094100	2094101-2094667
VDAG_00629T0	Supercontig_1.1	-	2095183-2095473	2095474-2095563	2095564-2095665
VDAG_00632T0	Supercontig_1.1	+	2109313-2114261	2114262-2114339	2114340-2114450
VDAG_00632T0	Supercontig_1.1	+	2108732-2109257	2109258-2109312	2109313-2114261
VDAG_00633T0	Supercontig_1.1	+	2116724-2117055	2117056-2117137	2117138-2117391
VDAG_00633T0	Supercontig_1.1	+	2117138-2117391	2117392-2117517	2117518-2117848
VDAG_00635T0	Supercontig_1.1	+	2121842-2122102	2122103-2122167	2122168-2123109
VDAG_00636T0	Supercontig_1.1	-	2123972-2124348	2124349-2124403	2124404-2125109
VDAG_00637T0	Supercontig_1.1	-	2127311-2127862	2127863-2127948	2127949-2128050
VDAG_00639T0	Supercontig_1.1	+	2132073-2132179	2132180-2132237	2132238-2133990
VDAG_00641T0	Supercontig_1.1	-	2139679-2141114	2141115-2141165	2141166-2143623
VDAG_00642T0	Supercontig_1.1	+	2144940-2144966	2144967-2145049	2145050-2145937
VDAG_00643T0	Supercontig_1.1	-	2147902-2148387	2148388-2148468	2148469-2148538
VDAG_00643T0	Supercontig_1.1	-	2148469-2148538	2148539-2148627	2148628-2148744
VDAG_00644T0	Supercontig_1.1	-	2149840-2150072	2150073-2150136	2150137-2152434
VDAG_00644T0	Supercontig_1.1	-	2150137-2152434	2152435-2152485	2152486-2152682
VDAG_00645T0	Supercontig_1.1	+	2155138-2155273	2155274-2155344	2155345-2155543
VDAG_00645T0	Supercontig_1.1	+	2155345-2155543	2155544-2155611	2155612-2155746
VDAG_00647T0	Supercontig_1.1	-	2162870-2163009	2163010-2163063	2163064-2166210
VDAG_00648T0	Supercontig_1.1	+	2167376-2167496	2167497-2167554	2167555-2170640
VDAG_00648T0	Supercontig_1.1	+	2167555-2170640	2170641-2170700	2170701-2170965
VDAG_00648T0	Supercontig_1.1	+	2167275-2167315	2167316-2167375	2167376-2167496
VDAG_00649T0	Supercontig_1.1	-	2171294-2171649	2171650-2171707	2171708-2171819
VDAG_00650T0	Supercontig_1.1	-	2173525-2174071	2174072-2174124	2174125-2174660
VDAG_00652T0	Supercontig_1.1	+	2181798-2182417	2182418-2182472	2182473-2183281
VDAG_00652T0	Supercontig_1.1	+	2182473-2183281	2183282-2183347	2183348-2184081
VDAG_00653T0	Supercontig_1.1	-	2184104-2185708	2185709-2185812	2185813-2186031
VDAG_00654T0	Supercontig_1.1	+	2186616-2186841	2186842-2186897	2186898-2186909
VDAG_00654T0	Supercontig_1.1	+	2187112-2187619	2187620-2187671	2187672-2188035
VDAG_00656T0	Supercontig_1.1	+	2189594-2189754	2189755-2189869	2189870-2190640
VDAG_00656T0	Supercontig_1.1	+	2189870-2190640	2190641-2190692	2190693-2190896
VDAG_00656T0	Supercontig_1.1	+	2190949-2191090	2191091-2191152	2191153-2191484
VDAG_00657T0	Supercontig_1.1	+	2192021-2192308	2192309-2192453	2192454-2192777
VDAG_00658T0	Supercontig_1.1	+	2193958-2194309	2194310-2194374	2194375-2194991
VDAG_00659T0	Supercontig_1.1	+	2196707-2197023	2197024-2197085	2197086-2197973
VDAG_00660T0	Supercontig_1.1	-	2200415-2200899	2200900-2200994	2200995-2201007
VDAG_00663T0	Supercontig_1.1	+	2207611-2207780	2207781-2207841	2207842-2208067
VDAG_00663T0	Supercontig_1.1	+	2207842-2208067	2208068-2208165	2208166-2208807
VDAG_00666T0	Supercontig_1.1	-	2215520-2216219	2216220-2216273	2216274-2216805
VDAG_00666T0	Supercontig_1.1	-	2216856-2216914	2216915-2216965	2216966-2217272
VDAG_00668T0	Supercontig_1.1	-	2226629-2227122	2227123-2227188	2227189-2227655
VDAG_00669T0	Supercontig_1.1	+	2229610-2229764	2229765-2229933	2229934-2230450
VDAG_00670T0	Supercontig_1.1	+	2231273-2231334	2231335-2231398	2231399-2231493
VDAG_00670T0	Supercontig_1.1	+	2231399-2231493	2231494-2231551	2231552-2232372
VDAG_00673T0	Supercontig_1.1	+	2238045-2238887	2238888-2238951	2238952-2239841
VDAG_00677T0	Supercontig_1.1	+	2251596-2251744	2251745-2251804	2251805-2255626
VDAG_00678T0	Supercontig_1.1	+	2255763-2256041	2256042-2256131	2256132-2256212
VDAG_00679T0	Supercontig_1.1	-	2257302-2257415	2257416-2257473	2257474-2257623
VDAG_00679T0	Supercontig_1.1	-	2256461-2257240	2257241-2257301	2257302-2257415
VDAG_00679T0	Supercontig_1.1	-	2257474-2257623	2257624-2257685	2257686-2257706
VDAG_00680T0	Supercontig_1.1	+	2258147-2258745	2258746-2258798	2258799-2259227
VDAG_00680T0	Supercontig_1.1	+	2258799-2259227	2259228-2259287	2259288-2259972
VDAG_00683T0	Supercontig_1.1	+	2278210-2279327	2279328-2279384	2279385-2280425
VDAG_00684T0	Supercontig_1.1	+	2281115-2281354	2281355-2281417	2281418-2282422
VDAG_00686T0	Supercontig_1.1	-	2285555-2286139	2286140-2286192	2286193-2286564
VDAG_00686T0	Supercontig_1.1	-	2286676-2286837	2286838-2286892	2286893-2288329
VDAG_00688T0	Supercontig_1.1	+	2297752-2298749	2298750-2298804	2298805-2299476
VDAG_00689T0	Supercontig_1.1	+	2305510-2305844	2305845-2305958	2305959-2306749
VDAG_00690T0	Supercontig_1.1	-	2308866-2309394	2309395-2309517	2309518-2309600
VDAG_00690T0	Supercontig_1.1	-	2309518-2309600	2309601-2309679	2309680-2309867
VDAG_00692T0	Supercontig_1.1	-	2313369-2313909	2313910-2313969	2313970-2314139
VDAG_00696T0	Supercontig_1.1	+	2338040-2338154	2338155-2338228	2338229-2338463
VDAG_00697T0	Supercontig_1.1	-	2338648-2339158	2339159-2339236	2339237-2339727
VDAG_00699T0	Supercontig_1.1	-	2341799-2341932	2341933-2342065	2342066-2342168
VDAG_00699T0	Supercontig_1.1	-	2341535-2341720	2341721-2341798	2341799-2341932
VDAG_00700T0	Supercontig_1.1	+	2342954-2342998	2342999-2343061	2343062-2343174
VDAG_00700T0	Supercontig_1.1	+	2343062-2343174	2343175-2343254	2343255-2343547
VDAG_00700T0	Supercontig_1.1	+	2343255-2343547	2343548-2343627	2343628-2343844
VDAG_00701T0	Supercontig_1.1	+	2351057-2351332	2351333-2351389	2351390-2351631
VDAG_00704T0	Supercontig_1.1	+	2365170-2365194	2365195-2365246	2365247-2365910
VDAG_00705T0	Supercontig_1.1	-	2368327-2369781	2369782-2369838	2369839-2369862
VDAG_00706T0	Supercontig_1.1	+	2371943-2372333	2372334-2372387	2372388-2372723
VDAG_00711T0	Supercontig_1.1	+	2377938-2378366	2378367-2378428	2378429-2378944
VDAG_00713T0	Supercontig_1.1	-	2382987-2383064	2383065-2383119	2383120-2383467
VDAG_00713T0	Supercontig_1.1	-	2383120-2383467	2383468-2383561	2383562-2384164
VDAG_00714T0	Supercontig_1.1	-	2385741-2386152	2386153-2386207	2386208-2386262
VDAG_00714T0	Supercontig_1.1	-	2384713-2385689	2385690-2385740	2385741-2386152
VDAG_00715T0	Supercontig_1.1	+	2387413-2387802	2387803-2387857	2387858-2389016
VDAG_00718T0	Supercontig_1.1	+	2396920-2397019	2397020-2397084	2397085-2398032
VDAG_00718T0	Supercontig_1.1	+	2397085-2398032	2398033-2398084	2398085-2398366
VDAG_00720T0	Supercontig_1.1	-	2400003-2400763	2400764-2400817	2400818-2402277
VDAG_00720T0	Supercontig_1.1	-	2400818-2402277	2402278-2402334	2402335-2404353
VDAG_00721T0	Supercontig_1.1	+	2405543-2405595	2405596-2405813	2405814-2409395
VDAG_00723T0	Supercontig_1.1	-	2411748-2411780	2411781-2411843	2411844-2413346
VDAG_00724T0	Supercontig_1.1	+	2415627-2415692	2415693-2415762	2415763-2416194
VDAG_00724T0	Supercontig_1.1	+	2415763-2416194	2416195-2416305	2416306-2416959
VDAG_00726T0	Supercontig_1.1	+	2419019-2419356	2419357-2419424	2419425-2419706
VDAG_00727T0	Supercontig_1.1	+	2420197-2420522	2420523-2420584	2420585-2420792
VDAG_00727T0	Supercontig_1.1	+	2420585-2420792	2420793-2420914	2420915-2421829
VDAG_00728T0	Supercontig_1.1	+	2422328-2422587	2422588-2422646	2422647-2423160
VDAG_00729T0	Supercontig_1.1	-	2423458-2424298	2424299-2424352	2424353-2424703
VDAG_00729T0	Supercontig_1.1	-	2424353-2424703	2424704-2424763	2424764-2425133
VDAG_00732T0	Supercontig_1.1	-	2430235-2430396	2430397-2430451	2430452-2430634
VDAG_00732T0	Supercontig_1.1	-	2430452-2430634	2430635-2430697	2430698-2430717
VDAG_00736T0	Supercontig_1.1	+	2441438-2441904	2441905-2441957	2441958-2443418
VDAG_00737T0	Supercontig_1.1	-	2443718-2444704	2444705-2444804	2444805-2445365
VDAG_00738T0	Supercontig_1.1	+	2446291-2446739	2446740-2446813	2446814-2447628
VDAG_00738T0	Supercontig_1.1	+	2446048-2446127	2446128-2446290	2446291-2446739
VDAG_00738T0	Supercontig_1.1	+	2446814-2447628	2447629-2447687	2447688-2447814
VDAG_00740T0	Supercontig_1.1	-	2452635-2452989	2452990-2453040	2453041-2453517
VDAG_00741T0	Supercontig_1.1	-	2458275-2458850	2458851-2458901	2458902-2458970
VDAG_00743T0	Supercontig_1.1	-	2464711-2465565	2465566-2465628	2465629-2465775
VDAG_00744T0	Supercontig_1.1	+	2466310-2466372	2466373-2466450	2466451-2466909
VDAG_00745T0	Supercontig_1.1	-	2467113-2467336	2467337-2467440	2467441-2468221
VDAG_00745T0	Supercontig_1.1	-	2467441-2468221	2468222-2468282	2468283-2468334
VDAG_00745T0	Supercontig_1.1	-	2468283-2468334	2468335-2468399	2468400-2468500
VDAG_00747T0	Supercontig_1.1	+	2472235-2472368	2472369-2472495	2472496-2473258
VDAG_00748T0	Supercontig_1.1	-	2473406-2473635	2473636-2473693	2473694-2474089
VDAG_00748T0	Supercontig_1.1	-	2473694-2474089	2474090-2474170	2474171-2474366
VDAG_00749T0	Supercontig_1.1	-	2474889-2475170	2475171-2475260	2475261-2475602
VDAG_00750T0	Supercontig_1.1	+	2476928-2477032	2477033-2477112	2477113-2478099
VDAG_00755T0	Supercontig_1.1	+	2496601-2497091	2497092-2497148	2497149-2497213
VDAG_00755T0	Supercontig_1.1	+	2497149-2497213	2497214-2497277	2497278-2497756
VDAG_00756T0	Supercontig_1.1	+	2499794-2499917	2499918-2499978	2499979-2500301
VDAG_00759T0	Supercontig_1.1	-	2512000-2513599	2513600-2513657	2513658-2513785
VDAG_00760T0	Supercontig_1.1	-	2514527-2514619	2514620-2514678	2514679-2515961
VDAG_00761T0	Supercontig_1.1	+	2517391-2517414	2517415-2517470	2517471-2518119
VDAG_00766T0	Supercontig_1.1	-	2535034-2535195	2535196-2535246	2535247-2536551
VDAG_00767T0	Supercontig_1.1	+	2537604-2538185	2538186-2538238	2538239-2538352
VDAG_00767T0	Supercontig_1.1	+	2538239-2538352	2538353-2538403	2538404-2538604
VDAG_00773T0	Supercontig_1.1	-	2553972-2554856	2554857-2554942	2554943-2555027
VDAG_00773T0	Supercontig_1.1	-	2554943-2555027	2555028-2555103	2555104-2555121
VDAG_00773T0	Supercontig_1.1	-	2553281-2553444	2553445-2553497	2553498-2553913
VDAG_00773T0	Supercontig_1.1	-	2553498-2553913	2553914-2553971	2553972-2554856
VDAG_00774T0	Supercontig_1.1	-	2555869-2557252	2557253-2557312	2557313-2557530
VDAG_00775T0	Supercontig_1.1	-	2564843-2565366	2565367-2565422	2565423-2565529
VDAG_00776T0	Supercontig_1.1	-	2568549-2568755	2568756-2568831	2568832-2570385
VDAG_00777T0	Supercontig_1.1	+	2572850-2572873	2572874-2572953	2572954-2573226
VDAG_00779T0	Supercontig_1.1	+	2575491-2575646	2575647-2575709	2575710-2576237
VDAG_00780T0	Supercontig_1.1	-	2576545-2577411	2577412-2577483	2577484-2577741
VDAG_00780T0	Supercontig_1.1	-	2577484-2577741	2577742-2577812	2577813-2577895
VDAG_00785T0	Supercontig_1.1	+	2589510-2590098	2590099-2590158	2590159-2590274
VDAG_00786T0	Supercontig_1.1	+	2591063-2591195	2591196-2591271	2591272-2591519
VDAG_00787T0	Supercontig_1.1	+	2592341-2595407	2595408-2595464	2595465-2595828
VDAG_00788T0	Supercontig_1.1	+	2596161-2596459	2596460-2596602	2596603-2596691
VDAG_00788T0	Supercontig_1.1	+	2596603-2596691	2596692-2596755	2596756-2596906
VDAG_00788T0	Supercontig_1.1	+	2596756-2596906	2596907-2596988	2596989-2597198
VDAG_00789T0	Supercontig_1.1	+	2599962-2600151	2600152-2600203	2600204-2600408
VDAG_00791T0	Supercontig_1.1	+	2603898-2604070	2604071-2604138	2604139-2604224
VDAG_00791T0	Supercontig_1.1	+	2604139-2604224	2604225-2604299	2604300-2605829
VDAG_00794T0	Supercontig_1.1	-	2608714-2608966	2608967-2609120	2609121-2609644
VDAG_00795T0	Supercontig_1.1	-	2612532-2612646	2612647-2612729	2612730-2612980
VDAG_00795T0	Supercontig_1.1	-	2612730-2612980	2612981-2613117	2613118-2613424
VDAG_00796T0	Supercontig_1.1	+	2615007-2615421	2615422-2615517	2615518-2616067
VDAG_00796T0	Supercontig_1.1	+	2615518-2616067	2616068-2616125	2616126-2616488
VDAG_00797T0	Supercontig_1.1	-	2616882-2617572	2617573-2617700	2617701-2618518
VDAG_00797T0	Supercontig_1.1	-	2617701-2618518	2618519-2618615	2618616-2618720
VDAG_00803T0	Supercontig_1.1	-	2651052-2652105	2652106-2652188	2652189-2652388
VDAG_00810T0	Supercontig_1.2	+	747-880	881-935	936-1338
VDAG_00810T0	Supercontig_1.2	+	936-1338	1339-1403	1404-1636
VDAG_00811T0	Supercontig_1.2	-	2080-3573	3574-3629	3630-3920
VDAG_00811T0	Supercontig_1.2	-	3630-3920	3921-3971	3972-4369
VDAG_00811T0	Supercontig_1.2	-	3972-4369	4370-4423	4424-4472
VDAG_00813T0	Supercontig_1.2	-	8791-9763	9764-9820	9821-10486
VDAG_00815T0	Supercontig_1.2	-	16204-17128	17129-17182	17183-17745
VDAG_00817T0	Supercontig_1.2	+	23466-23624	23625-23725	23726-23878
VDAG_00820T0	Supercontig_1.2	+	33013-33397	33398-33467	33468-34915
VDAG_00821T0	Supercontig_1.2	-	35743-35834	35835-35925	35926-35950
VDAG_00822T0	Supercontig_1.2	+	37172-38264	38265-38322	38323-39488
VDAG_00824T0	Supercontig_1.2	-	46701-47065	47066-47132	47133-47183
VDAG_00824T0	Supercontig_1.2	-	47133-47183	47184-47250	47251-47373
VDAG_00824T0	Supercontig_1.2	-	45651-46638	46639-46700	46701-47065
VDAG_00825T0	Supercontig_1.2	+	79130-79367	79368-79434	79435-79588
VDAG_00825T0	Supercontig_1.2	+	79435-79588	79589-79642	79643-80808
VDAG_00826T0	Supercontig_1.2	+	81892-82163	82164-82252	82253-84803
VDAG_00827T0	Supercontig_1.2	-	86470-88504	88505-88564	88565-88633
VDAG_00837T0	Supercontig_1.2	-	113619-114348	114349-114414	114415-114482
VDAG_00839T0	Supercontig_1.2	-	120512-120766	120767-120832	120833-122833
VDAG_00840T0	Supercontig_1.2	+	123818-124361	124362-124432	124433-125763
VDAG_00840T0	Supercontig_1.2	+	124433-125763	125764-125820	125821-126290
VDAG_00842T0	Supercontig_1.2	-	128706-129816	129817-129882	129883-130059
VDAG_00842T0	Supercontig_1.2	-	127678-127986	127987-128046	128047-128138
VDAG_00842T0	Supercontig_1.2	-	128190-128651	128652-128705	128706-129816
VDAG_00842T0	Supercontig_1.2	-	130243-130335	130336-130439	130440-130559
VDAG_00842T0	Supercontig_1.2	-	128047-128138	128139-128189	128190-128651
VDAG_00843T0	Supercontig_1.2	-	131608-131714	131715-131774	131775-131812
VDAG_00844T0	Supercontig_1.2	+	133362-133552	133553-133606	133607-134170
VDAG_00844T0	Supercontig_1.2	+	132376-132735	132736-132793	132794-133312
VDAG_00846T0	Supercontig_1.2	+	137532-137785	137786-137856	137857-137986
VDAG_00846T0	Supercontig_1.2	+	137857-137986	137987-138067	138068-138248
VDAG_00846T0	Supercontig_1.2	+	138068-138248	138249-138366	138367-139610
VDAG_00847T0	Supercontig_1.2	+	142426-142558	142559-142651	142652-142971
VDAG_00847T0	Supercontig_1.2	+	142652-142971	142972-143030	143031-143122
VDAG_00848T0	Supercontig_1.2	-	146357-147172	147173-147233	147234-148520
VDAG_00849T0	Supercontig_1.2	-	149412-150023	150024-150084	150085-150129
VDAG_00852T0	Supercontig_1.2	+	157786-158006	158007-158064	158065-158885
VDAG_00854T0	Supercontig_1.2	+	163398-163725	163726-163778	163779-166402
VDAG_00855T0	Supercontig_1.2	-	168250-168631	168632-168686	168687-169357
VDAG_00858T0	Supercontig_1.2	+	175195-175320	175321-175417	175418-175529
VDAG_00858T0	Supercontig_1.2	+	175418-175529	175530-175584	175585-175683
VDAG_00858T0	Supercontig_1.2	+	175742-175867	175868-175918	175919-176169
VDAG_00859T0	Supercontig_1.2	+	176719-176925	176926-176978	176979-177028
VDAG_00859T0	Supercontig_1.2	+	176979-177028	177029-177088	177089-177212
VDAG_00860T0	Supercontig_1.2	-	178519-179169	179170-179222	179223-179446
VDAG_00861T0	Supercontig_1.2	-	181348-181735	181736-181787	181788-181830
VDAG_00861T0	Supercontig_1.2	-	181788-181830	181831-181891	181892-181959
VDAG_00861T0	Supercontig_1.2	-	181892-181959	181960-182043	182044-182395
VDAG_00862T0	Supercontig_1.2	+	182966-183280	183281-183344	183345-183443
VDAG_00862T0	Supercontig_1.2	+	183345-183443	183444-183496	183497-184681
VDAG_00865T0	Supercontig_1.2	-	195784-196491	196492-196616	196617-197208
VDAG_00865T0	Supercontig_1.2	-	195039-195078	195079-195166	195167-195286
VDAG_00867T0	Supercontig_1.2	+	201683-202046	202047-202105	202106-203044
VDAG_00867T0	Supercontig_1.2	+	202106-203044	203045-203114	203115-203803
VDAG_00869T0	Supercontig_1.2	-	205869-205918	205919-205972	205973-207894
VDAG_00870T0	Supercontig_1.2	+	212381-212708	212709-212762	212763-213135
VDAG_00870T0	Supercontig_1.2	+	212258-212326	212327-212380	212381-212708
VDAG_00871T0	Supercontig_1.2	+	214107-214270	214271-214324	214325-215232
VDAG_00871T0	Supercontig_1.2	+	213825-213879	213880-213934	213935-214037
VDAG_00871T0	Supercontig_1.2	+	213935-214037	214038-214106	214107-214270
VDAG_00873T0	Supercontig_1.2	-	217091-217388	217389-217439	217440-218606
VDAG_00874T0	Supercontig_1.2	-	222600-222723	222724-222775	222776-224704
VDAG_00875T0	Supercontig_1.2	-	229498-230172	230173-230228	230229-231479
VDAG_00875T0	Supercontig_1.2	-	230229-231479	231480-231556	231557-231949
VDAG_00876T0	Supercontig_1.2	-	232799-234111	234112-234169	234170-234493
VDAG_00876T0	Supercontig_1.2	-	234170-234493	234494-234550	234551-234832
VDAG_00876T0	Supercontig_1.2	-	234551-234832	234833-234924	234925-235015
VDAG_00877T0	Supercontig_1.2	+	236745-236836	236837-236891	236892-238550
VDAG_00886T0	Supercontig_1.2	+	262380-262769	262770-262849	262850-262930
VDAG_00886T0	Supercontig_1.2	+	262850-262930	262931-263077	263078-263519
VDAG_00886T0	Supercontig_1.2	+	262244-262256	262257-262379	262380-262769
VDAG_00887T0	Supercontig_1.2	+	264248-264369	264370-264449	264450-264667
VDAG_00887T0	Supercontig_1.2	+	264793-265176	265177-265314	265315-265538
VDAG_00887T0	Supercontig_1.2	+	264450-264667	264668-264792	264793-265176
VDAG_00888T0	Supercontig_1.2	-	266014-266451	266452-266505	266506-267348
VDAG_00889T0	Supercontig_1.2	+	269168-269249	269250-269301	269302-269402
VDAG_00889T0	Supercontig_1.2	+	269302-269402	269403-269461	269462-269942
VDAG_00890T0	Supercontig_1.2	+	272946-273009	273010-273064	273065-273157
VDAG_00890T0	Supercontig_1.2	+	273065-273157	273158-273212	273213-273387
VDAG_00890T0	Supercontig_1.2	+	273213-273387	273388-273438	273439-273940
VDAG_00893T0	Supercontig_1.2	-	283159-285265	285266-285316	285317-285522
VDAG_00895T0	Supercontig_1.2	+	290186-290206	290207-290268	290269-290578
VDAG_00895T0	Supercontig_1.2	+	290269-290578	290579-290640	290641-291168
VDAG_00895T0	Supercontig_1.2	+	290641-291168	291169-291224	291225-291646
VDAG_00896T0	Supercontig_1.2	+	294249-294343	294344-294545	294546-294665
VDAG_00897T0	Supercontig_1.2	-	297953-298458	298459-298532	298533-298632
VDAG_00898T0	Supercontig_1.2	+	298975-299149	299150-299211	299212-299699
VDAG_00902T0	Supercontig_1.2	+	309645-309899	309900-309953	309954-310826
VDAG_00905T0	Supercontig_1.2	+	319578-319879	319880-319950	319951-320050
VDAG_00906T0	Supercontig_1.2	+	322546-322698	322699-322754	322755-323263
VDAG_00906T0	Supercontig_1.2	+	322050-322472	322473-322545	322546-322698
VDAG_00906T0	Supercontig_1.2	+	321249-321975	321976-322049	322050-322472
VDAG_00907T0	Supercontig_1.2	+	324369-324560	324561-324616	324617-324736
VDAG_00907T0	Supercontig_1.2	+	324617-324736	324737-324802	324803-325069
VDAG_00910T0	Supercontig_1.2	-	332202-332611	332612-332665	332666-332856
VDAG_00910T0	Supercontig_1.2	-	332666-332856	332857-333284	333285-333428
VDAG_00911T0	Supercontig_1.2	+	334021-334368	334369-334426	334427-334801
VDAG_00912T0	Supercontig_1.2	-	335031-335651	335652-335745	335746-336228
VDAG_00917T0	Supercontig_1.2	-	351158-351510	351511-351602	351603-351626
VDAG_00918T0	Supercontig_1.2	+	352663-353103	353104-353170	353171-354392
VDAG_00918T0	Supercontig_1.2	+	352357-352589	352590-352662	352663-353103
VDAG_00920T0	Supercontig_1.2	-	356610-357494	357495-357574	357575-358257
VDAG_00921T0	Supercontig_1.2	+	359646-359678	359679-359730	359731-359866
VDAG_00921T0	Supercontig_1.2	+	359731-359866	359867-359935	359936-360247
VDAG_00921T0	Supercontig_1.2	+	359936-360247	360248-360328	360329-360864
VDAG_00926T0	Supercontig_1.2	+	372546-373071	373072-373211	373212-374776
VDAG_00927T0	Supercontig_1.2	-	376522-377711	377712-377782	377783-377869
VDAG_00927T0	Supercontig_1.2	-	377783-377869	377870-377973	377974-377994
VDAG_00927T0	Supercontig_1.2	-	375171-375491	375492-375563	375564-376455
VDAG_00928T0	Supercontig_1.2	-	378907-379353	379354-379407	379408-379809
VDAG_00928T0	Supercontig_1.2	-	379408-379809	379810-380320	380321-380712
VDAG_00930T0	Supercontig_1.2	+	384097-384220	384221-384298	384299-385036
VDAG_00933T0	Supercontig_1.2	+	392829-392853	392854-392999	393000-393078
VDAG_00933T0	Supercontig_1.2	+	393000-393078	393079-393140	393141-394375
VDAG_00933T0	Supercontig_1.2	+	392526-392639	392640-392828	392829-392853
VDAG_00933T0	Supercontig_1.2	+	394442-394821	394822-394873	394874-394914
VDAG_00937T0	Supercontig_1.2	-	403966-404142	404143-404200	404201-405628
VDAG_00937T0	Supercontig_1.2	-	405866-406100	406101-406154	406155-406402
VDAG_00937T0	Supercontig_1.2	-	406155-406402	406403-406469	406470-406793
VDAG_00937T0	Supercontig_1.2	-	407013-407048	407049-407106	407107-407335
VDAG_00938T0	Supercontig_1.2	+	408208-408352	408353-408410	408411-408747
VDAG_00939T0	Supercontig_1.2	-	411495-413186	413187-413241	413242-413398
VDAG_00940T0	Supercontig_1.2	-	418515-418571	418572-418678	418679-421710
VDAG_00942T0	Supercontig_1.2	-	425424-426113	426114-426167	426168-426565
VDAG_00945T0	Supercontig_1.2	+	431831-432085	432086-432185	432186-432605
VDAG_00946T0	Supercontig_1.2	-	433420-433529	433530-433583	433584-435922
VDAG_00946T0	Supercontig_1.2	-	433584-435922	435923-435977	435978-436255
VDAG_00946T0	Supercontig_1.2	-	436324-436514	436515-436617	436618-436813
VDAG_00947T0	Supercontig_1.2	-	440139-440934	440935-441019	441020-441384
VDAG_00948T0	Supercontig_1.2	-	442117-443270	443271-443327	443328-443517
VDAG_00949T0	Supercontig_1.2	+	444324-444737	444738-444791	444792-445946
VDAG_00950T0	Supercontig_1.2	+	450662-451336	451337-451390	451391-452443
VDAG_00951T0	Supercontig_1.2	+	453533-453681	453682-453752	453753-454410
VDAG_00956T0	Supercontig_1.2	+	462888-462933	462934-463055	463056-463358
VDAG_00960T0	Supercontig_1.2	+	470888-471272	471273-471362	471363-471644
VDAG_00961T0	Supercontig_1.2	-	472241-472647	472648-472710	472711-474654
VDAG_00961T0	Supercontig_1.2	-	474711-474881	474882-474959	474960-474987
VDAG_00962T0	Supercontig_1.2	+	475786-475907	475908-475980	475981-476879
VDAG_00963T0	Supercontig_1.2	+	480436-480792	480793-480908	480909-481104
VDAG_00964T0	Supercontig_1.2	-	481322-481754	481755-481821	481822-482225
VDAG_00967T0	Supercontig_1.2	-	488474-489036	489037-489095	489096-489377
VDAG_00967T0	Supercontig_1.2	-	489096-489377	489378-489429	489430-489765
VDAG_00968T0	Supercontig_1.2	+	498579-498981	498982-499286	499287-499700
VDAG_00969T0	Supercontig_1.2	-	502299-504442	504443-504497	504498-504634
VDAG_00970T0	Supercontig_1.2	+	505149-505330	505331-505392	505393-505442
VDAG_00970T0	Supercontig_1.2	+	505393-505442	505443-505497	505498-505573
VDAG_00970T0	Supercontig_1.2	+	505498-505573	505574-505635	505636-506647
VDAG_00971T0	Supercontig_1.2	-	506969-508118	508119-508173	508174-509877
VDAG_00971T0	Supercontig_1.2	-	510799-511444	511445-511498	511499-511599
VDAG_00972T0	Supercontig_1.2	-	513494-513553	513554-513608	513609-514154
VDAG_00972T0	Supercontig_1.2	-	513402-513437	513438-513493	513494-513553
VDAG_00973T0	Supercontig_1.2	+	516668-516905	516906-516965	516966-518496
VDAG_00974T0	Supercontig_1.2	+	524178-524230	524231-524350	524351-524623
VDAG_00974T0	Supercontig_1.2	+	524351-524623	524624-524689	524690-526119
VDAG_00977T0	Supercontig_1.2	+	532453-532785	532786-532838	532839-533070
VDAG_00978T0	Supercontig_1.2	-	533387-533729	533730-533865	533866-533940
VDAG_00978T0	Supercontig_1.2	-	533866-533940	533941-534074	534075-534225
VDAG_00979T0	Supercontig_1.2	+	534558-535098	535099-535152	535153-535849
VDAG_00979T0	Supercontig_1.2	+	535153-535849	535850-535901	535902-536636
VDAG_00980T0	Supercontig_1.2	-	537485-537702	537703-537757	537758-537790
VDAG_00981T0	Supercontig_1.2	+	540370-540497	540498-540556	540557-543965
VDAG_00982T0	Supercontig_1.2	-	544866-546234	546235-546292	546293-546325
VDAG_00982T0	Supercontig_1.2	-	544329-544813	544814-544865	544866-546234
VDAG_00984T0	Supercontig_1.2	+	555342-555398	555399-555458	555459-555519
VDAG_00984T0	Supercontig_1.2	+	555459-555519	555520-555637	555638-555771
VDAG_00984T0	Supercontig_1.2	+	555638-555771	555772-555829	555830-556013
VDAG_00984T0	Supercontig_1.2	+	555830-556013	556014-556068	556069-556910
VDAG_00985T0	Supercontig_1.2	-	556293-557259	557260-557318	557319-557590
VDAG_00987T0	Supercontig_1.2	+	563689-563931	563932-564000	564001-564249
VDAG_00987T0	Supercontig_1.2	+	564001-564249	564250-564305	564306-564568
VDAG_00987T0	Supercontig_1.2	+	564306-564568	564569-564623	564624-564796
VDAG_00988T0	Supercontig_1.2	+	566502-567008	567009-567065	567066-567811
VDAG_00988T0	Supercontig_1.2	+	566381-566438	566439-566501	566502-567008
VDAG_00989T0	Supercontig_1.2	+	568557-568602	568603-568688	568689-568774
VDAG_00989T0	Supercontig_1.2	+	568689-568774	568775-568873	568874-569023
VDAG_00989T0	Supercontig_1.2	+	568874-569023	569024-569111	569112-569745
VDAG_00991T0	Supercontig_1.2	-	572203-572776	572777-572838	572839-572974
VDAG_00991T0	Supercontig_1.2	-	572839-572974	572975-573053	573054-573141
VDAG_00992T0	Supercontig_1.2	-	574394-575366	575367-575429	575430-575629
VDAG_00994T0	Supercontig_1.2	+	579341-579542	579543-579595	579596-579654
VDAG_00994T0	Supercontig_1.2	+	579708-579794	579795-579847	579848-580495
VDAG_00994T0	Supercontig_1.2	+	579596-579654	579655-579707	579708-579794
VDAG_00995T0	Supercontig_1.2	+	584966-585018	585019-585079	585080-585299
VDAG_00995T0	Supercontig_1.2	+	585507-585608	585609-585665	585666-585816
VDAG_00995T0	Supercontig_1.2	+	585865-586267	586268-586322	586323-587717
VDAG_00999T0	Supercontig_1.2	-	594498-596588	596589-596650	596651-596934
VDAG_00999T0	Supercontig_1.2	-	596651-596934	596935-597154	597155-597668
VDAG_01000T0	Supercontig_1.2	-	606019-606525	606526-606605	606606-606675
VDAG_01000T0	Supercontig_1.2	-	606993-607015	607016-607077	607078-607150
VDAG_01000T0	Supercontig_1.2	-	606606-606675	606676-606731	606732-606758
VDAG_01000T0	Supercontig_1.2	-	607078-607150	607151-607303	607304-607431
VDAG_01001T0	Supercontig_1.2	+	607725-608075	608076-608136	608137-608982
VDAG_01001T0	Supercontig_1.2	+	608137-608982	608983-609195	609196-610692
VDAG_01002T0	Supercontig_1.2	+	612986-613189	613190-613245	613246-615418
VDAG_01004T0	Supercontig_1.2	-	621169-621650	621651-621866	621867-621892
VDAG_01005T0	Supercontig_1.2	+	627348-627607	627608-627711	627712-628306
VDAG_01008T0	Supercontig_1.2	+	637939-638511	638512-638579	638580-639438
VDAG_01008T0	Supercontig_1.2	+	638580-639438	639439-639509	639510-639691
VDAG_01008T0	Supercontig_1.2	+	637364-637770	637771-637821	637822-637889
VDAG_01009T0	Supercontig_1.2	-	639788-640552	640553-640614	640615-640737
VDAG_01010T0	Supercontig_1.2	+	644461-645618	645619-645693	645694-646821
VDAG_01013T0	Supercontig_1.2	+	657333-657813	657814-658041	658042-658987
VDAG_01013T0	Supercontig_1.2	+	658042-658987	658988-659043	659044-659236
VDAG_01014T0	Supercontig_1.2	-	661344-661439	661440-661495	661496-661813
VDAG_01014T0	Supercontig_1.2	-	660060-661291	661292-661343	661344-661439
VDAG_01015T0	Supercontig_1.2	+	663946-664338	664339-664390	664391-666424
VDAG_01016T0	Supercontig_1.2	-	666875-667443	667444-667511	667512-667902
VDAG_01018T0	Supercontig_1.2	+	673394-673512	673513-673566	673567-674224
VDAG_01019T0	Supercontig_1.2	-	674662-675359	675360-675492	675493-675682
VDAG_01021T0	Supercontig_1.2	+	683648-684108	684109-684222	684223-684547
VDAG_01025T0	Supercontig_1.2	-	695115-696462	696463-696523	696524-696626
VDAG_01025T0	Supercontig_1.2	-	696524-696626	696627-696717	696718-696837
VDAG_01027T0	Supercontig_1.2	-	704437-705818	705819-705869	705870-705954
VDAG_01029T0	Supercontig_1.2	-	710487-710906	710907-710963	710964-711158
VDAG_01029T0	Supercontig_1.2	-	710964-711158	711159-711221	711222-711400
VDAG_01029T0	Supercontig_1.2	-	711222-711400	711401-711525	711526-711567
VDAG_01029T0	Supercontig_1.2	-	711526-711567	711568-711635	711636-711846
VDAG_01029T0	Supercontig_1.2	-	709693-710426	710427-710486	710487-710906
VDAG_01030T0	Supercontig_1.2	-	712038-712590	712591-712822	712823-713461
VDAG_01030T0	Supercontig_1.2	-	714120-714243	714244-714313	714314-715032
VDAG_01031T0	Supercontig_1.2	+	715551-716157	716158-716223	716224-717095
VDAG_01033T0	Supercontig_1.2	-	721838-725450	725451-725504	725505-725720
VDAG_01033T0	Supercontig_1.2	-	721122-721783	721784-721837	721838-725450
VDAG_01034T0	Supercontig_1.2	+	726118-726166	726167-726274	726275-726475
VDAG_01034T0	Supercontig_1.2	+	726275-726475	726476-726642	726643-726881
VDAG_01034T0	Supercontig_1.2	+	726643-726881	726882-726943	726944-727338
VDAG_01035T0	Supercontig_1.2	+	728048-728536	728537-728594	728595-729213
VDAG_01036T0	Supercontig_1.2	-	730149-730321	730322-730376	730377-730537
VDAG_01037T0	Supercontig_1.2	-	731791-733180	733181-733235	733236-733275
VDAG_01037T0	Supercontig_1.2	-	731272-731511	731512-731569	731570-731740
VDAG_01038T0	Supercontig_1.2	-	734976-735250	735251-735308	735309-735393
VDAG_01038T0	Supercontig_1.2	-	733951-734923	734924-734975	734976-735250
VDAG_01038T0	Supercontig_1.2	-	735309-735393	735394-735452	735453-735699
VDAG_01040T0	Supercontig_1.2	-	738161-739110	739111-739177	739178-739334
VDAG_01041T0	Supercontig_1.2	+	740967-741027	741028-741083	741084-742654
VDAG_01042T0	Supercontig_1.2	+	743630-743881	743882-743962	743963-745138
VDAG_01046T0	Supercontig_1.2	-	758845-760880	760881-760933	760934-762086
VDAG_01047T0	Supercontig_1.2	+	763003-763485	763486-763563	763564-764991
VDAG_01049T0	Supercontig_1.2	-	766499-766741	766742-766807	766808-767098
VDAG_01049T0	Supercontig_1.2	-	766808-767098	767099-767157	767158-767356
VDAG_01049T0	Supercontig_1.2	-	767158-767356	767357-767452	767453-767583
VDAG_01050T0	Supercontig_1.2	-	767977-768499	768500-768566	768567-769325
VDAG_01052T0	Supercontig_1.2	-	771596-772618	772619-772679	772680-772805
VDAG_01052T0	Supercontig_1.2	-	772680-772805	772806-772924	772925-773034
VDAG_01054T0	Supercontig_1.2	-	776848-777276	777277-777330	777331-777419
VDAG_01054T0	Supercontig_1.2	-	777331-777419	777420-777478	777479-777663
VDAG_01054T0	Supercontig_1.2	-	777479-777663	777664-777795	777796-777990
VDAG_01058T0	Supercontig_1.2	+	788718-792449	792450-792509	792510-793379
VDAG_01059T0	Supercontig_1.2	-	794483-795985	795986-796043	796044-796127
VDAG_01059T0	Supercontig_1.2	-	796044-796127	796128-796197	796198-796323
VDAG_01060T0	Supercontig_1.2	+	796683-796845	796846-796950	796951-797470
VDAG_01061T0	Supercontig_1.2	-	798911-799030	799031-799091	799092-799366
VDAG_01062T0	Supercontig_1.2	+	805177-805354	805355-805409	805410-806712
VDAG_01063T0	Supercontig_1.2	+	810003-810341	810342-810415	810416-812218
VDAG_01065T0	Supercontig_1.2	-	814946-815621	815622-815697	815698-816236
VDAG_01066T0	Supercontig_1.2	-	818859-819914	819915-819973	819974-820603
VDAG_01066T0	Supercontig_1.2	-	818353-818806	818807-818858	818859-819914
VDAG_01067T0	Supercontig_1.2	+	825041-826144	826145-826198	826199-826348
VDAG_01067T0	Supercontig_1.2	+	826199-826348	826349-826407	826408-827365
VDAG_01068T0	Supercontig_1.2	+	828361-828456	828457-828527	828528-828562
VDAG_01068T0	Supercontig_1.2	+	828084-828288	828289-828360	828361-828456
VDAG_01069T0	Supercontig_1.2	+	831941-832785	832786-832836	832837-833987
VDAG_01070T0	Supercontig_1.2	-	834416-837151	837152-837214	837215-837322
VDAG_01072T0	Supercontig_1.2	-	842638-843435	843436-843486	843487-843574
VDAG_01073T0	Supercontig_1.2	+	847408-847555	847556-848058	848059-848885
VDAG_01074T0	Supercontig_1.2	-	849428-849444	849445-849518	849519-850397
VDAG_01074T0	Supercontig_1.2	-	849519-850397	850398-850487	850488-850728
VDAG_01078T0	Supercontig_1.2	-	859184-859485	859486-859545	859546-859869
VDAG_01079T0	Supercontig_1.2	+	860922-861106	861107-861167	861168-861344
VDAG_01079T0	Supercontig_1.2	+	861168-861344	861345-861411	861412-861726
VDAG_01082T0	Supercontig_1.2	+	867589-867765	867766-867842	867843-867930
VDAG_01082T0	Supercontig_1.2	+	867843-867930	867931-868009	868010-869811
VDAG_01083T0	Supercontig_1.2	-	870331-871058	871059-871137	871138-871786
VDAG_01084T0	Supercontig_1.2	+	874005-874790	874791-874853	874854-875531
VDAG_01084T0	Supercontig_1.2	+	875612-875776	875777-875830	875831-875893
VDAG_01087T0	Supercontig_1.2	-	884646-885451	885452-885504	885505-885679
VDAG_01089T0	Supercontig_1.2	+	888282-888294	888295-888374	888375-888502
VDAG_01089T0	Supercontig_1.2	+	888375-888502	888503-888575	888576-889625
VDAG_01093T0	Supercontig_1.2	+	899856-900092	900093-900194	900195-900590
VDAG_01095T0	Supercontig_1.2	-	902700-902799	902800-902855	902856-910150
VDAG_01097T0	Supercontig_1.2	-	914454-914652	914653-914761	914762-914868
VDAG_01097T0	Supercontig_1.2	-	914762-914868	914869-914956	914957-915232
VDAG_01098T0	Supercontig_1.2	+	916504-916726	916727-916793	916794-917089
VDAG_01098T0	Supercontig_1.2	+	916794-917089	917090-917141	917142-917900
VDAG_01099T0	Supercontig_1.2	-	918868-919356	919357-919412	919413-919484
VDAG_01099T0	Supercontig_1.2	-	919413-919484	919485-919546	919547-919753
VDAG_01101T0	Supercontig_1.2	+	922848-923318	923319-923385	923386-923551
VDAG_01101T0	Supercontig_1.2	+	924626-924876	924877-924929	924930-925406
VDAG_01101T0	Supercontig_1.2	+	923626-924563	924564-924625	924626-924876
VDAG_01101T0	Supercontig_1.2	+	923386-923551	923552-923625	923626-924563
VDAG_01106T0	Supercontig_1.2	+	936998-937158	937159-937223	937224-937336
VDAG_01106T0	Supercontig_1.2	+	937224-937336	937337-937417	937418-937720
VDAG_01106T0	Supercontig_1.2	+	937418-937720	937721-937777	937778-940446
VDAG_01108T0	Supercontig_1.2	+	942456-942550	942551-942610	942611-943340
VDAG_01108T0	Supercontig_1.2	+	942611-943340	943341-943669	943670-944674
VDAG_01113T0	Supercontig_1.2	-	953784-954877	954878-954951	954952-955118
VDAG_01113T0	Supercontig_1.2	-	954952-955118	955119-955233	955234-955271
VDAG_01115T0	Supercontig_1.2	-	957299-959187	959188-959459	959460-959562
VDAG_01116T0	Supercontig_1.2	+	961648-961672	961673-961723	961724-962772
VDAG_01117T0	Supercontig_1.2	-	963199-963253	963254-963319	963320-965655
VDAG_01120T0	Supercontig_1.2	-	972187-972734	972735-972805	972806-973100
VDAG_01121T0	Supercontig_1.2	+	974849-974934	974935-974992	974993-975152
VDAG_01121T0	Supercontig_1.2	+	974993-975152	975153-975222	975223-975634
VDAG_01122T0	Supercontig_1.2	+	977031-977245	977246-977306	977307-977508
VDAG_01122T0	Supercontig_1.2	+	976663-976963	976964-977030	977031-977245
VDAG_01122T0	Supercontig_1.2	+	977307-977508	977509-977571	977572-978039
VDAG_01123T0	Supercontig_1.2	-	978345-979026	979027-979105	979106-979245
VDAG_01124T0	Supercontig_1.2	-	980681-981556	981557-981613	981614-981685
VDAG_01127T0	Supercontig_1.2	+	988882-989418	989419-989497	989498-989727
VDAG_01127T0	Supercontig_1.2	+	989498-989727	989728-989783	989784-990127
VDAG_01128T0	Supercontig_1.2	+	990779-990907	990908-990993	990994-991496
VDAG_01129T0	Supercontig_1.2	-	992559-993768	993769-993822	993823-994571
VDAG_01129T0	Supercontig_1.2	-	993823-994571	994572-994624	994625-995184
VDAG_01131T0	Supercontig_1.2	+	997484-998149	998150-998232	998233-998456
VDAG_01133T0	Supercontig_1.2	-	1000785-1001337	1001338-1001393	1001394-1001460
VDAG_01133T0	Supercontig_1.2	-	1001394-1001460	1001461-1001512	1001513-1001668
VDAG_01133T0	Supercontig_1.2	-	1001513-1001668	1001669-1001766	1001767-1001867
VDAG_01134T0	Supercontig_1.2	-	1002931-1003043	1003044-1003101	1003102-1003648
VDAG_01134T0	Supercontig_1.2	-	1003102-1003648	1003649-1003706	1003707-1004108
VDAG_01134T0	Supercontig_1.2	-	1003707-1004108	1004109-1004166	1004167-1004310
VDAG_01135T0	Supercontig_1.2	+	1004932-1005043	1005044-1005342	1005343-1005560
VDAG_01135T0	Supercontig_1.2	+	1005615-1006034	1006035-1006086	1006087-1006887
VDAG_01135T0	Supercontig_1.2	+	1005343-1005560	1005561-1005614	1005615-1006034
VDAG_01137T0	Supercontig_1.2	+	1009321-1009442	1009443-1009696	1009697-1010599
VDAG_01137T0	Supercontig_1.2	+	1009697-1010599	1010600-1010651	1010652-1010864
VDAG_01137T0	Supercontig_1.2	+	1009196-1009239	1009240-1009320	1009321-1009442
VDAG_01138T0	Supercontig_1.2	-	1011809-1012041	1012042-1012103	1012104-1012192
VDAG_01145T0	Supercontig_1.2	-	1027901-1028873	1028874-1028925	1028926-1029047
VDAG_01145T0	Supercontig_1.2	-	1028926-1029047	1029048-1029102	1029103-1029164
VDAG_01145T0	Supercontig_1.2	-	1029879-1029919	1029920-1029972	1029973-1030419
VDAG_01145T0	Supercontig_1.2	-	1029547-1029808	1029809-1029878	1029879-1029919
VDAG_01146T0	Supercontig_1.2	+	1031376-1031996	1031997-1032107	1032108-1032356
VDAG_01147T0	Supercontig_1.2	-	1032862-1033190	1033191-1033266	1033267-1033519
VDAG_01148T0	Supercontig_1.2	-	1034113-1034347	1034348-1034428	1034429-1034752
VDAG_01148T0	Supercontig_1.2	-	1034429-1034752	1034753-1034820	1034821-1034924
VDAG_01149T0	Supercontig_1.2	+	1036920-1037403	1037404-1037455	1037456-1038456
VDAG_01150T0	Supercontig_1.2	+	1039871-1039969	1039970-1040023	1040024-1040302
VDAG_01151T0	Supercontig_1.2	-	1040580-1040669	1040670-1040731	1040732-1040974
VDAG_01152T0	Supercontig_1.2	-	1041457-1042986	1042987-1043044	1043045-1043260
VDAG_01153T0	Supercontig_1.2	+	1043886-1043956	1043957-1044018	1044019-1044548
VDAG_01153T0	Supercontig_1.2	+	1043767-1043828	1043829-1043885	1043886-1043956
VDAG_01154T0	Supercontig_1.2	+	1045516-1045581	1045582-1045655	1045656-1047400
VDAG_01156T0	Supercontig_1.2	-	1049935-1052253	1052254-1052315	1052316-1052376
VDAG_01156T0	Supercontig_1.2	-	1052316-1052376	1052377-1052429	1052430-1053854
VDAG_01159T0	Supercontig_1.2	+	1060108-1060217	1060218-1060283	1060284-1060357
VDAG_01159T0	Supercontig_1.2	+	1060284-1060357	1060358-1060428	1060429-1060626
VDAG_01159T0	Supercontig_1.2	+	1060741-1061439	1061440-1061498	1061499-1061564
VDAG_01160T0	Supercontig_1.2	+	1063151-1063733	1063734-1063792	1063793-1064194
VDAG_01161T0	Supercontig_1.2	-	1064406-1065296	1065297-1065356	1065357-1065522
VDAG_01163T0	Supercontig_1.2	+	1070837-1071358	1071359-1071558	1071559-1071735
VDAG_01164T0	Supercontig_1.2	+	1074522-1074611	1074612-1074664	1074665-1074867
VDAG_01164T0	Supercontig_1.2	+	1074146-1074452	1074453-1074521	1074522-1074611
VDAG_01164T0	Supercontig_1.2	+	1073294-1073456	1073457-1073510	1073511-1073890
VDAG_01165T0	Supercontig_1.2	-	1077646-1077857	1077858-1077928	1077929-1078310
VDAG_01165T0	Supercontig_1.2	-	1077929-1078310	1078311-1078369	1078370-1078667
VDAG_01166T0	Supercontig_1.2	-	1081062-1081180	1081181-1081239	1081240-1081440
VDAG_01166T0	Supercontig_1.2	-	1081647-1082069	1082070-1082191	1082192-1082272
VDAG_01169T0	Supercontig_1.2	+	1093202-1093648	1093649-1093707	1093708-1094350
VDAG_01173T0	Supercontig_1.2	+	1101335-1101586	1101587-1101651	1101652-1102036
VDAG_01173T0	Supercontig_1.2	+	1101652-1102036	1102037-1102087	1102088-1103070
VDAG_01176T0	Supercontig_1.2	-	1109462-1109717	1109718-1109776	1109777-1109880
VDAG_01181T0	Supercontig_1.2	-	1120650-1121337	1121338-1121389	1121390-1121663
VDAG_01190T0	Supercontig_1.2	-	1142284-1143035	1143036-1143096	1143097-1143145
VDAG_01191T0	Supercontig_1.2	+	1144142-1144188	1144189-1144251	1144252-1144712
VDAG_01191T0	Supercontig_1.2	+	1144769-1145746	1145747-1145807	1145808-1146523
VDAG_01191T0	Supercontig_1.2	+	1144252-1144712	1144713-1144768	1144769-1145746
VDAG_01192T0	Supercontig_1.2	-	1146972-1147640	1147641-1147691	1147692-1150108
VDAG_01192T0	Supercontig_1.2	-	1147692-1150108	1150109-1150160	1150161-1150338
VDAG_01193T0	Supercontig_1.2	+	1156391-1156764	1156765-1156841	1156842-1156935
VDAG_01193T0	Supercontig_1.2	+	1156842-1156935	1156936-1156992	1156993-1157020
VDAG_01193T0	Supercontig_1.2	+	1157304-1157479	1157480-1157538	1157539-1157746
VDAG_01194T0	Supercontig_1.2	-	1159500-1159947	1159948-1160043	1160044-1160846
VDAG_01194T0	Supercontig_1.2	-	1160939-1161049	1161050-1161105	1161106-1161228
VDAG_01195T0	Supercontig_1.2	-	1162465-1162719	1162720-1162780	1162781-1163816
VDAG_01197T0	Supercontig_1.2	+	1166539-1167286	1167287-1167381	1167382-1167506
VDAG_01201T0	Supercontig_1.2	-	1179443-1180179	1180180-1180249	1180250-1180422
VDAG_01206T0	Supercontig_1.2	-	1194177-1194394	1194395-1194455	1194456-1194791
VDAG_01206T0	Supercontig_1.2	-	1192811-1194121	1194122-1194176	1194177-1194394
VDAG_01207T0	Supercontig_1.2	+	1195861-1196020	1196021-1196084	1196085-1196160
VDAG_01207T0	Supercontig_1.2	+	1196085-1196160	1196161-1196220	1196221-1196263
VDAG_01207T0	Supercontig_1.2	+	1196221-1196263	1196264-1196368	1196369-1197128
VDAG_01209T0	Supercontig_1.2	+	1200268-1201026	1201027-1201081	1201082-1201679
VDAG_01209T0	Supercontig_1.2	+	1201082-1201679	1201680-1201737	1201738-1202120
VDAG_01210T0	Supercontig_1.2	-	1202584-1202814	1202815-1202866	1202867-1203622
VDAG_01211T0	Supercontig_1.2	+	1204267-1204581	1204582-1204676	1204677-1206906
VDAG_01211T0	Supercontig_1.2	+	1204677-1206906	1206907-1206959	1206960-1207603
VDAG_01215T0	Supercontig_1.2	+	1217936-1218527	1218528-1218584	1218585-1219486
VDAG_01216T0	Supercontig_1.2	+	1219931-1220296	1220297-1220358	1220359-1220747
VDAG_01216T0	Supercontig_1.2	+	1220359-1220747	1220748-1220805	1220806-1221497
VDAG_01217T0	Supercontig_1.2	-	1225828-1226884	1226885-1226935	1226936-1227168
VDAG_01218T0	Supercontig_1.2	+	1232325-1233341	1233342-1233393	1233394-1234413
VDAG_01219T0	Supercontig_1.2	+	1235589-1238801	1238802-1238861	1238862-1239182
VDAG_01220T0	Supercontig_1.2	-	1240362-1244161	1244162-1244221	1244222-1244492
VDAG_01221T0	Supercontig_1.2	-	1245268-1245793	1245794-1245881	1245882-1246507
VDAG_01223T0	Supercontig_1.2	-	1248952-1249471	1249472-1249587	1249588-1249839
VDAG_01223T0	Supercontig_1.2	-	1249588-1249839	1249840-1250025	1250026-1250048
VDAG_01225T0	Supercontig_1.2	-	1251711-1251954	1251955-1252009	1252010-1252227
VDAG_01225T0	Supercontig_1.2	-	1252010-1252227	1252228-1252436	1252437-1252680
VDAG_01226T0	Supercontig_1.2	+	1254135-1254362	1254363-1254428	1254429-1255583
VDAG_01228T0	Supercontig_1.2	-	1257541-1257812	1257813-1257887	1257888-1258074
VDAG_01229T0	Supercontig_1.2	+	1259620-1259770	1259771-1259849	1259850-1259902
VDAG_01229T0	Supercontig_1.2	+	1259850-1259902	1259903-1259977	1259978-1260132
VDAG_01229T0	Supercontig_1.2	+	1259978-1260132	1260133-1260203	1260204-1260676
VDAG_01230T0	Supercontig_1.2	-	1262605-1263418	1263419-1263496	1263497-1265121
VDAG_01231T0	Supercontig_1.2	-	1267149-1267263	1267264-1267367	1267368-1267555
VDAG_01234T0	Supercontig_1.2	-	1272711-1273093	1273094-1273157	1273158-1274064
VDAG_01234T0	Supercontig_1.2	-	1273158-1274064	1274065-1274153	1274154-1274162
VDAG_01236T0	Supercontig_1.2	-	1278876-1279542	1279543-1279628	1279629-1279825
VDAG_01237T0	Supercontig_1.2	-	1280502-1281018	1281019-1281076	1281077-1281112
VDAG_01237T0	Supercontig_1.2	-	1281077-1281112	1281113-1281169	1281170-1281288
VDAG_01237T0	Supercontig_1.2	-	1281348-1281394	1281395-1281449	1281450-1282234
VDAG_01237T0	Supercontig_1.2	-	1281450-1282234	1282235-1282436	1282437-1282644
VDAG_01238T0	Supercontig_1.2	+	1283710-1283869	1283870-1283960	1283961-1284769
VDAG_01240T0	Supercontig_1.2	+	1292311-1292431	1292432-1292497	1292498-1292709
VDAG_01245T0	Supercontig_1.2	-	1302116-1302326	1302327-1302381	1302382-1303693
VDAG_01245T0	Supercontig_1.2	-	1303762-1303843	1303844-1304049	1304050-1304086
VDAG_01247T0	Supercontig_1.2	-	1307379-1307967	1307968-1308022	1308023-1308586
VDAG_01248T0	Supercontig_1.2	-	1309613-1310245	1310246-1310310	1310311-1310903
VDAG_01248T0	Supercontig_1.2	-	1310311-1310903	1310904-1310967	1310968-1311073
VDAG_01251T0	Supercontig_1.2	-	1320122-1320296	1320297-1320351	1320352-1321787
VDAG_01252T0	Supercontig_1.2	-	1324185-1324318	1324319-1324372	1324373-1324555
VDAG_01252T0	Supercontig_1.2	-	1323266-1323608	1323609-1323676	1323677-1323783
VDAG_01252T0	Supercontig_1.2	-	1324082-1324123	1324124-1324184	1324185-1324318
VDAG_01254T0	Supercontig_1.2	+	1330837-1330884	1330885-1331038	1331039-1331126
VDAG_01254T0	Supercontig_1.2	+	1331039-1331126	1331127-1331182	1331183-1331486
VDAG_01254T0	Supercontig_1.2	+	1331183-1331486	1331487-1331551	1331552-1333256
VDAG_01258T0	Supercontig_1.2	-	1336599-1337698	1337699-1337765	1337766-1337816
VDAG_01265T0	Supercontig_1.2	-	1360603-1362435	1362436-1362492	1362493-1362520
VDAG_01266T0	Supercontig_1.2	+	1364381-1367102	1367103-1367158	1367159-1367681
VDAG_01267T0	Supercontig_1.2	+	1368815-1369050	1369051-1369108	1369109-1370204
VDAG_01270T0	Supercontig_1.2	-	1375008-1375454	1375455-1375513	1375514-1375906
VDAG_01270T0	Supercontig_1.2	-	1375514-1375906	1375907-1375968	1375969-1376240
VDAG_01270T0	Supercontig_1.2	-	1375969-1376240	1376241-1376341	1376342-1376534
VDAG_01271T0	Supercontig_1.2	+	1377488-1377893	1377894-1377951	1377952-1380706
VDAG_01272T0	Supercontig_1.2	+	1382753-1382764	1382765-1383053	1383054-1384863
VDAG_01273T0	Supercontig_1.2	-	1385653-1385752	1385753-1385811	1385812-1386736
VDAG_01275T0	Supercontig_1.2	-	1393015-1393074	1393075-1393135	1393136-1393240
VDAG_01275T0	Supercontig_1.2	-	1393136-1393240	1393241-1393298	1393299-1393339
VDAG_01275T0	Supercontig_1.2	-	1393630-1393955	1393956-1394043	1394044-1394116
VDAG_01275T0	Supercontig_1.2	-	1394044-1394116	1394117-1394198	1394199-1394224
VDAG_01275T0	Supercontig_1.2	-	1394199-1394224	1394225-1394298	1394299-1394452
VDAG_01275T0	Supercontig_1.2	-	1393299-1393339	1393340-1393390	1393391-1393545
VDAG_01276T0	Supercontig_1.2	+	1394850-1394999	1395000-1395094	1395095-1396654
VDAG_01277T0	Supercontig_1.2	-	1398676-1399020	1399021-1399083	1399084-1399119
VDAG_01277T0	Supercontig_1.2	-	1396693-1397217	1397218-1397269	1397270-1397568
VDAG_01280T0	Supercontig_1.2	-	1407358-1408805	1408806-1408871	1408872-1409025
VDAG_01282T0	Supercontig_1.2	+	1412430-1412529	1412530-1412584	1412585-1413864
VDAG_01283T0	Supercontig_1.2	-	1414099-1414247	1414248-1414299	1414300-1414780
VDAG_01284T0	Supercontig_1.2	+	1417956-1418090	1418091-1418161	1418162-1419807
VDAG_01284T0	Supercontig_1.2	+	1418162-1419807	1419808-1419866	1419867-1419951
VDAG_01284T0	Supercontig_1.2	+	1417362-1417490	1417491-1417623	1417624-1417895
VDAG_01284T0	Supercontig_1.2	+	1419867-1419951	1419952-1420002	1420003-1420171
VDAG_01285T0	Supercontig_1.2	+	1421152-1421673	1421674-1421743	1421744-1422214
VDAG_01286T0	Supercontig_1.2	+	1424312-1424449	1424450-1424500	1424501-1424665
VDAG_01286T0	Supercontig_1.2	+	1424501-1424665	1424666-1424753	1424754-1425822
VDAG_01286T0	Supercontig_1.2	+	1423829-1424250	1424251-1424311	1424312-1424449
VDAG_01291T0	Supercontig_1.2	+	1434775-1434859	1434860-1435006	1435007-1435333
VDAG_01293T0	Supercontig_1.2	+	1439063-1439641	1439642-1439709	1439710-1440168
VDAG_01302T0	Supercontig_1.2	+	1459955-1460350	1460351-1460408	1460409-1460468
VDAG_01302T0	Supercontig_1.2	+	1460409-1460468	1460469-1460533	1460534-1461641
VDAG_01304T0	Supercontig_1.2	-	1464699-1464883	1464884-1464942	1464943-1464965
VDAG_01305T0	Supercontig_1.2	-	1467062-1468308	1468309-1468365	1468366-1468564
VDAG_01307T0	Supercontig_1.2	-	251142-251369	251370-251447	251448-251669
VDAG_01310T0	Supercontig_1.2	+	1477509-1479061	1479062-1479116	1479117-1479231
VDAG_01312T0	Supercontig_1.2	+	1487830-1487961	1487962-1488141	1488142-1488767
VDAG_01313T0	Supercontig_1.2	-	1489039-1489273	1489274-1489338	1489339-1489693
VDAG_01314T0	Supercontig_1.2	+	1490456-1491484	1491485-1491541	1491542-1492399
VDAG_01315T0	Supercontig_1.2	-	1493353-1493976	1493977-1494425	1494426-1494473
VDAG_01315T0	Supercontig_1.2	-	1494426-1494473	1494474-1494695	1494696-1494843
VDAG_01318T0	Supercontig_1.2	-	1502951-1504564	1504565-1504670	1504671-1505272
VDAG_01318T0	Supercontig_1.2	-	1504671-1505272	1505273-1505912	1505913-1506253
VDAG_01318T0	Supercontig_1.2	-	1505913-1506253	1506254-1506654	1506655-1507124
VDAG_01319T0	Supercontig_1.2	-	1512289-1516602	1516603-1516661	1516662-1517042
VDAG_01323T0	Supercontig_1.2	-	1526514-1527743	1527744-1527798	1527799-1528229
VDAG_01323T0	Supercontig_1.2	-	1527799-1528229	1528230-1528313	1528314-1528509
VDAG_01324T0	Supercontig_1.2	-	1533901-1534059	1534060-1534163	1534164-1535489
VDAG_01324T0	Supercontig_1.2	-	1535643-1536053	1536054-1536105	1536106-1536216
VDAG_01327T0	Supercontig_1.2	-	1541830-1543589	1543590-1543651	1543652-1543748
VDAG_01328T0	Supercontig_1.2	+	1545188-1545219	1545220-1545314	1545315-1545842
VDAG_01333T0	Supercontig_1.2	-	1554521-1554644	1554645-1554695	1554696-1554741
VDAG_01336T0	Supercontig_1.2	+	1563365-1563569	1563570-1563754	1563755-1563905
VDAG_01336T0	Supercontig_1.2	+	1563755-1563905	1563906-1563971	1563972-1564674
VDAG_01337T0	Supercontig_1.2	-	1565844-1566891	1566892-1567075	1567076-1567636
VDAG_01342T0	Supercontig_1.2	-	1583596-1583971	1583972-1584038	1584039-1584125
VDAG_01346T0	Supercontig_1.2	+	1590293-1590347	1590348-1590423	1590424-1590581
VDAG_01346T0	Supercontig_1.2	+	1590424-1590581	1590582-1590635	1590636-1602122
VDAG_01350T0	Supercontig_1.2	+	1610647-1610690	1610691-1610776	1610777-1611457
VDAG_01351T0	Supercontig_1.2	-	1612067-1612846	1612847-1612909	1612910-1613776
VDAG_01356T0	Supercontig_1.2	-	1626267-1627831	1627832-1627889	1627890-1627974
VDAG_01357T0	Supercontig_1.2	-	1629746-1629980	1629981-1630045	1630046-1631700
VDAG_01360T0	Supercontig_1.2	+	1640169-1640313	1640314-1640366	1640367-1640701
VDAG_01360T0	Supercontig_1.2	+	1640757-1640854	1640855-1640913	1640914-1641158
VDAG_01361T0	Supercontig_1.2	-	1643726-1643837	1643838-1644028	1644029-1645371
VDAG_01361T0	Supercontig_1.2	-	1645428-1645750	1645751-1645813	1645814-1646066
VDAG_01362T0	Supercontig_1.2	+	1646658-1646691	1646692-1646777	1646778-1648234
VDAG_01363T0	Supercontig_1.2	-	1648673-1649043	1649044-1649098	1649099-1649405
VDAG_01364T0	Supercontig_1.2	+	1649955-1650419	1650420-1650481	1650482-1650594
VDAG_01369T0	Supercontig_1.2	-	1666265-1666396	1666397-1666458	1666459-1666490
VDAG_01369T0	Supercontig_1.2	-	1666590-1666968	1666969-1667072	1667073-1667108
VDAG_01372T0	Supercontig_1.2	-	1677215-1678743	1678744-1678802	1678803-1679316
VDAG_01373T0	Supercontig_1.2	-	1682398-1682818	1682819-1682875	1682876-1683063
VDAG_01374T0	Supercontig_1.2	-	1685218-1685544	1685545-1685600	1685601-1685850
VDAG_01374T0	Supercontig_1.2	-	1685601-1685850	1685851-1685919	1685920-1686077
VDAG_01376T0	Supercontig_1.2	-	1691264-1692415	1692416-1692469	1692470-1692605
VDAG_01376T0	Supercontig_1.2	-	1692470-1692605	1692606-1692669	1692670-1692776
VDAG_01376T0	Supercontig_1.2	-	1691159-1691210	1691211-1691263	1691264-1692415
VDAG_01379T0	Supercontig_1.2	-	1698917-1699396	1699397-1699447	1699448-1699593
VDAG_01381T0	Supercontig_1.2	+	1703612-1703770	1703771-1703841	1703842-1703899
VDAG_01381T0	Supercontig_1.2	+	1703842-1703899	1703900-1704025	1704026-1704732
VDAG_01381T0	Supercontig_1.2	+	1704026-1704732	1704733-1704799	1704800-1706790
VDAG_01383T0	Supercontig_1.2	-	1710118-1710778	1710779-1710830	1710831-1711340
VDAG_01383T0	Supercontig_1.2	-	1711500-1711553	1711554-1711618	1711619-1711817
VDAG_01384T0	Supercontig_1.2	+	1712350-1712414	1712415-1712479	1712480-1712573
VDAG_01384T0	Supercontig_1.2	+	1712480-1712573	1712574-1712632	1712633-1712942
VDAG_01384T0	Supercontig_1.2	+	1712633-1712942	1712943-1712998	1712999-1714285
VDAG_01385T0	Supercontig_1.2	-	1717236-1717656	1717657-1717786	1717787-1718034
VDAG_01386T0	Supercontig_1.2	-	1719378-1721306	1721307-1721375	1721376-1721569
VDAG_01386T0	Supercontig_1.2	-	1719068-1719320	1719321-1719377	1719378-1721306
VDAG_01389T0	Supercontig_1.2	+	1727489-1727539	1727540-1727740	1727741-1727851
VDAG_01389T0	Supercontig_1.2	+	1728070-1728345	1728346-1728399	1728400-1729955
VDAG_01389T0	Supercontig_1.2	+	1728400-1729955	1729956-1730020	1730021-1730150
VDAG_01393T0	Supercontig_1.2	-	1753338-1754228	1754229-1754282	1754283-1754495
VDAG_01393T0	Supercontig_1.2	-	1754283-1754495	1754496-1754566	1754567-1754636
VDAG_01393T0	Supercontig_1.2	-	1754567-1754636	1754637-1754729	1754730-1755451
VDAG_01394T0	Supercontig_1.2	+	1756870-1757136	1757137-1757355	1757356-1757401
VDAG_01394T0	Supercontig_1.2	+	1757356-1757401	1757402-1757587	1757588-1757853
VDAG_01396T0	Supercontig_1.2	-	1763836-1765079	1765080-1765154	1765155-1765235
VDAG_01397T0	Supercontig_1.2	-	1766680-1769057	1769058-1769137	1769138-1769147
VDAG_01398T0	Supercontig_1.2	+	1770482-1770532	1770533-1770591	1770592-1770807
VDAG_01398T0	Supercontig_1.2	+	1770870-1770895	1770896-1770953	1770954-1771049
VDAG_01398T0	Supercontig_1.2	+	1770954-1771049	1771050-1771100	1771101-1771224
VDAG_01398T0	Supercontig_1.2	+	1770592-1770807	1770808-1770869	1770870-1770895
VDAG_01400T0	Supercontig_1.2	-	1774501-1774984	1774985-1775043	1775044-1775256
VDAG_01401T0	Supercontig_1.2	+	1775941-1776076	1776077-1776160	1776161-1776228
VDAG_01402T0	Supercontig_1.2	-	1776722-1777600	1777601-1777659	1777660-1777880
VDAG_01402T0	Supercontig_1.2	-	1777660-1777880	1777881-1777995	1777996-1778050
VDAG_01403T0	Supercontig_1.2	-	1780029-1780174	1780175-1780295	1780296-1780715
VDAG_01403T0	Supercontig_1.2	-	1780296-1780715	1780716-1780782	1780783-1780951
VDAG_01405T0	Supercontig_1.2	+	1789873-1790092	1790093-1790145	1790146-1790989
VDAG_01407T0	Supercontig_1.2	+	1798270-1798392	1798393-1798458	1798459-1799280
VDAG_01408T0	Supercontig_1.2	-	1799931-1800619	1800620-1800677	1800678-1802351
VDAG_01408T0	Supercontig_1.2	-	1800678-1802351	1802352-1802579	1802580-1802643
VDAG_01409T0	Supercontig_1.2	+	1804343-1804374	1804375-1804434	1804435-1804510
VDAG_01409T0	Supercontig_1.2	+	1804817-1804952	1804953-1805006	1805007-1805581
VDAG_01409T0	Supercontig_1.2	+	1804561-1804749	1804750-1804816	1804817-1804952
VDAG_01411T0	Supercontig_1.2	+	1807580-1807786	1807787-1807837	1807838-1807987
VDAG_01411T0	Supercontig_1.2	+	1807838-1807987	1807988-1808038	1808039-1808376
VDAG_01412T0	Supercontig_1.2	+	1811542-1811783	1811784-1811843	1811844-1811956
VDAG_01412T0	Supercontig_1.2	+	1812508-1813356	1813357-1813411	1813412-1813950
VDAG_01412T0	Supercontig_1.2	+	1813412-1813950	1813951-1814013	1814014-1814522
VDAG_01413T0	Supercontig_1.2	+	1816424-1816542	1816543-1816635	1816636-1816832
VDAG_01413T0	Supercontig_1.2	+	1816636-1816832	1816833-1816913	1816914-1817520
VDAG_01413T0	Supercontig_1.2	+	1816914-1817520	1817521-1817582	1817583-1819843
VDAG_01414T0	Supercontig_1.2	-	1822961-1823142	1823143-1823231	1823232-1823277
VDAG_01414T0	Supercontig_1.2	-	1821433-1822888	1822889-1822960	1822961-1823142
VDAG_01416T0	Supercontig_1.2	-	1826828-1827273	1827274-1827349	1827350-1827394
VDAG_01416T0	Supercontig_1.2	-	1827350-1827394	1827395-1827445	1827446-1827510
VDAG_01417T0	Supercontig_1.2	+	1827849-1828377	1828378-1828440	1828441-1828980
VDAG_01418T0	Supercontig_1.2	+	1829241-1829426	1829427-1829542	1829543-1829740
VDAG_01419T0	Supercontig_1.2	-	1830595-1830953	1830954-1831015	1831016-1831110
VDAG_01420T0	Supercontig_1.2	+	1831903-1832121	1832122-1832180	1832181-1832756
VDAG_01421T0	Supercontig_1.2	-	1832621-1833138	1833139-1833200	1833201-1833505
VDAG_01422T0	Supercontig_1.2	+	1834133-1834349	1834350-1834411	1834412-1835457
VDAG_01423T0	Supercontig_1.2	+	1837641-1840317	1840318-1840376	1840377-1840480
VDAG_01425T0	Supercontig_1.2	-	1842626-1843096	1843097-1843157	1843158-1843502
VDAG_01425T0	Supercontig_1.2	-	1843158-1843502	1843503-1843560	1843561-1843819
VDAG_01426T0	Supercontig_1.2	+	1846664-1846695	1846696-1846779	1846780-1849175
VDAG_01432T0	Supercontig_1.2	-	1871519-1871640	1871641-1871698	1871699-1874045
VDAG_01432T0	Supercontig_1.2	-	1871699-1874045	1874046-1874117	1874118-1874285
VDAG_01433T0	Supercontig_1.2	+	1874931-1875013	1875014-1875086	1875087-1875367
VDAG_01433T0	Supercontig_1.2	+	1875087-1875367	1875368-1875428	1875429-1875450
VDAG_01433T0	Supercontig_1.2	+	1875429-1875450	1875451-1875526	1875527-1875657
VDAG_01433T0	Supercontig_1.2	+	1874756-1874766	1874767-1874930	1874931-1875013
VDAG_01434T0	Supercontig_1.2	+	1877371-1877991	1877992-1878042	1878043-1878172
VDAG_01436T0	Supercontig_1.2	-	1883613-1883912	1883913-1883970	1883971-1884747
VDAG_01436T0	Supercontig_1.2	-	1883971-1884747	1884748-1884805	1884806-1884826
VDAG_01437T0	Supercontig_1.2	-	1885937-1886315	1886316-1886375	1886376-1886478
VDAG_01437T0	Supercontig_1.2	-	1886376-1886478	1886479-1886534	1886535-1886579
VDAG_01437T0	Supercontig_1.2	-	1886535-1886579	1886580-1886633	1886634-1886813
VDAG_01437T0	Supercontig_1.2	-	1886634-1886813	1886814-1886878	1886879-1886974
VDAG_01437T0	Supercontig_1.2	-	1886879-1886974	1886975-1887048	1887049-1887102
VDAG_01437T0	Supercontig_1.2	-	1887049-1887102	1887103-1887160	1887161-1887394
VDAG_01438T0	Supercontig_1.2	+	1887825-1888625	1888626-1888691	1888692-1889066
VDAG_01439T0	Supercontig_1.2	-	1889385-1889442	1889443-1889496	1889497-1890850
VDAG_01439T0	Supercontig_1.2	-	1889497-1890850	1890851-1890903	1890904-1891135
VDAG_01440T0	Supercontig_1.2	+	1892140-1892257	1892258-1892362	1892363-1893954
VDAG_01442T0	Supercontig_1.2	+	1897932-1898107	1898108-1898185	1898186-1898771
VDAG_01443T0	Supercontig_1.2	-	1901640-1901853	1901854-1901917	1901918-1901951
VDAG_01443T0	Supercontig_1.2	-	1902144-1902231	1902232-1902327	1902328-1902370
VDAG_01443T0	Supercontig_1.2	-	1901476-1901567	1901568-1901639	1901640-1901853
VDAG_01444T0	Supercontig_1.2	-	1903354-1903942	1903943-1904046	1904047-1904441
VDAG_01448T0	Supercontig_1.2	-	1919696-1919751	1919752-1919863	1919864-1920473
VDAG_01452T0	Supercontig_1.2	-	1929909-1930221	1930222-1930280	1930281-1931254
VDAG_01453T0	Supercontig_1.2	+	1933467-1933568	1933569-1933666	1933667-1934903
VDAG_01455T0	Supercontig_1.2	+	1939406-1939652	1939653-1939708	1939709-1939800
VDAG_01456T0	Supercontig_1.2	-	1940093-1940697	1940698-1940763	1940764-1941277
VDAG_01457T0	Supercontig_1.2	+	1941755-1941893	1941894-1942044	1942045-1942144
VDAG_01457T0	Supercontig_1.2	+	1942045-1942144	1942145-1942237	1942238-1942471
VDAG_01458T0	Supercontig_1.2	-	1943023-1944156	1944157-1944223	1944224-1944418
VDAG_01459T0	Supercontig_1.2	-	1946749-1947553	1947554-1947642	1947643-1947668
VDAG_01460T0	Supercontig_1.2	-	1952955-1953019	1953020-1953080	1953081-1953452
VDAG_01462T0	Supercontig_1.2	+	1967963-1968013	1968014-1968131	1968132-1968857
VDAG_01463T0	Supercontig_1.2	-	1970504-1970880	1970881-1970935	1970936-1971449
VDAG_01465T0	Supercontig_1.2	+	1976184-1976256	1976257-1976348	1976349-1976815
VDAG_01465T0	Supercontig_1.2	+	1976349-1976815	1976816-1976876	1976877-1977305
VDAG_01466T0	Supercontig_1.2	-	1977747-1977943	1977944-1978021	1978022-1978157
VDAG_01466T0	Supercontig_1.2	-	1978022-1978157	1978158-1978223	1978224-1978619
VDAG_01467T0	Supercontig_1.2	-	1978895-1979153	1979154-1979211	1979212-1979423
VDAG_01469T0	Supercontig_1.2	-	1989992-1990242	1990243-1990308	1990309-1990564
VDAG_01471T0	Supercontig_1.2	+	1999766-1999914	1999915-1999988	1999989-2000794
VDAG_01472T0	Supercontig_1.2	+	2002095-2002807	2002808-2002867	2002868-2003312
VDAG_01473T0	Supercontig_1.2	-	2004389-2006111	2006112-2006176	2006177-2006289
VDAG_01474T0	Supercontig_1.2	+	2007103-2007265	2007266-2007337	2007338-2007648
VDAG_01474T0	Supercontig_1.2	+	2007338-2007648	2007649-2007726	2007727-2008308
VDAG_01474T0	Supercontig_1.2	+	2006917-2007024	2007025-2007102	2007103-2007265
VDAG_01475T0	Supercontig_1.2	-	2009073-2009909	2009910-2009988	2009989-2010271
VDAG_01478T0	Supercontig_1.2	+	2023011-2023767	2023768-2023819	2023820-2025012
VDAG_01478T0	Supercontig_1.2	+	2023820-2025012	2025013-2025070	2025071-2025136
VDAG_01481T0	Supercontig_1.2	+	2034012-2034334	2034335-2034398	2034399-2035241
VDAG_01481T0	Supercontig_1.2	+	2033870-2033958	2033959-2034011	2034012-2034334
VDAG_01482T0	Supercontig_1.2	-	2035922-2036914	2036915-2037030	2037031-2037138
VDAG_01483T0	Supercontig_1.2	+	2037520-2037755	2037756-2037810	2037811-2038572
VDAG_01484T0	Supercontig_1.2	-	2040260-2040655	2040656-2040712	2040713-2040928
VDAG_01485T0	Supercontig_1.2	+	2041238-2041463	2041464-2041535	2041536-2042390
VDAG_01487T0	Supercontig_1.2	-	2043738-2044400	2044401-2044462	2044463-2045648
VDAG_01488T0	Supercontig_1.2	-	2046661-2046981	2046982-2047041	2047042-2047350
VDAG_01490T0	Supercontig_1.2	+	2051093-2051567	2051568-2051629	2051630-2052312
VDAG_01492T0	Supercontig_1.2	-	2056005-2057480	2057481-2057561	2057562-2057918
VDAG_01493T0	Supercontig_1.2	+	2058292-2058296	2058297-2058373	2058374-2060747
VDAG_01493T0	Supercontig_1.2	+	2058374-2060747	2060748-2060827	2060828-2061091
VDAG_01494T0	Supercontig_1.2	+	2064141-2064365	2064366-2064416	2064417-2064754
VDAG_01494T0	Supercontig_1.2	+	2064809-2065099	2065100-2065155	2065156-2065857
VDAG_01494T0	Supercontig_1.2	+	2064417-2064754	2064755-2064808	2064809-2065099
VDAG_01494T0	Supercontig_1.2	+	2062709-2063342	2063343-2063393	2063394-2063737
VDAG_01494T0	Supercontig_1.2	+	2063793-2064087	2064088-2064140	2064141-2064365
VDAG_01494T0	Supercontig_1.2	+	2063394-2063737	2063738-2063792	2063793-2064087
VDAG_01497T0	Supercontig_1.2	+	2071018-2071263	2071264-2071334	2071335-2072438
VDAG_01500T0	Supercontig_1.2	+	2080377-2080770	2080771-2080833	2080834-2080976
VDAG_01500T0	Supercontig_1.2	+	2081042-2081280	2081281-2081348	2081349-2081457
VDAG_01500T0	Supercontig_1.2	+	2080834-2080976	2080977-2081041	2081042-2081280
VDAG_01501T0	Supercontig_1.2	+	2083422-2083533	2083534-2083600	2083601-2084472
VDAG_01502T0	Supercontig_1.2	+	2091218-2091969	2091970-2092037	2092038-2092244
VDAG_01504T0	Supercontig_1.2	+	2095849-2096094	2096095-2096167	2096168-2096270
VDAG_01506T0	Supercontig_1.2	+	2099902-2099993	2099994-2100058	2100059-2100113
VDAG_01508T0	Supercontig_1.2	-	2109548-2110406	2110407-2110478	2110479-2110516
VDAG_01509T0	Supercontig_1.2	+	2111047-2111262	2111263-2111314	2111315-2112753
VDAG_01510T0	Supercontig_1.2	-	2113554-2115446	2115447-2115503	2115504-2115647
VDAG_01510T0	Supercontig_1.2	-	2115504-2115647	2115648-2115749	2115750-2115816
VDAG_01518T0	Supercontig_1.2	+	2140884-2141148	2141149-2141231	2141232-2141907
VDAG_01518T0	Supercontig_1.2	+	2141232-2141907	2141908-2141981	2141982-2142489
VDAG_01518T0	Supercontig_1.2	+	2140197-2140806	2140807-2140883	2140884-2141148
VDAG_01519T0	Supercontig_1.2	+	2145536-2145700	2145701-2145755	2145756-2146630
VDAG_01520T0	Supercontig_1.2	-	2148425-2148533	2148534-2148591	2148592-2151119
VDAG_01520T0	Supercontig_1.2	-	2148592-2151119	2151120-2151186	2151187-2151224
VDAG_01521T0	Supercontig_1.2	+	2152848-2152897	2152898-2152995	2152996-2153593
VDAG_01521T0	Supercontig_1.2	+	2153658-2153882	2153883-2153955	2153956-2154258
VDAG_01521T0	Supercontig_1.2	+	2152996-2153593	2153594-2153657	2153658-2153882
VDAG_01523T0	Supercontig_1.2	+	2157022-2157108	2157109-2157214	2157215-2157382
VDAG_01523T0	Supercontig_1.2	+	2157215-2157382	2157383-2157449	2157450-2160419
VDAG_01523T0	Supercontig_1.2	+	2157450-2160419	2160420-2160473	2160474-2160902
VDAG_01524T0	Supercontig_1.2	+	2161709-2161831	2161832-2161903	2161904-2163613
VDAG_01525T0	Supercontig_1.2	-	2163836-2164221	2164222-2164279	2164280-2164616
VDAG_01526T0	Supercontig_1.2	-	2165274-2167308	2167309-2167369	2167370-2167752
VDAG_01526T0	Supercontig_1.2	-	2167370-2167752	2167753-2167818	2167819-2167944
VDAG_01527T0	Supercontig_1.2	+	2170547-2170613	2170614-2170716	2170717-2171266
VDAG_01527T0	Supercontig_1.2	+	2170717-2171266	2171267-2171330	2171331-2172721
VDAG_01530T0	Supercontig_1.2	-	2185110-2186329	2186330-2186391	2186392-2187338
VDAG_01530T0	Supercontig_1.2	-	2183357-2185053	2185054-2185109	2185110-2186329
VDAG_01533T0	Supercontig_1.2	+	2190682-2190805	2190806-2190864	2190865-2191505
VDAG_01534T0	Supercontig_1.2	+	2195355-2196167	2196168-2196223	2196224-2196451
VDAG_01536T0	Supercontig_1.2	+	2200219-2200540	2200541-2200650	2200651-2201099
VDAG_01536T0	Supercontig_1.2	+	2200651-2201099	2201100-2201159	2201160-2201384
VDAG_01537T0	Supercontig_1.2	-	2202878-2203060	2203061-2203178	2203179-2203905
VDAG_01538T0	Supercontig_1.2	+	2206145-2206503	2206504-2206577	2206578-2207658
VDAG_01539T0	Supercontig_1.2	-	2208038-2208262	2208263-2208350	2208351-2208718
VDAG_01539T0	Supercontig_1.2	-	2208351-2208718	2208719-2208813	2208814-2209009
VDAG_01539T0	Supercontig_1.2	-	2208814-2209009	2209010-2209062	2209063-2209136
VDAG_01539T0	Supercontig_1.2	-	2209063-2209136	2209137-2209191	2209192-2209272
VDAG_01539T0	Supercontig_1.2	-	2209628-2209772	2209773-2209831	2209832-2210099
VDAG_01542T0	Supercontig_1.2	+	2216085-2216402	2216403-2216483	2216484-2217230
VDAG_01544T0	Supercontig_1.2	-	2220701-2221324	2221325-2221404	2221405-2222197
VDAG_01544T0	Supercontig_1.2	-	2222251-2222823	2222824-2222957	2222958-2223469
VDAG_01545T0	Supercontig_1.2	+	2224636-2224703	2224704-2224781	2224782-2225301
VDAG_01545T0	Supercontig_1.2	+	2224782-2225301	2225302-2225357	2225358-2226278
VDAG_01546T0	Supercontig_1.2	-	2226559-2227305	2227306-2227381	2227382-2227843
VDAG_01546T0	Supercontig_1.2	-	2227382-2227843	2227844-2228084	2228085-2228423
VDAG_01547T0	Supercontig_1.2	-	2230025-2231692	2231693-2231767	2231768-2231833
VDAG_01547T0	Supercontig_1.2	-	2231768-2231833	2231834-2231890	2231891-2232042
VDAG_01547T0	Supercontig_1.2	-	2231891-2232042	2232043-2232101	2232102-2232492
VDAG_01547T0	Supercontig_1.2	-	2232102-2232492	2232493-2232561	2232562-2232775
VDAG_01547T0	Supercontig_1.2	-	2232562-2232775	2232776-2232876	2232877-2233298
VDAG_01548T0	Supercontig_1.2	-	2234868-2234932	2234933-2234998	2234999-2235115
VDAG_01548T0	Supercontig_1.2	-	2234999-2235115	2235116-2235220	2235221-2235404
VDAG_01548T0	Supercontig_1.2	-	2235221-2235404	2235405-2235575	2235576-2235665
VDAG_01549T0	Supercontig_1.2	-	2236336-2236845	2236846-2236913	2236914-2237192
VDAG_01551T0	Supercontig_1.2	+	2242873-2243295	2243296-2243353	2243354-2243629
VDAG_01552T0	Supercontig_1.2	-	2244956-2245934	2245935-2245989	2245990-2247617
VDAG_01553T0	Supercontig_1.2	+	2250101-2250816	2250817-2250869	2250870-2251180
VDAG_01556T0	Supercontig_1.2	-	2261017-2261619	2261620-2261696	2261697-2262203
VDAG_01557T0	Supercontig_1.2	-	2265762-2267864	2267865-2267915	2267916-2269173
VDAG_01561T0	Supercontig_1.2	-	2284191-2287301	2287302-2287368	2287369-2287578
VDAG_01564T0	Supercontig_1.2	+	2291344-2291407	2291408-2291483	2291484-2292121
VDAG_01565T0	Supercontig_1.2	-	2292487-2292766	2292767-2292849	2292850-2293895
VDAG_01566T0	Supercontig_1.2	-	2296298-2296332	2296333-2296476	2296477-2296824
VDAG_01568T0	Supercontig_1.2	-	2303424-2304109	2304110-2304282	2304283-2304602
VDAG_01568T0	Supercontig_1.2	-	2303256-2303326	2303327-2303423	2303424-2304109
VDAG_01569T0	Supercontig_1.2	+	2316048-2316501	2316502-2316557	2316558-2316697
VDAG_01569T0	Supercontig_1.2	+	2316558-2316697	2316698-2316754	2316755-2317381
VDAG_01570T0	Supercontig_1.2	+	2321137-2321305	2321306-2321418	2321419-2322110
VDAG_01573T0	Supercontig_1.2	-	2325179-2325352	2325353-2325455	2325456-2325582
VDAG_01573T0	Supercontig_1.2	-	2325456-2325582	2325583-2325667	2325668-2325780
VDAG_01574T0	Supercontig_1.2	-	2326382-2326733	2326734-2326791	2326792-2326929
VDAG_01574T0	Supercontig_1.2	-	2326792-2326929	2326930-2326985	2326986-2327038
VDAG_01574T0	Supercontig_1.2	-	2326986-2327038	2327039-2327089	2327090-2327179
VDAG_01574T0	Supercontig_1.2	-	2327090-2327179	2327180-2327238	2327239-2327354
VDAG_01574T0	Supercontig_1.2	-	2327239-2327354	2327355-2327413	2327414-2327432
VDAG_01575T0	Supercontig_1.2	-	2328099-2328136	2328137-2328189	2328190-2329375
VDAG_01578T0	Supercontig_1.2	-	2333264-2333537	2333538-2333601	2333602-2333729
VDAG_01579T0	Supercontig_1.2	+	2335443-2336229	2336230-2336280	2336281-2337863
VDAG_01580T0	Supercontig_1.2	+	2341162-2341229	2341230-2341372	2341373-2341442
VDAG_01580T0	Supercontig_1.2	+	2341373-2341442	2341443-2341546	2341547-2341710
VDAG_01581T0	Supercontig_1.2	+	2345166-2345406	2345407-2345560	2345561-2347338
VDAG_01581T0	Supercontig_1.2	+	2345561-2347338	2347339-2347397	2347398-2347448
VDAG_01584T0	Supercontig_1.2	+	2352382-2352400	2352401-2352459	2352460-2353040
VDAG_01586T0	Supercontig_1.2	+	2356604-2356763	2356764-2356868	2356869-2356993
VDAG_01587T0	Supercontig_1.2	+	2364790-2364945	2364946-2365004	2365005-2366075
VDAG_01588T0	Supercontig_1.2	-	2367508-2367712	2367713-2367770	2367771-2368852
VDAG_01588T0	Supercontig_1.2	-	2367771-2368852	2368853-2368912	2368913-2369914
VDAG_01589T0	Supercontig_1.2	+	2372578-2372892	2372893-2372969	2372970-2373711
VDAG_01589T0	Supercontig_1.2	+	2372970-2373711	2373712-2373767	2373768-2374279
VDAG_01590T0	Supercontig_1.2	-	2374297-2374883	2374884-2374942	2374943-2374979
VDAG_01591T0	Supercontig_1.2	+	2375564-2375641	2375642-2375754	2375755-2376795
VDAG_01591T0	Supercontig_1.2	+	2375755-2376795	2376796-2376848	2376849-2378827
VDAG_01592T0	Supercontig_1.2	-	2379156-2379275	2379276-2379416	2379417-2379614
VDAG_01593T0	Supercontig_1.2	-	2380245-2380432	2380433-2380499	2380500-2380920
VDAG_01593T0	Supercontig_1.2	-	2381465-2381491	2381492-2381544	2381545-2381960
VDAG_01597T0	Supercontig_1.2	+	2394172-2394416	2394417-2394469	2394470-2395366
VDAG_01598T0	Supercontig_1.2	-	2396939-2397883	2397884-2397937	2397938-2398084
VDAG_01599T0	Supercontig_1.2	-	2399404-2400076	2400077-2400191	2400192-2400496
VDAG_01602T0	Supercontig_1.2	+	2409924-2410207	2410208-2410279	2410280-2410656
VDAG_01612T0	Supercontig_1.2	-	2437466-2437877	2437878-2437935	2437936-2438350
VDAG_01612T0	Supercontig_1.2	-	2437936-2438350	2438351-2438413	2438414-2438501
VDAG_01612T0	Supercontig_1.2	-	2438414-2438501	2438502-2438561	2438562-2438848
VDAG_01612T0	Supercontig_1.2	-	2438562-2438848	2438849-2439142	2439143-2439824
VDAG_01614T0	Supercontig_1.2	-	2444841-2444940	2444941-2444992	2444993-2446818
VDAG_01619T0	Supercontig_1.2	-	2457946-2459828	2459829-2459880	2459881-2460829
VDAG_01623T0	Supercontig_1.2	-	2473940-2474111	2474112-2474176	2474177-2475053
VDAG_01623T0	Supercontig_1.2	-	2474177-2475053	2475054-2475108	2475109-2475168
VDAG_01624T0	Supercontig_1.2	-	2477687-2477785	2477786-2477846	2477847-2478463
VDAG_01625T0	Supercontig_1.2	-	2481333-2481740	2481741-2481855	2481856-2481933
VDAG_01625T0	Supercontig_1.2	-	2480746-2481204	2481205-2481332	2481333-2481740
VDAG_01627T0	Supercontig_1.2	-	2484200-2484375	2484376-2484442	2484443-2484502
VDAG_01628T0	Supercontig_1.2	+	2493375-2493417	2493418-2493502	2493503-2494314
VDAG_01628T0	Supercontig_1.2	+	2493503-2494314	2494315-2494411	2494412-2494453
VDAG_01629T0	Supercontig_1.2	-	2495301-2495421	2495422-2495474	2495475-2497633
VDAG_01630T0	Supercontig_1.2	+	2498560-2499311	2499312-2499376	2499377-2499576
VDAG_01631T0	Supercontig_1.2	-	2503018-2503820	2503821-2503892	2503893-2504254
VDAG_01631T0	Supercontig_1.2	-	2503893-2504254	2504255-2504336	2504337-2504426
VDAG_01633T0	Supercontig_1.2	+	2506949-2508403	2508404-2508455	2508456-2508548
VDAG_01635T0	Supercontig_1.2	-	2513596-2513975	2513976-2514028	2514029-2514257
VDAG_01635T0	Supercontig_1.2	-	2514310-2514481	2514482-2514541	2514542-2514908
VDAG_01636T0	Supercontig_1.2	+	2517681-2517946	2517947-2518133	2518134-2518218
VDAG_01637T0	Supercontig_1.2	-	2518710-2519725	2519726-2519791	2519792-2520026
VDAG_01638T0	Supercontig_1.2	+	2521086-2521688	2521689-2521757	2521758-2522601
VDAG_01640T0	Supercontig_1.3	+	1929-1979	1980-2069	2070-2147
VDAG_01640T0	Supercontig_1.3	+	2070-2147	2148-2231	2232-2447
VDAG_01640T0	Supercontig_1.3	+	2232-2447	2448-2557	2558-2830
VDAG_01641T0	Supercontig_1.3	-	3965-6938	6939-6992	6993-7189
VDAG_01642T0	Supercontig_1.3	-	7705-8695	8696-8864	8865-9395
VDAG_01643T0	Supercontig_1.3	-	10200-10775	10776-10841	10842-11163
VDAG_01643T0	Supercontig_1.3	-	11225-11259	11260-11315	11316-11528
VDAG_01643T0	Supercontig_1.3	-	10842-11163	11164-11224	11225-11259
VDAG_01644T0	Supercontig_1.3	+	12274-12411	12412-12468	12469-13476
VDAG_01645T0	Supercontig_1.3	-	13566-13777	13778-13830	13831-14007
VDAG_01645T0	Supercontig_1.3	-	13831-14007	14008-14063	14064-14168
VDAG_01646T0	Supercontig_1.3	+	15029-15322	15323-15394	15395-16435
VDAG_01648T0	Supercontig_1.3	-	19086-19942	19943-20003	20004-20260
VDAG_01649T0	Supercontig_1.3	+	21648-21769	21770-21860	21861-22366
VDAG_01649T0	Supercontig_1.3	+	22425-22723	22724-22799	22800-23488
VDAG_01649T0	Supercontig_1.3	+	22800-23488	23489-23591	23592-24033
VDAG_01650T0	Supercontig_1.3	-	24155-24676	24677-24734	24735-24743
VDAG_01652T0	Supercontig_1.3	+	27895-28047	28048-28122	28123-28343
VDAG_01652T0	Supercontig_1.3	+	28123-28343	28344-28438	28439-28592
VDAG_01656T0	Supercontig_1.3	-	40687-40738	40739-40803	40804-43705
VDAG_01656T0	Supercontig_1.3	-	43783-44218	44219-44363	44364-44642
VDAG_01656T0	Supercontig_1.3	-	40804-43705	43706-43782	43783-44218
VDAG_01657T0	Supercontig_1.3	-	45917-46152	46153-46209	46210-46233
VDAG_01657T0	Supercontig_1.3	-	44926-45820	45821-45916	45917-46152
VDAG_01662T0	Supercontig_1.3	+	56313-56537	56538-56599	56600-56716
VDAG_01662T0	Supercontig_1.3	+	56600-56716	56717-56771	56772-56871
VDAG_01662T0	Supercontig_1.3	+	56772-56871	56872-56941	56942-58086
VDAG_01669T0	Supercontig_1.3	+	81021-81088	81089-81253	81254-82032
VDAG_01669T0	Supercontig_1.3	+	81254-82032	82033-82205	82206-82272
VDAG_01669T0	Supercontig_1.3	+	82206-82272	82273-82332	82333-82591
VDAG_01669T0	Supercontig_1.3	+	82333-82591	82592-82661	82662-83590
VDAG_01670T0	Supercontig_1.3	-	83993-84257	84258-84338	84339-84817
VDAG_01670T0	Supercontig_1.3	-	84339-84817	84818-84885	84886-85422
VDAG_01671T0	Supercontig_1.3	+	86012-86126	86127-86190	86191-87143
VDAG_01671T0	Supercontig_1.3	+	86191-87143	87144-87215	87216-87584
VDAG_01672T0	Supercontig_1.3	+	89572-90671	90672-90737	90738-90856
VDAG_01672T0	Supercontig_1.3	+	90738-90856	90857-90916	90917-90954
VDAG_01673T0	Supercontig_1.3	+	92604-92799	92800-92860	92861-93831
VDAG_01674T0	Supercontig_1.3	+	98960-99152	99153-99207	99208-99675
VDAG_01675T0	Supercontig_1.3	+	108046-108220	108221-108280	108281-109794
VDAG_01677T0	Supercontig_1.3	-	114316-116203	116204-116256	116257-116275
VDAG_01677T0	Supercontig_1.3	-	114042-114258	114259-114315	114316-116203
VDAG_01678T0	Supercontig_1.3	-	118314-118678	118679-118731	118732-119363
VDAG_01678T0	Supercontig_1.3	-	118732-119363	119364-119422	119423-119691
VDAG_01679T0	Supercontig_1.3	+	120638-120685	120686-120759	120760-121849
VDAG_01680T0	Supercontig_1.3	-	123703-123930	123931-124002	124003-124331
VDAG_01680T0	Supercontig_1.3	-	124003-124331	124332-124396	124397-124535
VDAG_01682T0	Supercontig_1.3	-	127343-127930	127931-128021	128022-128070
VDAG_01683T0	Supercontig_1.3	-	128784-130004	130005-130068	130069-130374
VDAG_01689T0	Supercontig_1.3	-	143415-144181	144182-144249	144250-145642
VDAG_01692T0	Supercontig_1.3	+	155572-156000	156001-156061	156062-156865
VDAG_01693T0	Supercontig_1.3	+	159536-159689	159690-159783	159784-162604
VDAG_01693T0	Supercontig_1.3	+	158873-159465	159466-159535	159536-159689
VDAG_01696T0	Supercontig_1.3	-	167044-167870	167871-167931	167932-168364
VDAG_01696T0	Supercontig_1.3	-	167932-168364	168365-168456	168457-168617
VDAG_01698T0	Supercontig_1.3	-	174780-174886	174887-174946	174947-175553
VDAG_01703T0	Supercontig_1.3	+	185277-185581	185582-185637	185638-186006
VDAG_01704T0	Supercontig_1.3	-	187828-188568	188569-188629	188630-188890
VDAG_01706T0	Supercontig_1.3	-	204504-205302	205303-205383	205384-205703
VDAG_01707T0	Supercontig_1.3	+	208203-208512	208513-208581	208582-208854
VDAG_01713T0	Supercontig_1.3	+	234686-234740	234741-234805	234806-235278
VDAG_01714T0	Supercontig_1.3	-	236063-236121	236122-236175	236176-236425
VDAG_01717T0	Supercontig_1.3	+	246497-246699	246700-246761	246762-247294
VDAG_01717T0	Supercontig_1.3	+	246762-247294	247295-247353	247354-247532
VDAG_01718T0	Supercontig_1.3	-	253866-254647	254648-254704	254705-254888
VDAG_01723T0	Supercontig_1.3	-	276564-277168	277169-277258	277259-278120
VDAG_01724T0	Supercontig_1.3	+	278564-278785	278786-278864	278865-279074
VDAG_01724T0	Supercontig_1.3	+	278865-279074	279075-279147	279148-279579
VDAG_01725T0	Supercontig_1.3	+	280220-280390	280391-280471	280472-281579
VDAG_01729T0	Supercontig_1.3	-	289106-289367	289368-289433	289434-289605
VDAG_01729T0	Supercontig_1.3	-	289434-289605	289606-289674	289675-289836
VDAG_01731T0	Supercontig_1.3	+	291933-292168	292169-292277	292278-293649
VDAG_01733T0	Supercontig_1.3	-	297460-298368	298369-298441	298442-298504
VDAG_01733T0	Supercontig_1.3	-	298442-298504	298505-298744	298745-298816
VDAG_01734T0	Supercontig_1.3	+	299122-299321	299322-299378	299379-300427
VDAG_01735T0	Supercontig_1.3	+	300764-301275	301276-301327	301328-302429
VDAG_01737T0	Supercontig_1.3	-	306024-306264	306265-306325	306326-306414
VDAG_01738T0	Supercontig_1.3	-	308320-308551	308552-308602	308603-309123
VDAG_01741T0	Supercontig_1.3	-	321999-322482	322483-322618	322619-325022
VDAG_01741T0	Supercontig_1.3	-	325080-325482	325483-325570	325571-325674
VDAG_01742T0	Supercontig_1.3	+	327392-327813	327814-327942	327943-328921
VDAG_01743T0	Supercontig_1.3	+	333976-335606	335607-335667	335668-336306
VDAG_01743T0	Supercontig_1.3	+	332936-333069	333070-333122	333123-333912
VDAG_01743T0	Supercontig_1.3	+	333123-333912	333913-333975	333976-335606
VDAG_01743T0	Supercontig_1.3	+	336377-337196	337197-337288	337289-337549
VDAG_01746T0	Supercontig_1.3	-	343096-344307	344308-344481	344482-344550
VDAG_01748T0	Supercontig_1.3	+	346526-346746	346747-346822	346823-347222
VDAG_01748T0	Supercontig_1.3	+	346304-346465	346466-346525	346526-346746
VDAG_01750T0	Supercontig_1.3	+	352519-353878	353879-353943	353944-354298
VDAG_01753T0	Supercontig_1.3	+	378391-378505	378506-379488	379489-380196
VDAG_01755T0	Supercontig_1.3	-	384036-384184	384185-384243	384244-384478
VDAG_01755T0	Supercontig_1.3	-	383831-383976	383977-384035	384036-384184
VDAG_01756T0	Supercontig_1.3	+	385369-385510	385511-385567	385568-385852
VDAG_01756T0	Supercontig_1.3	+	385568-385852	385853-385928	385929-387550
VDAG_01758T0	Supercontig_1.3	-	398327-398826	398827-398931	398932-399750
VDAG_01760T0	Supercontig_1.3	-	402058-402515	402516-402569	402570-404808
VDAG_01763T0	Supercontig_1.3	+	412300-412740	412741-412798	412799-413290
VDAG_01763T0	Supercontig_1.3	+	412799-413290	413291-413347	413348-413766
VDAG_01764T0	Supercontig_1.3	-	414280-415866	415867-415957	415958-416120
VDAG_01764T0	Supercontig_1.3	-	415958-416120	416121-416179	416180-416368
VDAG_01765T0	Supercontig_1.3	-	417251-418154	418155-418210	418211-421356
VDAG_01765T0	Supercontig_1.3	-	418211-421356	421357-421431	421432-421950
VDAG_01766T0	Supercontig_1.3	+	428174-428519	428520-428572	428573-429277
VDAG_01767T0	Supercontig_1.3	-	429740-430248	430249-430367	430368-430574
VDAG_01767T0	Supercontig_1.3	-	429501-429651	429652-429739	429740-430248
VDAG_01768T0	Supercontig_1.3	+	431311-431352	431353-431417	431418-433097
VDAG_01769T0	Supercontig_1.3	-	433355-434064	434065-434121	434122-435100
VDAG_01770T0	Supercontig_1.3	+	440666-440914	440915-441032	441033-441167
VDAG_01770T0	Supercontig_1.3	+	441033-441167	441168-441233	441234-441518
VDAG_01771T0	Supercontig_1.3	-	443395-443503	443504-443574	443575-444059
VDAG_01773T0	Supercontig_1.3	-	451543-451671	451672-451724	451725-452021
VDAG_01774T0	Supercontig_1.3	-	466470-467956	467957-468021	468022-468077
VDAG_01775T0	Supercontig_1.3	-	470135-470837	470838-470897	470898-471206
VDAG_01775T0	Supercontig_1.3	-	470898-471206	471207-471273	471274-473069
VDAG_01775T0	Supercontig_1.3	-	473143-473865	473866-473923	473924-474597
VDAG_01776T0	Supercontig_1.3	+	476484-477770	477771-477822	477823-478701
VDAG_01776T0	Supercontig_1.3	+	478876-479617	479618-479691	479692-480064
VDAG_01776T0	Supercontig_1.3	+	477823-478701	478702-478753	478754-478826
VDAG_01777T0	Supercontig_1.3	+	488538-488689	488690-488757	488758-488798
VDAG_01777T0	Supercontig_1.3	+	488758-488798	488799-488863	488864-489296
VDAG_01777T0	Supercontig_1.3	+	488864-489296	489297-489351	489352-491077
VDAG_01778T0	Supercontig_1.3	+	492319-492426	492427-492553	492554-492931
VDAG_01780T0	Supercontig_1.3	+	495284-495671	495672-495723	495724-496342
VDAG_01785T0	Supercontig_1.3	+	514947-515227	515228-515281	515282-515383
VDAG_01786T0	Supercontig_1.3	+	516415-516508	516509-516586	516587-516898
VDAG_01787T0	Supercontig_1.3	+	518487-520281	520282-520350	520351-520382
VDAG_01788T0	Supercontig_1.3	-	521291-521586	521587-521674	521675-521753
VDAG_01790T0	Supercontig_1.3	+	526379-526450	526451-526517	526518-527702
VDAG_01793T0	Supercontig_1.3	+	536065-536109	536110-536168	536169-539253
VDAG_01794T0	Supercontig_1.3	-	539367-539830	539831-539927	539928-540060
VDAG_01796T0	Supercontig_1.3	-	546185-546593	546594-546717	546718-547061
VDAG_01796T0	Supercontig_1.3	-	547135-547365	547366-547444	547445-548038
VDAG_01799T0	Supercontig_1.3	-	557563-559815	559816-559866	559867-560149
VDAG_01800T0	Supercontig_1.3	+	564704-565270	565271-565625	565626-565668
VDAG_01802T0	Supercontig_1.3	+	572461-572566	572567-572677	572678-572721
VDAG_01802T0	Supercontig_1.3	+	572678-572721	572722-572873	572874-572985
VDAG_01802T0	Supercontig_1.3	+	572874-572985	572986-573090	573091-573527
VDAG_01803T0	Supercontig_1.3	-	574292-576346	576347-576509	576510-576927
VDAG_01803T0	Supercontig_1.3	-	576510-576927	576928-577030	577031-577506
VDAG_01806T0	Supercontig_1.3	-	588087-588698	588699-588774	588775-589018
VDAG_01807T0	Supercontig_1.3	-	590938-591973	591974-592046	592047-592641
VDAG_01808T0	Supercontig_1.3	+	593369-593441	593442-593502	593503-594326
VDAG_01809T0	Supercontig_1.3	+	597296-597477	597478-597540	597541-598846
VDAG_01810T0	Supercontig_1.3	+	598997-599519	599520-599632	599633-600540
VDAG_01814T0	Supercontig_1.3	+	605975-606044	606045-606112	606113-606921
VDAG_01819T0	Supercontig_1.3	+	618643-618962	618963-619019	619020-619622
VDAG_01819T0	Supercontig_1.3	+	619020-619622	619623-619675	619676-620581
VDAG_01821T0	Supercontig_1.3	-	622513-623346	623347-623433	623434-623691
VDAG_01821T0	Supercontig_1.3	-	623796-624397	624398-624478	624479-624521
VDAG_01821T0	Supercontig_1.3	-	623434-623691	623692-623795	623796-624397
VDAG_01822T0	Supercontig_1.3	+	626485-626684	626685-626836	626837-626961
VDAG_01822T0	Supercontig_1.3	+	628427-628639	628640-628697	628698-628847
VDAG_01823T0	Supercontig_1.3	-	629630-630513	630514-630607	630608-630956
VDAG_01824T0	Supercontig_1.3	-	631504-632262	632263-632337	632338-632474
VDAG_01824T0	Supercontig_1.3	-	632530-633272	633273-633383	633384-633577
VDAG_01825T0	Supercontig_1.3	+	634102-634302	634303-634365	634366-634899
VDAG_01827T0	Supercontig_1.3	+	642498-642538	642539-642615	642616-643259
VDAG_01827T0	Supercontig_1.3	+	643308-643772	643773-643833	643834-644272
VDAG_01830T0	Supercontig_1.3	+	651592-652074	652075-652138	652139-652647
VDAG_01831T0	Supercontig_1.3	-	654402-654525	654526-654691	654692-654734
VDAG_01833T0	Supercontig_1.3	+	658248-658272	658273-658336	658337-658932
VDAG_01836T0	Supercontig_1.3	-	671626-673115	673116-673175	673176-673723
VDAG_01840T0	Supercontig_1.3	+	681409-681567	681568-681637	681638-681871
VDAG_01842T0	Supercontig_1.3	-	684110-684232	684233-684308	684309-684395
VDAG_01842T0	Supercontig_1.3	-	684309-684395	684396-684457	684458-685596
VDAG_01842T0	Supercontig_1.3	-	684458-685596	685597-685658	685659-685701
VDAG_01843T0	Supercontig_1.3	-	686489-687237	687238-687290	687291-687833
VDAG_01845T0	Supercontig_1.3	-	691000-691170	691171-691250	691251-692357
VDAG_01847T0	Supercontig_1.3	+	699643-700217	700218-700294	700295-701021
VDAG_01848T0	Supercontig_1.3	+	702810-703261	703262-703341	703342-703960
VDAG_01849T0	Supercontig_1.3	-	704301-704747	704748-704805	704806-705080
VDAG_01850T0	Supercontig_1.3	-	709047-709394	709395-709497	709498-709796
VDAG_01850T0	Supercontig_1.3	-	709498-709796	709797-709897	709898-710318
VDAG_01851T0	Supercontig_1.3	+	711476-711715	711716-711831	711832-712032
VDAG_01852T0	Supercontig_1.3	+	713676-713736	713737-713806	713807-713976
VDAG_01852T0	Supercontig_1.3	+	713807-713976	713977-714110	714111-714296
VDAG_01855T0	Supercontig_1.3	+	724765-725624	725625-725678	725679-725910
VDAG_01859T0	Supercontig_1.3	+	751092-751196	751197-751382	751383-751619
VDAG_01860T0	Supercontig_1.3	-	752216-752884	752885-752944	752945-753043
VDAG_01861T0	Supercontig_1.3	-	754239-754403	754404-754481	754482-755009
VDAG_01861T0	Supercontig_1.3	-	754482-755009	755010-755095	755096-755386
VDAG_01862T0	Supercontig_1.3	+	756070-756303	756304-756432	756433-756721
VDAG_01862T0	Supercontig_1.3	+	756433-756721	756722-756796	756797-757513
VDAG_01862T0	Supercontig_1.3	+	756797-757513	757514-757584	757585-758003
VDAG_01864T0	Supercontig_1.3	-	768698-768891	768892-768948	768949-769063
VDAG_01868T0	Supercontig_1.3	-	784561-784917	784918-784988	784989-785324
VDAG_01868T0	Supercontig_1.3	-	783523-783838	783839-783934	783935-784499
VDAG_01868T0	Supercontig_1.3	-	783935-784499	784500-784560	784561-784917
VDAG_01868T0	Supercontig_1.3	-	784989-785324	785325-785451	785452-785719
VDAG_01869T0	Supercontig_1.3	-	787331-787799	787800-787901	787902-787994
VDAG_01872T0	Supercontig_1.3	+	798109-798161	798162-798226	798227-798315
VDAG_01872T0	Supercontig_1.3	+	798227-798315	798316-798418	798419-798550
VDAG_01873T0	Supercontig_1.3	+	804347-804534	804535-804610	804611-805175
VDAG_01875T0	Supercontig_1.3	-	808628-808729	808730-808788	808789-808875
VDAG_01876T0	Supercontig_1.3	+	809770-810886	810887-810939	810940-811208
VDAG_01879T0	Supercontig_1.3	-	817281-817873	817874-818158	818159-818505
VDAG_01880T0	Supercontig_1.3	-	821344-822525	822526-822593	822594-825026
VDAG_01881T0	Supercontig_1.3	+	826665-826721	826722-826820	826821-826901
VDAG_01881T0	Supercontig_1.3	+	827014-827129	827130-827215	827216-827386
VDAG_01881T0	Supercontig_1.3	+	827216-827386	827387-827477	827478-827520
VDAG_01882T0	Supercontig_1.3	-	828502-828614	828615-828683	828684-829280
VDAG_01882T0	Supercontig_1.3	-	828684-829280	829281-829368	829369-829745
VDAG_01882T0	Supercontig_1.3	-	829369-829745	829746-829808	829809-830048
VDAG_01883T0	Supercontig_1.3	-	833037-833332	833333-833396	833397-833644
VDAG_01883T0	Supercontig_1.3	-	833397-833644	833645-833707	833708-834186
VDAG_01884T0	Supercontig_1.3	+	839192-840397	840398-840449	840450-840915
VDAG_01885T0	Supercontig_1.3	-	848085-848230	848231-848304	848305-848664
VDAG_01886T0	Supercontig_1.3	-	849210-849316	849317-849371	849372-849990
VDAG_01887T0	Supercontig_1.3	-	853670-854134	854135-854198	854199-854912
VDAG_01887T0	Supercontig_1.3	-	852437-853612	853613-853669	853670-854134
VDAG_01888T0	Supercontig_1.3	+	856432-856706	856707-856759	856760-857163
VDAG_01888T0	Supercontig_1.3	+	856760-857163	857164-857214	857215-858557
VDAG_01889T0	Supercontig_1.3	-	859813-861897	861898-861952	861953-862625
VDAG_01889T0	Supercontig_1.3	-	862684-862924	862925-863197	863198-863597
VDAG_01890T0	Supercontig_1.3	-	864950-865362	865363-865414	865415-866506
VDAG_01892T0	Supercontig_1.3	-	873123-873227	873228-873308	873309-873622
VDAG_01894T0	Supercontig_1.3	+	884007-884092	884093-884165	884166-884529
VDAG_01895T0	Supercontig_1.3	+	887768-888318	888319-888380	888381-891573
VDAG_01897T0	Supercontig_1.3	-	894596-896008	896009-896065	896066-896361
VDAG_01897T0	Supercontig_1.3	-	896593-896672	896673-896741	896742-896773
VDAG_01898T0	Supercontig_1.3	+	897625-897649	897650-897723	897724-898100
VDAG_01899T0	Supercontig_1.3	-	898838-899046	899047-899139	899140-899395
VDAG_01899T0	Supercontig_1.3	-	899140-899395	899396-899448	899449-900119
VDAG_01899T0	Supercontig_1.3	-	899449-900119	900120-900180	900181-901371
VDAG_01900T0	Supercontig_1.3	+	905521-911802	911803-911869	911870-912343
VDAG_01901T0	Supercontig_1.3	-	914187-914504	914505-914580	914581-916437
VDAG_01902T0	Supercontig_1.3	-	918084-918216	918217-918344	918345-919066
VDAG_01904T0	Supercontig_1.3	-	926669-927838	927839-927896	927897-928249
VDAG_01904T0	Supercontig_1.3	-	924562-926173	926174-926228	926229-926329
VDAG_01905T0	Supercontig_1.3	+	930402-930476	930477-930536	930537-930566
VDAG_01907T0	Supercontig_1.3	+	933169-933291	933292-933383	933384-933659
VDAG_01908T0	Supercontig_1.3	-	934079-934401	934402-934456	934457-934466
VDAG_01911T0	Supercontig_1.3	-	939009-939464	939465-939522	939523-940658
VDAG_01911T0	Supercontig_1.3	-	940747-940895	940896-940965	940966-941070
VDAG_01911T0	Supercontig_1.3	-	940966-941070	941071-941141	941142-941764
VDAG_01913T0	Supercontig_1.3	+	949579-949675	949676-949789	949790-949869
VDAG_01913T0	Supercontig_1.3	+	949971-951348	951349-951405	951406-951730
VDAG_01913T0	Supercontig_1.3	+	949790-949869	949870-949970	949971-951348
VDAG_01918T0	Supercontig_1.3	+	963527-963628	963629-963725	963726-964276
VDAG_01919T0	Supercontig_1.3	-	965213-965542	965543-965620	965621-965937
VDAG_01919T0	Supercontig_1.3	-	965621-965937	965938-966004	966005-966122
VDAG_01921T0	Supercontig_1.3	-	969170-969292	969293-969392	969393-971084
VDAG_01923T0	Supercontig_1.3	-	974070-975652	975653-975732	975733-975826
VDAG_01924T0	Supercontig_1.3	-	977971-977991	977992-978049	978050-978228
VDAG_01924T0	Supercontig_1.3	-	978050-978228	978229-978281	978282-978324
VDAG_01924T0	Supercontig_1.3	-	978282-978324	978325-978380	978381-978569
VDAG_01926T0	Supercontig_1.3	+	982707-983694	983695-983777	983778-984121
VDAG_01927T0	Supercontig_1.3	-	984470-985694	985695-985757	985758-986248
VDAG_01928T0	Supercontig_1.3	-	987386-988104	988105-988183	988184-988748
VDAG_01929T0	Supercontig_1.3	-	989411-989729	989730-989787	989788-990143
VDAG_01930T0	Supercontig_1.3	-	990701-991184	991185-991247	991248-991618
VDAG_01930T0	Supercontig_1.3	-	991248-991618	991619-991722	991723-991738
VDAG_01931T0	Supercontig_1.3	+	992861-992943	992944-992997	992998-993722
VDAG_01932T0	Supercontig_1.3	-	997090-997360	997361-997415	997416-997515
VDAG_01932T0	Supercontig_1.3	-	997416-997515	997516-997566	997567-997758
VDAG_01932T0	Supercontig_1.3	-	996486-997035	997036-997089	997090-997360
VDAG_01935T0	Supercontig_1.3	-	1005559-1006701	1006702-1006776	1006777-1006866
VDAG_01939T0	Supercontig_1.3	+	1020123-1020239	1020240-1020378	1020379-1020496
VDAG_01939T0	Supercontig_1.3	+	1020379-1020496	1020497-1020588	1020589-1020673
VDAG_01939T0	Supercontig_1.3	+	1020589-1020673	1020674-1020748	1020749-1020810
VDAG_01941T0	Supercontig_1.3	+	1027278-1027632	1027633-1027698	1027699-1028548
VDAG_01942T0	Supercontig_1.3	-	1029186-1029577	1029578-1029641	1029642-1029909
VDAG_01942T0	Supercontig_1.3	-	1029642-1029909	1029910-1030068	1030069-1030273
VDAG_01943T0	Supercontig_1.3	+	1032174-1034913	1034914-1034975	1034976-1036102
VDAG_01944T0	Supercontig_1.3	-	1036239-1036686	1036687-1036775	1036776-1036882
VDAG_01945T0	Supercontig_1.3	+	1037518-1037905	1037906-1037961	1037962-1039652
VDAG_01949T0	Supercontig_1.3	-	1044574-1046942	1046943-1047049	1047050-1047143
VDAG_01950T0	Supercontig_1.3	+	1047752-1048441	1048442-1048501	1048502-1049473
VDAG_01951T0	Supercontig_1.3	-	1049958-1050286	1050287-1050361	1050362-1050719
VDAG_01952T0	Supercontig_1.3	+	1051559-1051698	1051699-1051763	1051764-1051869
VDAG_01952T0	Supercontig_1.3	+	1051764-1051869	1051870-1051928	1051929-1052453
VDAG_01953T0	Supercontig_1.3	-	1054009-1054082	1054083-1054134	1054135-1054282
VDAG_01953T0	Supercontig_1.3	-	1054335-1054556	1054557-1054630	1054631-1054928
VDAG_01956T0	Supercontig_1.3	-	1059601-1060418	1060419-1060533	1060534-1061496
VDAG_01956T0	Supercontig_1.3	-	1060534-1061496	1061497-1061621	1061622-1062538
VDAG_01956T0	Supercontig_1.3	-	1061622-1062538	1062539-1062620	1062621-1062647
VDAG_01957T0	Supercontig_1.3	+	1063006-1063580	1063581-1063645	1063646-1064336
VDAG_01957T0	Supercontig_1.3	+	1063646-1064336	1064337-1064407	1064408-1064448
VDAG_01958T0	Supercontig_1.3	-	1064643-1064823	1064824-1064906	1064907-1065670
VDAG_01959T0	Supercontig_1.3	+	1067456-1067813	1067814-1067883	1067884-1068263
VDAG_01960T0	Supercontig_1.3	+	1069063-1069363	1069364-1069447	1069448-1069680
VDAG_01960T0	Supercontig_1.3	+	1069448-1069680	1069681-1069895	1069896-1069917
VDAG_01960T0	Supercontig_1.3	+	1069976-1070028	1070029-1070084	1070085-1070249
VDAG_01960T0	Supercontig_1.3	+	1070085-1070249	1070250-1070300	1070301-1070509
VDAG_01960T0	Supercontig_1.3	+	1070301-1070509	1070510-1070561	1070562-1071035
VDAG_01960T0	Supercontig_1.3	+	1070562-1071035	1071036-1071088	1071089-1071308
VDAG_01961T0	Supercontig_1.3	+	1072266-1072336	1072337-1072435	1072436-1073373
VDAG_01962T0	Supercontig_1.3	+	1078620-1080941	1080942-1080993	1080994-1081436
VDAG_01962T0	Supercontig_1.3	+	1077879-1078554	1078555-1078619	1078620-1080941
VDAG_01963T0	Supercontig_1.3	-	1082175-1082896	1082897-1083000	1083001-1083124
VDAG_01963T0	Supercontig_1.3	-	1083001-1083124	1083125-1083215	1083216-1083248
VDAG_01966T0	Supercontig_1.3	-	1088822-1089985	1089986-1090040	1090041-1090338
VDAG_01973T0	Supercontig_1.3	+	1104125-1104418	1104419-1104477	1104478-1104921
VDAG_01973T0	Supercontig_1.3	+	1104478-1104921	1104922-1104992	1104993-1107908
VDAG_01974T0	Supercontig_1.3	+	1108410-1108478	1108479-1108558	1108559-1109592
VDAG_01975T0	Supercontig_1.3	-	1112687-1113116	1113117-1113249	1113250-1113935
VDAG_01976T0	Supercontig_1.3	+	1115752-1116184	1116185-1116238	1116239-1116377
VDAG_01977T0	Supercontig_1.3	-	1117606-1118059	1118060-1118135	1118136-1118205
VDAG_01977T0	Supercontig_1.3	-	1118136-1118205	1118206-1118270	1118271-1118353
VDAG_01978T0	Supercontig_1.3	+	1118951-1119063	1119064-1119123	1119124-1119402
VDAG_01978T0	Supercontig_1.3	+	1118870-1118888	1118889-1118950	1118951-1119063
VDAG_01985T0	Supercontig_1.3	-	1138441-1138730	1138731-1138794	1138795-1138838
VDAG_01986T0	Supercontig_1.3	+	1140158-1140471	1140472-1140534	1140535-1141356
VDAG_01987T0	Supercontig_1.3	-	1141594-1141947	1141948-1142069	1142070-1142324
VDAG_01988T0	Supercontig_1.3	-	1142989-1143957	1143958-1144009	1144010-1144335
VDAG_01988T0	Supercontig_1.3	-	1144703-1144722	1144723-1144776	1144777-1144861
VDAG_01988T0	Supercontig_1.3	-	1144777-1144861	1144862-1144920	1144921-1145140
VDAG_01989T0	Supercontig_1.3	-	1145493-1146314	1146315-1146373	1146374-1146670
VDAG_01992T0	Supercontig_1.3	-	1153919-1154097	1154098-1154155	1154156-1154297
VDAG_01994T0	Supercontig_1.3	+	1161822-1161912	1161913-1161995	1161996-1163927
VDAG_01995T0	Supercontig_1.3	+	1165440-1165669	1165670-1165731	1165732-1166221
VDAG_01996T0	Supercontig_1.3	+	1169002-1169585	1169586-1169661	1169662-1169942
VDAG_01996T0	Supercontig_1.3	+	1169662-1169942	1169943-1169999	1170000-1170550
VDAG_01997T0	Supercontig_1.3	-	1171600-1172301	1172302-1172367	1172368-1172867
VDAG_01999T0	Supercontig_1.3	-	1175131-1176111	1176112-1176178	1176179-1176757
VDAG_01999T0	Supercontig_1.3	-	1176179-1176757	1176758-1176891	1176892-1177005
VDAG_02002T0	Supercontig_1.3	-	1183125-1183537	1183538-1183591	1183592-1183798
VDAG_02003T0	Supercontig_1.3	-	1187514-1187802	1187803-1187859	1187860-1188042
VDAG_02005T0	Supercontig_1.3	-	1195142-1195258	1195259-1195329	1195330-1197525
VDAG_02006T0	Supercontig_1.3	+	1198383-1198520	1198521-1198581	1198582-1199170
VDAG_02006T0	Supercontig_1.3	+	1198582-1199170	1199171-1199237	1199238-1200646
VDAG_02006T0	Supercontig_1.3	+	1199238-1200646	1200647-1200728	1200729-1200908
VDAG_02007T0	Supercontig_1.3	-	1201382-1201451	1201452-1201512	1201513-1201668
VDAG_02008T0	Supercontig_1.3	+	1203178-1203677	1203678-1203731	1203732-1204320
VDAG_02009T0	Supercontig_1.3	+	1204659-1204712	1204713-1204768	1204769-1206448
VDAG_02010T0	Supercontig_1.3	-	1207006-1207025	1207026-1207078	1207079-1207218
VDAG_02010T0	Supercontig_1.3	-	1207079-1207218	1207219-1207436	1207437-1207627
VDAG_02011T0	Supercontig_1.3	+	1208472-1208771	1208772-1208836	1208837-1209040
VDAG_02011T0	Supercontig_1.3	+	1208837-1209040	1209041-1209105	1209106-1209495
VDAG_02013T0	Supercontig_1.3	-	1210721-1210882	1210883-1210953	1210954-1211016
VDAG_02013T0	Supercontig_1.3	-	1210954-1211016	1211017-1211080	1211081-1211232
VDAG_02013T0	Supercontig_1.3	-	1211662-1212676	1212677-1212755	1212756-1213155
VDAG_02013T0	Supercontig_1.3	-	1212756-1213155	1213156-1213245	1213246-1213401
VDAG_02014T0	Supercontig_1.3	+	1216817-1216865	1216866-1216969	1216970-1217346
VDAG_02020T0	Supercontig_1.3	-	1232516-1234283	1234284-1234339	1234340-1234593
VDAG_02022T0	Supercontig_1.3	+	1236914-1237292	1237293-1237347	1237348-1237777
VDAG_02022T0	Supercontig_1.3	+	1237348-1237777	1237778-1237836	1237837-1238118
VDAG_02025T0	Supercontig_1.3	+	1243224-1243439	1243440-1243547	1243548-1243666
VDAG_02025T0	Supercontig_1.3	+	1243548-1243666	1243667-1243726	1243727-1246929
VDAG_02025T0	Supercontig_1.3	+	1243727-1246929	1246930-1246986	1246987-1248055
VDAG_02027T0	Supercontig_1.3	+	1274441-1274520	1274521-1274584	1274585-1275632
VDAG_02028T0	Supercontig_1.3	+	1278450-1280300	1280301-1280374	1280375-1280791
VDAG_02030T0	Supercontig_1.3	+	1284799-1285047	1285048-1285134	1285135-1285907
VDAG_02030T0	Supercontig_1.3	+	1284713-1284734	1284735-1284798	1284799-1285047
VDAG_02034T0	Supercontig_1.3	-	1290729-1290888	1290889-1290973	1290974-1291425
VDAG_02036T0	Supercontig_1.3	-	1294036-1294492	1294493-1294580	1294581-1295062
VDAG_02037T0	Supercontig_1.3	+	1296298-1296711	1296712-1296795	1296796-1297048
VDAG_02037T0	Supercontig_1.3	+	1296796-1297048	1297049-1297127	1297128-1298668
VDAG_02038T0	Supercontig_1.3	-	1299126-1299709	1299710-1299765	1299766-1299817
VDAG_02038T0	Supercontig_1.3	-	1299878-1300015	1300016-1300074	1300075-1300254
VDAG_02038T0	Supercontig_1.3	-	1299766-1299817	1299818-1299877	1299878-1300015
VDAG_02041T0	Supercontig_1.3	+	1307008-1308015	1308016-1308072	1308073-1309659
VDAG_02043T0	Supercontig_1.3	-	1314916-1314966	1314967-1315054	1315055-1315515
VDAG_02046T0	Supercontig_1.3	+	1321498-1322640	1322641-1322701	1322702-1323702
VDAG_02057T0	Supercontig_1.3	-	1349323-1349666	1349667-1349723	1349724-1350678
VDAG_02058T0	Supercontig_1.3	-	1351903-1352433	1352434-1352486	1352487-1353377
VDAG_02058T0	Supercontig_1.3	-	1351716-1351847	1351848-1351902	1351903-1352433
VDAG_02058T0	Supercontig_1.3	-	1352487-1353377	1353378-1353431	1353432-1353475
VDAG_02058T0	Supercontig_1.3	-	1353432-1353475	1353476-1353527	1353528-1353720
VDAG_02058T0	Supercontig_1.3	-	1351595-1351658	1351659-1351715	1351716-1351847
VDAG_02059T0	Supercontig_1.3	+	1356485-1356743	1356744-1356810	1356811-1358165
VDAG_02060T0	Supercontig_1.3	-	1358904-1359757	1359758-1359832	1359833-1360068
VDAG_02060T0	Supercontig_1.3	-	1359833-1360068	1360069-1360122	1360123-1360222
VDAG_02060T0	Supercontig_1.3	-	1360123-1360222	1360223-1360287	1360288-1360462
VDAG_02060T0	Supercontig_1.3	-	1360288-1360462	1360463-1360521	1360522-1360746
VDAG_02062T0	Supercontig_1.3	-	1366130-1366783	1366784-1366845	1366846-1366937
VDAG_02062T0	Supercontig_1.3	-	1366846-1366937	1366938-1366993	1366994-1367132
VDAG_02064T0	Supercontig_1.3	-	1371148-1372026	1372027-1372083	1372084-1372192
VDAG_02067T0	Supercontig_1.3	+	1378643-1378838	1378839-1378895	1378896-1379415
VDAG_02069T0	Supercontig_1.3	-	1384304-1385244	1385245-1385330	1385331-1385586
VDAG_02069T0	Supercontig_1.3	-	1383865-1384251	1384252-1384303	1384304-1385244
VDAG_02072T0	Supercontig_1.3	+	1393331-1393480	1393481-1393540	1393541-1394512
VDAG_02073T0	Supercontig_1.3	-	1395085-1395506	1395507-1395578	1395579-1395819
VDAG_02074T0	Supercontig_1.3	-	1396434-1396550	1396551-1396603	1396604-1397821
VDAG_02079T0	Supercontig_1.3	+	1418598-1418903	1418904-1418992	1418993-1419810
VDAG_02079T0	Supercontig_1.3	+	1417919-1418250	1418251-1418314	1418315-1418526
VDAG_02095T0	Supercontig_1.3	+	1470148-1470579	1470580-1470652	1470653-1471027
VDAG_02097T0	Supercontig_1.3	-	1474922-1475386	1475387-1475438	1475439-1475586
VDAG_02097T0	Supercontig_1.3	-	1474358-1474830	1474831-1474921	1474922-1475386
VDAG_02098T0	Supercontig_1.3	+	1477884-1479002	1479003-1479055	1479056-1479133
VDAG_02105T0	Supercontig_1.3	-	1499394-1499483	1499484-1499535	1499536-1499985
VDAG_02106T0	Supercontig_1.3	+	1504981-1505219	1505220-1505311	1505312-1505449
VDAG_02106T0	Supercontig_1.3	+	1505312-1505449	1505450-1505521	1505522-1505616
VDAG_02106T0	Supercontig_1.3	+	1505777-1506295	1506296-1506346	1506347-1506492
VDAG_02107T0	Supercontig_1.3	-	1507144-1507550	1507551-1507606	1507607-1508354
VDAG_02107T0	Supercontig_1.3	-	1507607-1508354	1508355-1508419	1508420-1508716
VDAG_02108T0	Supercontig_1.3	+	1510783-1511179	1511180-1511232	1511233-1512050
VDAG_02110T0	Supercontig_1.3	+	1519349-1519751	1519752-1519865	1519866-1520146
VDAG_02110T0	Supercontig_1.3	+	1519866-1520146	1520147-1520220	1520221-1520992
VDAG_02110T0	Supercontig_1.3	+	1520221-1520992	1520993-1521054	1521055-1521447
VDAG_02116T0	Supercontig_1.3	+	1532927-1533038	1533039-1533121	1533122-1533917
VDAG_02125T0	Supercontig_1.3	-	1555118-1555535	1555536-1555588	1555589-1556057
VDAG_02125T0	Supercontig_1.3	-	1555589-1556057	1556058-1556113	1556114-1556237
VDAG_02126T0	Supercontig_1.3	+	1560325-1560434	1560435-1560662	1560663-1561111
VDAG_02126T0	Supercontig_1.3	+	1560663-1561111	1561112-1561173	1561174-1562394
VDAG_02132T0	Supercontig_1.3	-	1578019-1578047	1578048-1578100	1578101-1578662
VDAG_02132T0	Supercontig_1.3	-	1578933-1578987	1578988-1579059	1579060-1579141
VDAG_02132T0	Supercontig_1.3	-	1577717-1577813	1577814-1577871	1577872-1577964
VDAG_02132T0	Supercontig_1.3	-	1578727-1578873	1578874-1578932	1578933-1578987
VDAG_02132T0	Supercontig_1.3	-	1577872-1577964	1577965-1578018	1578019-1578047
VDAG_02133T0	Supercontig_1.3	-	1579882-1580202	1580203-1580257	1580258-1580471
VDAG_02133T0	Supercontig_1.3	-	1580258-1580471	1580472-1580530	1580531-1580677
VDAG_02138T0	Supercontig_1.3	-	1594048-1595065	1595066-1595128	1595129-1595247
VDAG_02138T0	Supercontig_1.3	-	1595129-1595247	1595248-1595306	1595307-1595562
VDAG_02139T0	Supercontig_1.3	+	1595868-1596078	1596079-1596142	1596143-1598055
VDAG_02147T0	Supercontig_1.3	+	1621624-1622392	1622393-1622476	1622477-1623093
VDAG_02148T0	Supercontig_1.3	+	1623459-1623747	1623748-1623812	1623813-1625383
VDAG_02149T0	Supercontig_1.3	+	1628992-1629778	1629779-1629854	1629855-1630975
VDAG_02150T0	Supercontig_1.3	+	1632082-1632292	1632293-1632392	1632393-1633286
VDAG_02151T0	Supercontig_1.3	+	1635006-1635280	1635281-1635339	1635340-1635437
VDAG_02153T0	Supercontig_1.3	+	1637997-1638678	1638679-1638793	1638794-1639226
VDAG_02155T0	Supercontig_1.3	+	1641839-1641993	1641994-1642050	1642051-1642150
VDAG_02155T0	Supercontig_1.3	+	1642051-1642150	1642151-1642204	1642205-1642280
VDAG_02156T0	Supercontig_1.3	-	1645267-1645337	1645338-1645390	1645391-1646821
VDAG_02156T0	Supercontig_1.3	-	1645391-1646821	1646822-1646891	1646892-1646946
VDAG_02157T0	Supercontig_1.3	-	1648290-1650546	1650547-1650603	1650604-1650751
VDAG_02158T0	Supercontig_1.3	+	1651641-1651812	1651813-1651873	1651874-1651961
VDAG_02158T0	Supercontig_1.3	+	1651874-1651961	1651962-1652037	1652038-1652171
VDAG_02160T0	Supercontig_1.3	-	1659359-1660057	1660058-1660199	1660200-1660242
VDAG_02161T0	Supercontig_1.3	-	1664337-1664508	1664509-1664575	1664576-1666231
VDAG_02162T0	Supercontig_1.3	+	1670609-1671149	1671150-1671220	1671221-1671337
VDAG_02168T0	Supercontig_1.3	-	1682648-1683331	1683332-1683411	1683412-1683654
VDAG_02168T0	Supercontig_1.3	-	1682045-1682575	1682576-1682647	1682648-1683331
VDAG_02170T0	Supercontig_1.3	+	1703406-1703575	1703576-1703676	1703677-1704799
VDAG_02170T0	Supercontig_1.3	+	1703677-1704799	1704800-1704853	1704854-1705096
VDAG_02171T0	Supercontig_1.3	-	1704798-1705930	1705931-1705983	1705984-1706434
VDAG_02172T0	Supercontig_1.3	+	1708187-1708311	1708312-1708365	1708366-1709284
[truncated: 6,712 more rows]

## Sheet: SE
2) events of skipped exons
Gene Id	Locus	Strand	Constitutive exon	Alternative exon	Constitutive exon
VDAG_00117T0	Supercontig_1.1	-	389490-389562	389620-389875	389966-390107
VDAG_00207T0	Supercontig_1.1	+	739031-739152	739302-739567	739660-740380
VDAG_00223T0	Supercontig_1.1	-	778699-779548	779616-779700	780358-780441
VDAG_00416T0	Supercontig_1.1	+	1377450-1377575	1377655-1377738	1377809-1378099
VDAG_00423T0	Supercontig_1.1	-	1408283-1408324	1408403-1408549	1408654-1408793
VDAG_00497T0	Supercontig_1.1	+	1640251-1640347	1640502-1640569	1640644-1640793
VDAG_00538T0	Supercontig_1.1	-	1769030-1769272	1769322-1769456	1769537-1769801
VDAG_00560T0	Supercontig_1.1	-	1840213-1840536	1840595-1840732	1840791-1840826
VDAG_00625T0	Supercontig_1.1	+	2082988-2083288	2083352-2083412	2083483-2083893
VDAG_00732T0	Supercontig_1.1	-	2430452-2430634	2430698-2430717	2430768-2430842
VDAG_00788T0	Supercontig_1.1	+	2596161-2596459	2596603-2596691	2596756-2596906
VDAG_00861T0	Supercontig_1.2	-	181348-181735	181788-181830	181892-181959
VDAG_00984T0	Supercontig_1.2	+	555342-555398	555459-555519	555638-555771
VDAG_00984T0	Supercontig_1.2	+	555342-555398	555459-555519	555830-556013
VDAG_00984T0	Supercontig_1.2	+	555342-555398	555638-555771	555830-556013
VDAG_00984T0	Supercontig_1.2	+	555459-555519	555638-555771	555830-556013
VDAG_01054T0	Supercontig_1.2	-	776848-777276	777331-777419	777479-777663
VDAG_01207T0	Supercontig_1.2	+	1195861-1196020	1196085-1196160	1196221-1196263
VDAG_01254T0	Supercontig_1.2	+	1330837-1330884	1331039-1331126	1331183-1331486
VDAG_01270T0	Supercontig_1.2	-	1375514-1375906	1375969-1376240	1376342-1376534
VDAG_01439T0	Supercontig_1.2	-	1889385-1889442	1889497-1890850	1890904-1891135
VDAG_01536T0	Supercontig_1.2	+	2200219-2200540	2200651-2201099	2201160-2201384
VDAG_01612T0	Supercontig_1.2	-	2437466-2437877	2437936-2438350	2439143-2439824
VDAG_01612T0	Supercontig_1.2	-	2437936-2438350	2438414-2438501	2438562-2438848
VDAG_01612T0	Supercontig_1.2	-	2437936-2438350	2438414-2438501	2439143-2439824
VDAG_01612T0	Supercontig_1.2	-	2437936-2438350	2438562-2438848	2439143-2439824
VDAG_01612T0	Supercontig_1.2	-	2438414-2438501	2438562-2438848	2439143-2439824
VDAG_01802T0	Supercontig_1.3	+	572461-572566	572678-572721	572874-572985
VDAG_01802T0	Supercontig_1.3	+	572461-572566	572678-572721	573091-573527
VDAG_01802T0	Supercontig_1.3	+	572461-572566	572874-572985	573091-573527
VDAG_01802T0	Supercontig_1.3	+	572678-572721	572874-572985	573091-573527
VDAG_01850T0	Supercontig_1.3	-	709047-709394	709498-709796	709898-710318
VDAG_02337T0	Supercontig_1.3	-	2186362-2186430	2186493-2186575	2186640-2186746
VDAG_02451T0	Supercontig_1.4	+	375398-375671	375850-375927	376138-376230
VDAG_02451T0	Supercontig_1.4	+	375850-375927	376138-376230	376288-376861
VDAG_02482T0	Supercontig_1.4	+	466623-466646	466708-466814	466886-467168
VDAG_02494T0	Supercontig_1.4	-	496171-496595	496684-496755	496890-496952
VDAG_02511T0	Supercontig_1.4	-	536770-536951	537026-537132	537202-537368
VDAG_02518T0	Supercontig_1.4	+	550130-550170	550322-550372	550591-550734
VDAG_02638T0	Supercontig_1.4	+	917445-917553	917883-917994	918090-918651
VDAG_02682T0	Supercontig_1.4	-	1053603-1053934	1053995-1054054	1054108-1054234
VDAG_02992T0	Supercontig_1.5	-	812-929	999-1108	1182-1343
VDAG_03006T0	Supercontig_1.5	+	39403-39533	39660-39752	39807-39960
VDAG_03047T0	Supercontig_1.5	+	144760-144848	145000-145145	145205-146713
VDAG_03065T0	Supercontig_1.5	+	195074-195532	195658-195770	195855-196348
VDAG_03065T0	Supercontig_1.5	+	195074-195532	195855-196348	196407-196897
VDAG_03126T0	Supercontig_1.5	-	430021-430407	430482-430569	430680-430984
VDAG_03129T0	Supercontig_1.5	+	438003-438104	438214-438314	438505-438586
VDAG_03164T0	Supercontig_1.5	-	598216-598535	598677-598832	598918-598960
VDAG_03200T0	Supercontig_1.5	-	708360-710000	710057-710157	710261-710306
VDAG_03210T0	Supercontig_1.5	+	761157-761175	761346-761443	761500-762194
VDAG_03238T0	Supercontig_1.5	+	837958-838150	838333-838361	838427-838573
VDAG_03252T0	Supercontig_1.5	-	884780-884852	884906-884960	885816-886026
VDAG_03562T0	Supercontig_1.6	-	6744-6922	6987-7140	7259-7288
VDAG_03591T0	Supercontig_1.6	+	102912-103149	103539-103621	103681-104047
VDAG_03897T0	Supercontig_1.6	-	1131508-1132008	1132065-1132148	1132200-1132305
VDAG_03911T0	Supercontig_1.6	+	1177411-1177794	1177947-1178345	1178412-1179923
VDAG_04106T0	Supercontig_1.7	-	86301-86728	86783-86994	87073-87158
VDAG_04139T0	Supercontig_1.7	-	186325-186460	188201-188220	188507-188716
VDAG_04140T0	Supercontig_1.7	+	195219-195462	195522-195555	195613-195789
VDAG_04280T0	Supercontig_1.7	-	666195-666466	666517-666543	666597-666737
VDAG_04292T0	Supercontig_1.7	+	699353-699422	699484-700305	700366-700694
VDAG_04345T0	Supercontig_1.7	+	851203-851609	851688-851739	851816-852008
VDAG_04358T0	Supercontig_1.7	-	883059-883284	883408-883547	883800-883881
VDAG_04367T0	Supercontig_1.7	+	904971-905063	905558-905763	905926-906170
VDAG_04413T0	Supercontig_1.7	+	1040805-1041257	1041360-1041794	1041880-1042429
VDAG_04455T0	Supercontig_1.7	+	1157726-1157974	1158082-1158213	1158321-1158622
VDAG_04492T0	Supercontig_1.7	+	1269407-1269523	1269584-1269634	1269691-1270337
VDAG_05003T0	Supercontig_1.9	-	136544-136726	136851-137029	137176-137227
VDAG_05173T0	Supercontig_1.9	-	724359-724810	724869-724992	725070-725491
VDAG_05517T0	Supercontig_1.10	-	761802-762002	762055-762762	762838-763135
VDAG_05697T0	Supercontig_1.11	+	198815-198848	198902-198960	199020-200105
VDAG_05844T0	Supercontig_1.11	-	640683-641126	641217-641554	641900-641993
VDAG_05871T0	Supercontig_1.11	+	740061-740170	740307-740444	740505-740966
VDAG_05964T0	Supercontig_1.13	-	25610-27163	27350-27594	27937-28385
VDAG_05964T0	Supercontig_1.13	-	27350-27594	27937-28385	28597-28967
VDAG_06268T0	Supercontig_1.13	+	940592-942025	942294-942326	942384-942976
VDAG_06317T0	Supercontig_1.12	+	81746-81856	81927-82014	82087-82549
VDAG_06319T0	Supercontig_1.12	-	84894-85287	85339-85564	85639-85744
VDAG_06344T0	Supercontig_1.12	+	170486-170715	170858-171031	171101-172199
VDAG_06356T0	Supercontig_1.12	+	220333-220466	220553-221007	221079-221752
VDAG_06377T0	Supercontig_1.12	+	289369-289620	289695-289986	290041-290533
VDAG_06593T0	Supercontig_1.12	-	1012052-1012139	1012250-1012458	1012552-1012617
VDAG_06702T0	Supercontig_1.14	+	340917-341128	341640-341664	341770-342402
VDAG_06919T0	Supercontig_1.15	+	97471-97610	97824-97851	97970-98167
VDAG_06919T0	Supercontig_1.15	+	97970-98167	98290-98424	98489-99533
VDAG_06973T0	Supercontig_1.15	+	264603-264814	265036-265113	265195-265628
VDAG_07032T0	Supercontig_1.15	-	474483-474566	474701-474818	474934-475100
VDAG_07051T0	Supercontig_1.15	-	530785-531458	531512-531668	531758-531849
VDAG_07349T0	Supercontig_1.16	-	499171-499338	499387-499470	499526-499609
VDAG_07349T0	Supercontig_1.16	-	499387-499470	499526-499609	499665-499748
VDAG_07349T0	Supercontig_1.16	-	498816-499121	499936-500019	500070-500153
VDAG_07349T0	Supercontig_1.16	-	498816-499121	499936-500019	500478-500561
VDAG_07349T0	Supercontig_1.16	-	499171-499338	499387-499470	499665-499748
VDAG_07349T0	Supercontig_1.16	-	499171-499338	499387-499470	499800-499883
VDAG_07349T0	Supercontig_1.16	-	499171-499338	499387-499470	500205-500288
VDAG_07349T0	Supercontig_1.16	-	499171-499338	499526-499609	499665-499748
VDAG_07349T0	Supercontig_1.16	-	499171-499338	499526-499609	499800-499883
VDAG_07349T0	Supercontig_1.16	-	499171-499338	499665-499748	499800-499883
VDAG_07349T0	Supercontig_1.16	-	499171-499338	499665-499748	500205-500288
VDAG_07349T0	Supercontig_1.16	-	499387-499470	499526-499609	499800-499883
VDAG_07349T0	Supercontig_1.16	-	499387-499470	499665-499748	499800-499883
VDAG_07349T0	Supercontig_1.16	-	499387-499470	499665-499748	500205-500288
VDAG_07349T0	Supercontig_1.16	-	499526-499609	499665-499748	499800-499883
VDAG_07901T0	Supercontig_1.18	-	362821-363003	363065-363142	363263-363472
VDAG_07958T0	Supercontig_1.18	+	507635-507773	507886-507933	507985-508268
VDAG_07988T0	Supercontig_1.18	-	620483-620818	620877-620944	621028-621241
VDAG_08124T0	Supercontig_1.19	-	218817-218972	219264-219476	219591-219806
VDAG_08172T0	Supercontig_1.19	-	365206-365661	365834-365885	365945-366125
VDAG_08294T0	Supercontig_1.20	-	9324-9825	9911-9936	10011-10095
VDAG_08409T0	Supercontig_1.20	+	356791-356893	356974-357126	357270-357925
VDAG_08535T0	Supercontig_1.21	-	116283-116392	116462-116591	116651-116972
VDAG_08642T0	Supercontig_1.21	+	445389-445685	445785-445819	445882-445939
VDAG_08732T0	Supercontig_1.22	-	162275-162910	162981-163024	163241-163351
VDAG_08793T0	Supercontig_1.22	-	408786-409219	409377-409424	409652-409797
VDAG_08833T0	Supercontig_1.22	-	542287-542525	542596-542666	542722-543164
VDAG_08929T0	Supercontig_1.24	+	183418-183580	183646-183749	183826-184587
VDAG_08948T0	Supercontig_1.24	-	234431-234487	234554-234682	234756-234838
VDAG_09145T0	Supercontig_1.23	+	276729-277163	277225-277308	277364-277829
VDAG_09452T0	Supercontig_1.26	-	106485-107378	107478-108010	108099-108153
VDAG_09457T0	Supercontig_1.26	+	116668-117543	117617-117805	119263-119408
VDAG_09549T0	Supercontig_1.26	-	432382-432526	432580-433020	433074-433448
VDAG_09854T0	Supercontig_1.29	+	71686-71836	71890-72143	72198-72638
VDAG_10013T0	Supercontig_1.30	-	179271-179962	180019-180573	180629-180671
VDAG_10013T0	Supercontig_1.30	-	180753-180838	180932-180953	181056-181200
VDAG_10036T0	Supercontig_1.30	+	268763-268883	268941-269078	269133-269539
VDAG_10225T0	Supercontig_1.33	-	121498-121985	122247-122434	122782-122835
VDAG_10345T0	Supercontig_1.36	-	126746-127045	127098-127138	127191-127257
VDAG_10351T0	Supercontig_1.35	+	15041-15164	15604-15723	18317-19612
VDAG_10400T0	Supercontig_1.38	+	49478-49903	49962-54371	54464-55000

## Sheet: A3SS
3) events of alternative 3'splicing sites
Gene Id	Locus	Strand	Constitutive exon	Alternative exon	Constitutive exon
VDAG_00207T0	Supercontig_1.1	+	739031-739152	739182-739567	739302-739567
VDAG_00310T0	Supercontig_1.1	-	1018921-1020312	1018921-1020353	1020529-1020945
VDAG_00332T0	Supercontig_1.1	-	1094120-1095512	1094120-1095518	1095566-1095862
VDAG_00336T0	Supercontig_1.1	-	1112545-1113852	1112545-1113855	1113912-1114102
VDAG_00370T0	Supercontig_1.1	+	1231523-1231670	1231726-1232501	1231741-1232501
VDAG_00426T0	Supercontig_1.1	+	1421836-1421920	1422029-1422326	1422067-1422326
VDAG_00527T0	Supercontig_1.1	+	1740637-1740864	1740910-1741000	1740942-1741000
VDAG_00581T0	Supercontig_1.1	+	1904782-1904973	1905022-1905226	1905035-1905226
VDAG_00633T0	Supercontig_1.1	+	2116724-2117055	2117092-2117391	2117138-2117391
VDAG_00636T0	Supercontig_1.1	-	2123972-2124348	2123972-2124382	2124404-2125109
VDAG_00847T0	Supercontig_1.2	+	142652-142971	142990-143122	143031-143122
VDAG_01000T0	Supercontig_1.2	-	607078-607150	607078-607176	607304-607431
VDAG_01001T0	Supercontig_1.2	+	608137-608982	609052-610692	609196-610692
VDAG_01001T0	Supercontig_1.2	+	608137-608982	609062-610692	609196-610692
VDAG_01134T0	Supercontig_1.2	-	1002931-1003043	1002931-1003081	1003102-1003648
VDAG_01148T0	Supercontig_1.2	-	1034113-1034347	1034113-1034350	1034429-1034752
VDAG_01207T0	Supercontig_1.2	+	1195861-1196020	1196043-1196160	1196085-1196160
VDAG_01481T0	Supercontig_1.2	+	2034012-2034334	2034396-2035241	2034399-2035241
VDAG_01574T0	Supercontig_1.2	-	2327090-2327179	2327090-2327182	2327239-2327354
VDAG_01640T0	Supercontig_1.3	+	2070-2147	2211-2447	2232-2447
VDAG_01640T0	Supercontig_1.3	+	2070-2147	2220-2447	2232-2447
VDAG_01731T0	Supercontig_1.3	+	291933-292168	292239-293649	292278-293649
VDAG_01774T0	Supercontig_1.3	-	466470-467956	466470-467971	468022-468077
VDAG_01802T0	Supercontig_1.3	+	572874-572985	572996-573527	573091-573527
VDAG_01806T0	Supercontig_1.3	-	588087-588698	588087-588707	588775-589018
VDAG_01833T0	Supercontig_1.3	+	658248-658272	658334-658932	658337-658932
VDAG_01888T0	Supercontig_1.3	+	856432-856706	856719-857163	856760-857163
VDAG_01931T0	Supercontig_1.3	+	992861-992943	992994-993722	992998-993722
VDAG_02107T0	Supercontig_1.3	-	1507607-1508354	1507607-1508365	1508420-1508716
VDAG_02173T0	Supercontig_1.3	-	1708393-1709258	1708393-1709261	1709308-1709984
VDAG_02204T0	Supercontig_1.3	-	1783794-1784792	1783794-1784798	1784857-1785815
VDAG_02273T0	Supercontig_1.3	+	1985029-1985290	1985337-1985711	1985390-1985711
VDAG_02279T0	Supercontig_1.3	-	2002803-2003050	2002803-2003076	2003126-2003382
VDAG_02446T0	Supercontig_1.4	+	361762-361921	361963-361994	361987-361994
VDAG_02451T0	Supercontig_1.4	+	376138-376230	376236-376861	376288-376861
VDAG_02586T0	Supercontig_1.4	+	766393-766624	766635-767079	766688-767079
VDAG_02625T0	Supercontig_1.4	-	863382-864521	863382-864616	864743-864799
VDAG_02628T0	Supercontig_1.4	-	872587-872823	872587-872838	872898-873281
VDAG_02663T0	Supercontig_1.4	+	996801-996874	996945-998074	996963-998074
VDAG_02810T0	Supercontig_1.4	-	1453658-1455163	1453658-1455186	1455226-1455517
VDAG_02829T0	Supercontig_1.4	-	1510857-1511252	1510857-1511277	1511315-1511835
VDAG_02854T0	Supercontig_1.4	-	1589695-1589821	1589695-1589873	1589879-1590006
VDAG_02877T0	Supercontig_1.4	-	1654694-1655475	1654694-1655644	1655879-1656206
VDAG_02941T0	Supercontig_1.4	+	1861307-1861362	1861410-1861617	1861429-1861617
VDAG_03029T0	Supercontig_1.5	+	93807-94417	94453-95444	94482-95444
VDAG_03164T0	Supercontig_1.5	-	598918-598960	598918-599039	599105-599989
VDAG_03183T0	Supercontig_1.5	-	653176-653364	653176-653373	653463-653684
VDAG_03207T0	Supercontig_1.5	-	748687-749340	748687-749348	749433-749840
VDAG_03328T0	Supercontig_1.5	+	1102116-1102168	1102230-1102669	1102368-1102669
VDAG_03348T0	Supercontig_1.5	+	1175471-1175887	1175938-1177480	1175945-1177480
VDAG_03393T0	Supercontig_1.5	+	1309039-1309279	1309337-1309801	1309343-1309801
VDAG_03395T0	Supercontig_1.5	+	1312210-1312379	1312428-1312901	1312442-1312901
VDAG_03446T0	Supercontig_1.5	+	1473812-1473915	1473981-1474086	1473997-1474086
VDAG_03462T0	Supercontig_1.5	+	1508553-1508624	1508685-1509176	1508691-1509176
VDAG_03655T0	Supercontig_1.6	+	307890-308591	308648-311420	308651-311420
VDAG_03674T0	Supercontig_1.6	+	376734-376999	377036-383604	377059-383604
VDAG_03761T0	Supercontig_1.6	+	650531-650834	650899-652121	650905-652121
VDAG_03824T0	Supercontig_1.6	-	862248-862835	862248-862883	862935-863018
VDAG_03888T0	Supercontig_1.6	+	1101683-1101805	1101864-1103389	1101896-1103389
VDAG_03897T0	Supercontig_1.6	-	1131508-1132008	1131508-1132042	1132200-1132305
VDAG_03950T0	Supercontig_1.6	+	1323480-1323860	1323909-1323969	1323912-1323969
VDAG_04288T0	Supercontig_1.7	+	690561-690850	690981-691098	691010-691098
VDAG_04479T0	Supercontig_1.7	+	1225968-1226019	1226189-1226420	1226200-1226420
VDAG_04591T0	Supercontig_1.8	+	88751-88869	88956-89081	89025-89081
VDAG_04780T0	Supercontig_1.8	+	703266-703527	703614-704161	703620-704161
VDAG_05019T0	Supercontig_1.9	+	183944-184388	184465-184785	184481-184785
VDAG_05059T0	Supercontig_1.9	-	298939-299189	298939-299246	299252-299689
VDAG_05173T0	Supercontig_1.9	-	724359-724810	724359-724815	724869-724992
VDAG_05173T0	Supercontig_1.9	-	724359-724810	724359-724815	725070-725491
VDAG_05223T0	Supercontig_1.9	+	960517-960856	960908-961360	960921-961360
VDAG_05223T0	Supercontig_1.9	+	960517-960856	960918-961360	960921-961360
VDAG_05613T0	Supercontig_1.10	-	1080769-1081256	1080769-1081265	1081328-1081430
VDAG_05618T0	Supercontig_1.10	+	1092900-1093415	1093490-1093668	1093496-1093668
VDAG_05685T0	Supercontig_1.11	-	145936-145967	145936-146027	146043-146391
VDAG_05685T0	Supercontig_1.11	-	145936-145967	145936-146007	146043-146391
VDAG_05688T0	Supercontig_1.11	+	168644-168790	168795-169629	168882-169629
VDAG_05964T0	Supercontig_1.13	-	25610-27163	25610-27252	27937-28385
VDAG_06155T0	Supercontig_1.13	+	657113-657485	657586-658013	657619-658013
VDAG_06177T0	Supercontig_1.13	+	717126-717327	717389-718452	717433-718452
VDAG_06187T0	Supercontig_1.13	+	740584-740692	740752-742086	740771-742086
VDAG_06199T0	Supercontig_1.13	+	770553-770722	770770-770966	770781-770966
VDAG_06305T0	Supercontig_1.12	+	54260-54377	54424-54561	54434-54561
VDAG_06373T0	Supercontig_1.12	-	272722-274417	272722-274432	274513-274694
VDAG_06413T0	Supercontig_1.12	+	413609-414075	414136-415505	414163-415505
VDAG_06439T0	Supercontig_1.12	+	519686-519853	519877-520437	519914-520437
VDAG_06487T0	Supercontig_1.12	-	669610-669797	669610-669805	669858-669899
VDAG_06555T0	Supercontig_1.12	+	905196-906979	907046-907616	907343-907616
VDAG_06597T0	Supercontig_1.14	+	14424-14640	14695-15735	14725-15735
VDAG_06694T0	Supercontig_1.14	+	317553-317724	317769-318047	317776-318047
VDAG_06777T0	Supercontig_1.14	+	580068-580301	580449-581128	580643-581128
VDAG_06910T0	Supercontig_1.15	-	68515-69807	68515-69854	69863-70095
VDAG_06960T0	Supercontig_1.15	-	231491-232043	231491-232046	232094-232175
VDAG_07032T0	Supercontig_1.15	-	474483-474566	474483-474666	474701-474818
VDAG_07212T0	Supercontig_1.16	-	88189-88800	88189-88818	88883-88944
VDAG_07217T0	Supercontig_1.16	+	110587-111111	111159-111467	111162-111467
VDAG_07341T0	Supercontig_1.16	+	477970-478100	478148-479201	478163-479201
VDAG_07390T0	Supercontig_1.16	-	621680-621781	621680-621863	621913-622131
VDAG_07446T0	Supercontig_1.16	+	815162-815264	815338-815645	815354-815645
VDAG_07446T0	Supercontig_1.16	+	815162-815264	815316-815645	815354-815645
VDAG_07628T0	Supercontig_1.17	-	426872-427723	426872-427729	427781-428318
VDAG_07719T0	Supercontig_1.17	-	707369-709566	707369-709570	709630-709843
VDAG_07795T0	Supercontig_1.18	+	85356-85443	85449-85763	85643-85763
VDAG_07807T0	Supercontig_1.18	+	113683-114641	114695-115237	114704-115237
VDAG_07878T0	Supercontig_1.18	-	289280-289630	289280-289653	289700-290278
VDAG_07885T0	Supercontig_1.18	-	307592-307992	307592-308024	308053-308746
VDAG_07901T0	Supercontig_1.18	-	363065-363142	363065-363224	363263-363472
VDAG_07989T0	Supercontig_1.18	+	622882-623257	623305-623895	623324-623895
VDAG_08020T0	Supercontig_1.18	+	721063-721396	721447-722700	721454-722700
VDAG_08027T0	Supercontig_1.18	+	741551-742234	742302-742669	742305-742669
VDAG_08126T0	Supercontig_1.19	+	227391-227496	227510-227995	227629-227995
VDAG_08137T0	Supercontig_1.19	-	273676-273869	273676-273925	273948-274207
VDAG_08161T0	Supercontig_1.19	+	333235-333286	333378-333782	333381-333782
VDAG_08248T0	Supercontig_1.19	-	577994-578569	577994-578572	578626-578811
VDAG_08308T0	Supercontig_1.20	-	48319-48498	48319-48511	48557-48621
VDAG_08343T0	Supercontig_1.20	-	153922-154856	153922-154868	154930-155602
VDAG_08356T0	Supercontig_1.20	+	191299-191485	191502-191764	191716-191764
VDAG_08453T0	Supercontig_1.20	-	507079-507545	507079-507572	507622-507745
VDAG_08503T0	Supercontig_1.20	-	629981-630419	629981-630429	630475-630542
VDAG_08648T0	Supercontig_1.21	-	463651-464034	463651-464154	464212-464502
VDAG_08829T0	Supercontig_1.22	+	522428-522760	522825-524255	522861-524255
VDAG_09046T0	Supercontig_1.24	+	530115-530300	530354-532025	530363-532025
VDAG_09083T0	Supercontig_1.23	-	93167-93808	93167-93811	93865-93975
VDAG_09110T0	Supercontig_1.23	+	178955-179462	179527-179664	179547-179664
VDAG_09149T0	Supercontig_1.23	+	294053-294253	294314-294496	294320-294496
VDAG_09301T0	Supercontig_1.25	-	225287-225895	225287-225943	225952-226151
VDAG_09316T0	Supercontig_1.25	+	265981-266055	266112-266321	266115-266321
VDAG_09348T0	Supercontig_1.25	+	347445-347504	347584-348205	347593-348205
VDAG_09358T0	Supercontig_1.25	-	370722-371098	370722-371178	371246-371441
VDAG_09368T0	Supercontig_1.25	-	391273-391495	391273-391501	391581-393914
VDAG_09474T0	Supercontig_1.26	+	199627-199892	199977-200542	199981-200542
VDAG_09543T0	Supercontig_1.26	-	414258-414364	414258-414453	414532-414582
VDAG_09543T0	Supercontig_1.26	-	414258-414364	414258-414472	414532-414582
VDAG_09556T0	Supercontig_1.26	+	454125-454245	454295-454419	454301-454419
VDAG_09970T0	Supercontig_1.30	+	48606-48691	48697-48985	48745-48985
VDAG_10035T0	Supercontig_1.30	-	266838-267230	266838-267286	267292-267485
VDAG_10071T0	Supercontig_1.31	+	119571-119678	119726-119897	119731-119897
VDAG_10109T0	Supercontig_1.31	+	223422-223520	223570-224111	223578-224111
VDAG_10150T0	Supercontig_1.32	-	93828-93981	93828-94219	94306-94353
VDAG_10175T0	Supercontig_1.32	-	171162-171625	171162-171634	171692-171909
VDAG_10189T0	Supercontig_1.32	+	207156-207284	207335-207690	207343-207690
VDAG_10242T0	Supercontig_1.34	+	22900-23115	23170-23290	23172-23290
VDAG_10321T0	Supercontig_1.36	-	16145-16293	16145-16296	16891-17159
VDAG_10321T0	Supercontig_1.36	-	16145-16293	16145-16879	16891-17159
VDAG_10327T0	Supercontig_1.36	+	59078-59291	59422-60209	59667-60209
VDAG_10351T0	Supercontig_1.35	+	15041-15164	18067-19612	18317-19612
VDAG_10390T0	Supercontig_1.38	+	22226-22293	22353-23064	22439-23064
VDAG_10421T0	Supercontig_1.39	+	9578-9731	9812-9955	9818-9955
VDAG_10425T0	Supercontig_1.39	-	17294-17682	17294-17688	17762-18098
VDAG_10445T0	Supercontig_1.39	-	84171-85310	84171-85315	85407-85469
VDAG_10495T0	Supercontig_1.41	+	55226-55373	55430-55526	55441-55526

## Sheet: A5SS
4) events of alternative 5'splicing sites
Gene Id	Locus	Strand	Constitutive exon	Alternative exon	Constitutive exon
VDAG_00018T0	Supercontig_1.1	+	74757-75028	74757-75082	75146-75334
VDAG_00153T0	Supercontig_1.1	-	548834-549101	549148-549325	549169-549325
VDAG_00248T0	Supercontig_1.1	+	833812-834377	833812-834381	834430-834496
VDAG_00343T0	Supercontig_1.1	+	1144104-1144447	1144104-1144451	1144506-1144633
VDAG_00364T0	Supercontig_1.1	+	1218449-1218559	1218449-1218563	1218621-1218707
VDAG_00442T0	Supercontig_1.1	+	1477915-1478041	1477915-1478204	1478269-1480067
VDAG_00442T0	Supercontig_1.1	+	1477915-1478041	1477915-1478138	1478269-1480067
VDAG_00442T0	Supercontig_1.1	+	1477915-1478041	1477915-1478113	1478269-1480067
VDAG_00526T0	Supercontig_1.1	+	1737287-1737570	1737287-1737799	1737854-1739159
VDAG_00557T0	Supercontig_1.1	+	1830543-1830962	1830543-1831030	1831110-1831361
VDAG_00587T0	Supercontig_1.1	-	1942790-1943237	1943299-1943366	1943313-1943366
VDAG_00626T0	Supercontig_1.1	+	2084784-2085576	2084784-2085583	2085648-2086522
VDAG_00726T0	Supercontig_1.1	+	2419019-2419356	2419019-2419360	2419425-2419706
VDAG_00803T0	Supercontig_1.1	-	2651052-2652105	2652159-2652388	2652189-2652388
VDAG_00927T0	Supercontig_1.2	-	377783-377869	377939-377994	377974-377994
VDAG_00973T0	Supercontig_1.2	+	516668-516905	516668-516909	516966-518496
VDAG_01019T0	Supercontig_1.2	-	674662-675359	675419-675682	675493-675682
VDAG_01128T0	Supercontig_1.2	+	990779-990907	990779-990931	990994-991496
VDAG_01134T0	Supercontig_1.2	-	1003102-1003648	1003703-1004108	1003707-1004108
VDAG_01238T0	Supercontig_1.2	+	1283710-1283869	1283710-1283884	1283961-1284769
VDAG_01318T0	Supercontig_1.2	-	1505913-1506253	1506344-1507124	1506655-1507124
VDAG_01327T0	Supercontig_1.2	-	1541830-1543589	1543648-1543748	1543652-1543748
VDAG_01369T0	Supercontig_1.2	-	1666590-1666968	1667035-1667108	1667073-1667108
VDAG_01467T0	Supercontig_1.2	-	1978895-1979153	1979208-1979423	1979212-1979423
VDAG_01511T0	Supercontig_1.2	+	2118327-2118604	2118327-2118634	2118689-2121668
VDAG_01566T0	Supercontig_1.2	-	2296298-2296332	2296395-2296824	2296477-2296824
VDAG_01612T0	Supercontig_1.2	-	2438414-2438501	2438532-2438848	2438562-2438848
VDAG_01649T0	Supercontig_1.3	+	21648-21769	21648-21804	21861-22366
VDAG_01742T0	Supercontig_1.3	+	327392-327813	327392-327823	327943-328921
VDAG_01802T0	Supercontig_1.3	+	572678-572721	572678-572852	573091-573527
VDAG_01831T0	Supercontig_1.3	-	654402-654525	654601-654734	654692-654734
VDAG_01831T0	Supercontig_1.3	-	654402-654525	654589-654734	654692-654734
VDAG_01885T0	Supercontig_1.3	-	848085-848230	848301-848664	848305-848664
VDAG_02030T0	Supercontig_1.3	+	1284799-1285047	1284799-1285052	1285135-1285907
VDAG_02106T0	Supercontig_1.3	+	1504981-1505219	1504981-1505255	1505312-1505449
VDAG_02116T0	Supercontig_1.3	+	1532927-1533038	1532927-1533042	1533122-1533917
VDAG_02225T0	Supercontig_1.3	-	1842351-1843198	1843253-1843756	1843588-1843756
VDAG_02474T0	Supercontig_1.4	-	451848-452126	452649-452937	452822-452937
VDAG_02516T0	Supercontig_1.4	+	547594-547769	547594-547807	547834-548063
VDAG_02638T0	Supercontig_1.4	+	917883-917994	917883-918015	918090-918651
VDAG_02700T0	Supercontig_1.4	+	1117050-1117137	1117050-1117144	1117202-1117827
VDAG_02838T0	Supercontig_1.4	-	1543700-1543779	1543846-1544466	1543860-1544466
VDAG_02884T0	Supercontig_1.4	+	1674860-1675012	1674860-1675025	1675073-1675513
VDAG_02996T0	Supercontig_1.5	-	11102-11196	11221-11775	11293-11775
VDAG_02996T0	Supercontig_1.5	-	11102-11196	11256-11775	11293-11775
VDAG_03006T0	Supercontig_1.5	+	39807-39960	39807-39970	40019-40224
VDAG_03018T0	Supercontig_1.5	+	64882-64972	64882-65099	65147-65339
VDAG_03018T0	Supercontig_1.5	+	65147-65339	65147-65343	65393-65722
VDAG_03047T0	Supercontig_1.5	+	145000-145145	145000-145151	145205-146713
VDAG_03210T0	Supercontig_1.5	+	761157-761175	761157-761237	761346-761443
VDAG_03212T0	Supercontig_1.5	+	767003-767100	767003-767186	767244-767429
VDAG_03278T0	Supercontig_1.5	-	971933-972280	972341-972629	972346-972629
VDAG_03288T0	Supercontig_1.5	+	994590-994807	994590-994836	994885-995003
VDAG_03462T0	Supercontig_1.5	+	1508553-1508624	1508553-1508640	1508691-1509176
VDAG_03539T0	Supercontig_1.5	-	1741609-1741938	1742063-1742763	1742067-1742763
VDAG_03572T0	Supercontig_1.6	+	32512-32647	32512-32896	32980-33755
VDAG_03718T0	Supercontig_1.6	+	520700-520782	520700-520815	520868-520926
VDAG_03723T0	Supercontig_1.6	-	535592-535791	535851-536066	535866-536066
VDAG_03800T0	Supercontig_1.6	+	792045-792899	792045-793014	793064-793582
VDAG_04140T0	Supercontig_1.7	+	196248-196982	196248-197027	197033-197706
VDAG_04163T0	Supercontig_1.7	+	259501-259606	259501-259747	259755-260776
VDAG_04163T0	Supercontig_1.7	+	259501-259606	259501-259697	259755-260776
VDAG_04165T0	Supercontig_1.7	-	262623-263655	263717-263824	263739-263824
VDAG_04174T0	Supercontig_1.7	+	300582-300777	300582-300836	300919-301649
VDAG_04200T0	Supercontig_1.7	-	390903-391234	391285-391642	391342-391642
VDAG_04290T0	Supercontig_1.7	-	695480-695503	695566-695639	695570-695639
VDAG_04440T0	Supercontig_1.7	-	1111210-1111432	1111488-1111794	1111684-1111794
VDAG_04457T0	Supercontig_1.7	+	1162558-1162627	1162558-1162636	1162691-1163077
VDAG_04476T0	Supercontig_1.7	+	1217273-1217350	1217273-1217354	1217416-1217611
VDAG_04501T0	Supercontig_1.7	+	1296021-1296074	1296021-1296122	1296169-1296714
VDAG_04609T0	Supercontig_1.8	-	147921-148293	148300-148546	148359-148546
VDAG_04667T0	Supercontig_1.8	+	372052-372225	372052-372229	372287-372583
VDAG_04750T0	Supercontig_1.8	-	624940-625028	625076-625212	625086-625212
VDAG_05095T0	Supercontig_1.9	-	416295-416380	416442-416792	416444-416792
VDAG_05173T0	Supercontig_1.9	-	724359-724810	725007-725491	725070-725491
VDAG_05265T0	Supercontig_1.9	-	1174870-1175168	1175177-1175482	1175216-1175482
VDAG_05292T0	Supercontig_1.10	-	571-1083	1143-1362	1153-1362
VDAG_05365T0	Supercontig_1.10	-	229741-230073	230167-230250	230171-230250
VDAG_05382T0	Supercontig_1.10	-	287605-289915	290072-290236	290191-290236
VDAG_05449T0	Supercontig_1.10	-	502361-503812	503870-503982	503881-503982
VDAG_05485T0	Supercontig_1.10	+	620939-621190	620939-621197	621268-622807
VDAG_05570T0	Supercontig_1.10	-	930969-931379	931409-931779	931639-931779
VDAG_05577T0	Supercontig_1.10	+	947012-947274	947012-947278	947358-947476
VDAG_05668T0	Supercontig_1.11	+	103722-104326	103722-104347	104404-104893
VDAG_05702T0	Supercontig_1.11	+	211921-212449	211921-212480	212551-212945
VDAG_05763T0	Supercontig_1.11	-	401639-402043	402113-402590	402129-402590
VDAG_05764T0	Supercontig_1.11	+	403392-403559	403392-403575	403635-403697
VDAG_05817T0	Supercontig_1.11	+	566762-566901	566762-566905	566955-567067
VDAG_05909T0	Supercontig_1.11	-	863680-864082	864151-864401	864155-864401
VDAG_06135T0	Supercontig_1.13	+	605071-605180	605071-605256	605280-606396
VDAG_06190T0	Supercontig_1.13	+	746494-746605	746494-746607	746669-746810
VDAG_06287T0	Supercontig_1.12	+	11218-11469	11218-11505	11561-12570
VDAG_06288T0	Supercontig_1.12	+	13040-13406	13040-13423	13475-13855
VDAG_06378T0	Supercontig_1.12	-	291901-292666	292781-292893	292871-292893
VDAG_06387T0	Supercontig_1.12	+	322398-322501	322398-322587	322674-323659
VDAG_06460T0	Supercontig_1.12	+	570682-571326	570682-571609	571669-572359
VDAG_06526T0	Supercontig_1.12	-	800229-800356	800407-800538	800411-800538
VDAG_06598T0	Supercontig_1.14	-	17823-18485	18526-18599	18546-18599
VDAG_06602T0	Supercontig_1.14	-	27066-27247	27311-27561	27315-27561
VDAG_06621T0	Supercontig_1.14	-	74546-75293	75345-75500	75355-75500
VDAG_07168T0	Supercontig_1.15	+	891303-891426	891303-891458	891723-892565
VDAG_07390T0	Supercontig_1.16	-	621680-621781	621829-622131	621913-622131
VDAG_07391T0	Supercontig_1.16	+	626693-626777	626693-626807	626872-627227
VDAG_07567T0	Supercontig_1.17	-	264451-264672	264738-265025	264742-265025
VDAG_07685T0	Supercontig_1.17	+	581390-581489	581390-581505	581554-581961
VDAG_07725T0	Supercontig_1.17	-	734344-735277	735362-735461	735366-735461
VDAG_07970T0	Supercontig_1.18	-	547520-548155	548215-548332	548219-548332
VDAG_08066T0	Supercontig_1.19	+	48974-49004	48974-49129	49187-49319
VDAG_08081T0	Supercontig_1.19	-	89276-89396	89446-89583	89450-89583
VDAG_08125T0	Supercontig_1.19	-	223223-223574	223618-224761	223629-224761
VDAG_08390T0	Supercontig_1.20	+	272429-272624	272429-272737	272788-273329
VDAG_08488T0	Supercontig_1.20	+	594044-594172	594044-594208	594258-595571
VDAG_08497T0	Supercontig_1.20	-	615988-616612	616676-616812	616680-616812
VDAG_08535T0	Supercontig_1.21	-	117730-119322	119344-119837	119378-119837
VDAG_08535T0	Supercontig_1.21	-	116283-116392	116447-116591	116462-116591
VDAG_08578T0	Supercontig_1.21	+	253973-254100	253973-254157	254239-254381
VDAG_08749T0	Supercontig_1.22	+	211453-211933	211453-211978	212931-213100
VDAG_08848T0	Supercontig_1.22	+	584206-584295	584206-584597	584658-585015
VDAG_08982T0	Supercontig_1.24	+	349294-349913	349294-349965	349975-350062
VDAG_08984T0	Supercontig_1.24	-	354985-358199	358257-358794	358261-358794
VDAG_09149T0	Supercontig_1.23	+	294320-294496	294320-294501	294558-294873
VDAG_09357T0	Supercontig_1.25	+	367806-368037	367806-368088	368142-370031
VDAG_09373T0	Supercontig_1.25	+	415025-415236	415025-415275	415404-415688
VDAG_09450T0	Supercontig_1.26	+	98403-98460	98403-98491	98564-98614
VDAG_09561T0	Supercontig_1.26	-	464473-465989	466046-466191	466059-466191
VDAG_09699T0	Supercontig_1.28	+	420957-423023	420957-423027	423078-423821
VDAG_09722T0	Supercontig_1.27	-	46565-47020	47073-47184	47100-47184
VDAG_09840T0	Supercontig_1.29	-	19895-19940	19995-20312	19999-20312
VDAG_09896T0	Supercontig_1.29	-	186582-186706	186722-186936	186782-186936
VDAG_09924T0	Supercontig_1.29	+	255693-255980	255693-256101	256220-257334
VDAG_10037T0	Supercontig_1.30	+	273272-274073	273272-274080	274131-276170
VDAG_10097T0	Supercontig_1.31	+	189994-190205	189994-190215	190265-191172
VDAG_10111T0	Supercontig_1.31	-	227569-228313	228391-228510	228395-228510
VDAG_10113T0	Supercontig_1.31	+	231753-232421	231753-232425	232481-233255
VDAG_10191T0	Supercontig_1.33	-	1056-1146	1257-1363	1316-1363
VDAG_10208T0	Supercontig_1.33	+	54187-54544	54187-54548	54600-54657
VDAG_10229T0	Supercontig_1.33	+	127510-127653	127510-127683	127743-128088
VDAG_10321T0	Supercontig_1.36	-	16145-16293	16535-17159	16891-17159
VDAG_10347T0	Supercontig_1.35	-	3035-3298	3331-3871	3354-3871
VDAG_10350T0	Supercontig_1.35	+	10267-10339	10267-10536	10606-10678
VDAG_10426T0	Supercontig_1.39	-	22715-23034	23085-23679	23089-23679
VDAG_10460T0	Supercontig_1.40	+	38248-38437	38248-38441	38544-38839
VDAG_10482T0	Supercontig_1.41	-	21350-21620	21688-22061	21871-22061
VDAG_10522T0	Supercontig_1.44	-	13096-13310	13362-13513	13366-13513

## Sheet: ALE
5) events of alternative last exons
Gene Id	Locus	Strand	Constitutive exon	Alternative exon	Alternative exon
VDAG_00440T0	Supercontig_1.1	-	1475789-1475811	1473839-1475462	1475493-1475630
VDAG_02280T0	Supercontig_1.3	+	2005644-2006052	2006110-2006202	2006255-2006500
VDAG_04215T0	Supercontig_1.7	+	434878-435030	435096-435158	435243-435274
VDAG_04453T0	Supercontig_1.7	-	1152796-1152853	1151618-1151772	1151819-1152739
VDAG_07692T0	Supercontig_1.17	-	612512-612592	611091-611528	612382-612456
VDAG_08772T0	Supercontig_1.22	-	312709-312958	310274-311562	312605-312657

## Sheet: AFE
6) events of alternative first exons
Gene Id	Locus	Strand	Alternative exon	Alternative exon	Constitutive exon
VDAG_00437T0	Supercontig_1.1	+	1468914-1469052	1469361-1469441	1469524-1469956
VDAG_00683T0	Supercontig_1.1	+	2277064-2277729	2278210-2279327	2279385-2280425
VDAG_00732T0	Supercontig_1.1	-	2430698-2430717	2430768-2430842	2430452-2430634
VDAG_01312T0	Supercontig_1.2	+	1486716-1487598	1487830-1487961	1488142-1488767
VDAG_01502T0	Supercontig_1.2	+	2088482-2088721	2091218-2091969	2092038-2092244
VDAG_02832T0	Supercontig_1.4	+	1524100-1524356	1524561-1524659	1524723-1525971
VDAG_03102T0	Supercontig_1.5	-	316947-317138	317901-319259	315946-316437
VDAG_03112T0	Supercontig_1.5	+	387602-387697	387764-388015	388091-388426
VDAG_04413T0	Supercontig_1.7	+	1040342-1040593	1040805-1041257	1041360-1041794
VDAG_05382T0	Supercontig_1.10	-	289989-290066	290191-290236	287605-289915
VDAG_05626T0	Supercontig_1.10	+	1116708-1116741	1116813-1116821	1116895-1116995
VDAG_05712T0	Supercontig_1.11	+	246263-246374	247381-247550	247606-248050
VDAG_05935T0	Supercontig_1.11	+	950971-951378	954702-955641	955701-957540
VDAG_08409T0	Supercontig_1.20	+	356791-356893	356974-357126	357270-357925
VDAG_09409T0	Supercontig_1.25	+	516105-516267	516598-517101	517155-517927
VDAG_10386T0	Supercontig_1.38	+	13065-13227	13317-13395	13444-14512
VDAG_10500T0	Supercontig_1.42	+	12059-12194	12251-12270	12321-12872

## Sheet: MXE
7) events of mutually exclusive exons
Gene Id	Locus	Strand	Constitutive exon	Alternative exon	Alternative exon	Constitutive exon
VDAG_00984T0	Supercontig_1.2	+	555342-555398	555459-555519	555638-555771	555830-556013
VDAG_01612T0	Supercontig_1.2	-	2437936-2438350	2438414-2438501	2438562-2438848	2439143-2439824
VDAG_01802T0	Supercontig_1.3	+	572461-572566	572678-572721	572874-572985	573091-573527
VDAG_02451T0	Supercontig_1.4	+	375398-375671	375850-375927	376138-376230	376288-376861
VDAG_07349T0	Supercontig_1.16	-	499171-499338	499387-499470	499526-499609	499665-499748
VDAG_07349T0	Supercontig_1.16	-	499171-499338	499387-499470	499665-499748	500205-500288
VDAG_07349T0	Supercontig_1.16	-	499171-499338	499387-499470	499526-499609	499800-499883
VDAG_07349T0	Supercontig_1.16	-	499171-499338	499387-499470	499665-499748	499800-499883
VDAG_07349T0	Supercontig_1.16	-	499171-499338	499526-499609	499665-499748	499800-499883
VDAG_07349T0	Supercontig_1.16	-	498816-499121	499171-499338	500070-500153	500205-500288
VDAG_07349T0	Supercontig_1.16	-	499387-499470	499526-499609	499665-499748	499800-499883
