# Supplementary material for: Deep mRNA sequencing reveals stage-specific transcriptome alterations during microsclerotia development in the smoke tree vascular wilt pathogen, Verticillium dahliae
Source: BMC Genomics. 2014 May 1;15(1):324. doi: 10.1186/1471-2164-15-324 (PMC4035056; doi:10.1186/1471-2164-15-324)
Supplement: Supplementary file 14 — Additional file 14: Table S5: Statistics of the AS events genes. (XLSX 9 KB) [file 12864_2013_6023_MOESM14_ESM.xlsx]

## Sheet: Sheet1
Table S5 Statistics of the AS events genes
		Number of genes undergoing AS events
Sample	AS events/genes	1 AS events	2 AS events	3 AS events	4 AS events	>4 AS events
CO	5831(3652)	2251	916	316	106	63
GC	4504(3068)	2064	695	226	59	24
MS1	3933(2799)	1991	576	163	51	18
MS2	4448(3136)	2239	620	185	68	24
MS3	4645(3216)	2242	681	199	71	23
MS4	5422(3629)	2410	841	268	76	34
Total	9492(5326)	2875	1390	579	218	150
