# Supplementary material for: Deep mRNA sequencing reveals stage-specific transcriptome alterations during microsclerotia development in the smoke tree vascular wilt pathogen, Verticillium dahliae
Source: BMC Genomics. 2014 May 1;15(1):324. doi: 10.1186/1471-2164-15-324 (PMC4035056; doi:10.1186/1471-2164-15-324)
Supplement: Supplementary file 16 — Additional file 16: Table S6: Gene expression value of all annotated genes. (XLSX 804 KB) [file 12864_2013_6023_MOESM16_ESM.xlsx]

## Sheet: All Genes
Table S6 Gene expression value of all annotated genes
Gene Id	CO_FPKM	GC_FPKM	MS1_FPKM	MS2_FPKM	MS3_FPKM	MS4_FPKM
VDAG_00001	82.942	5.74509	13.417	21.5776	30.5902	72.446
VDAG_00002	14.6108	67.9115	68.3508	44.6943	11.2762	13.4521
VDAG_00003	948.003	459.367	272.221	474.692	408.058	528.679
VDAG_00004	340.352	232.753	190.539	207.327	225.138	251.806
VDAG_00005	39.2492	18.6329	21.0895	23.8758	33.3026	38.0835
VDAG_00006	9.06864	9.37861	10.6855	9.32775	13.1514	17.2639
VDAG_00007	62.602	5.42233	12.9713	40.4891	51.9934	41.4538
VDAG_00008	76.1655	19.4227	24.094	37.5158	47.983	37.841
VDAG_00009	43.3272	20.9335	12.7011	18.3904	26.6725	31.2031
VDAG_00010	1.20411	0	1.83772	1.80324	3.00276	0.655048
VDAG_00011	23.9371	15.6275	18.6093	24.0731	26.6341	34.6308
VDAG_00012	39.1715	37.338	33.9159	34.5886	37.911	44.0549
VDAG_00013	163.926	46.1901	48.1427	85.6601	75.9331	122.991
VDAG_00014	12.9329	29.6613	25.3174	20.5282	22.5537	36.8745
VDAG_00015	14.463	11.7613	11.352	10.9322	10.0483	17.4449
VDAG_00016	102.648	150.773	180.507	161.544	169.232	177.154
VDAG_00017	6.1393	26.2407	18.0193	16.861	10.9189	6.10151
VDAG_00018	8.65533	48.5749	63.6977	57.0407	40.6418	23.7816
VDAG_00019	15.4293	126.474	69.8465	39.065	61.8618	39.0684
VDAG_00020	4.43732	5.03105	4.11985	4.57673	3.54733	6.74175
VDAG_00021	9.21115	42.5416	43.1118	28.8905	21.8563	57.1534
VDAG_00022	558.322	24.2074	21.9181	42.2965	49.7243	56.6529
VDAG_00023	55.8465	29.2366	29.5125	31.3486	32.4651	77.89
VDAG_00024	29.7912	11.8895	11.5839	15.9635	20.5129	26.3462
VDAG_00025	51.9414	165.959	160.834	136.577	141.387	180.272
VDAG_00026	34.5357	35.2608	16.2676	24.9443	32.5394	53.5281
VDAG_00027	18.9784	54.8303	58.2978	53.2874	48.1343	65.7271
VDAG_00028	1.89741	11.8101	16.4384	11.0551	12.6847	15.5764
VDAG_00029	15.7052	5.37067	23.6411	26.4461	127.922	106.246
VDAG_00030	157.192	65.9016	212.307	135.975	252.267	174.965
VDAG_00031	48.9084	9.41356	21.381	19.7167	10.7702	14.5352
VDAG_00032	149.385	7.21432	11.5829	22.7062	46.993	15.652
VDAG_00033	6.37538	29.5847	30.3772	27.4965	33.2091	28.1976
VDAG_00034	1.57982	2.82757	14.1843	76.1976	334.466	78.3964
VDAG_00035	5.61098	14.0745	9.056	10.7963	14.2277	18.5058
VDAG_00036	82.0313	7.22237	9.08468	10.8685	13.5294	13.2342
VDAG_00037	80.4837	26.1594	33.578	29.7978	32.8993	46.1812
VDAG_00038	6.1256	28.2047	26.521	13.1039	8.68226	10.2663
VDAG_00039	7.45965	17.1584	9.81219	6.32542	8.854	17.3702
VDAG_00040	9.45754	4.45243	7.25285	5.4091	3.70212	5.16716
VDAG_00041	209.093	262.436	531.419	281.414	217.897	220.989
VDAG_00042	1.05293	6.80843	5.40026	4.77009	2.18064	3.2805
VDAG_00043	27.4274	58.0738	48.5234	40.864	36.7996	42.8607
VDAG_00044	4.53749	22.1144	24.1976	22.6365	10.5769	14.8421
VDAG_00045	30.2526	21.4633	10.608	24.8525	35.7577	33.6282
VDAG_00046	7.6141	19.663	30.8926	29.0942	19.8956	23.5291
VDAG_00047	0.0182689	0.0728718	0.14115	0.346325	0.212979	0.117468
VDAG_00048	2.78169	51.8614	69.2718	40.5371	35.0068	31.2594
VDAG_00049	150.592	1768.07	1715.98	1304.74	1148.02	1355.19
VDAG_00050	232.094	233.197	212.581	246.102	221.11	153.854
VDAG_00051	26.6312	23.6202	13.7693	16.4785	23.7459	25.7829
VDAG_00052	10.8579	17.7947	13.3629	20.4633	42.4045	61.0217
VDAG_00053	1.79536	2.64862	2.41476	3.24241	3.91398	6.4754
VDAG_00054	56.5675	88.2818	63.4642	52.9816	71.0795	121.397
VDAG_00055	108.691	0.192553	7.76003	9.03138	32.1307	8.2031
VDAG_00056	21.8658	19.0361	19.8781	18.3024	22.2619	31.1466
VDAG_00057	13.0108	69.6259	72.2211	66.4649	62.3798	54.2152
VDAG_00058	100.704	1168.55	884.953	656.192	673.882	605.372
VDAG_00059	1.02215	1.67036	1.47568	2.58855	2.31257	3.02488
VDAG_00060	2.12262	2.50723	5.93147	4.93299	4.96567	9.58893
VDAG_00061	13.2255	12.5777	42.7953	48.8448	38.2254	17.0242
VDAG_00062	123.184	203.978	130.818	131.564	124.043	118.05
VDAG_00063	2.03354	1.85463	2.86486	3.64034	4.53901	4.49076
VDAG_00064	6.58802	6.52825	3.57744	4.20506	4.0513	4.99608
VDAG_00065	19.6613	12.308	9.90355	15.0193	17.5199	29.4456
VDAG_00066	32.6712	7.62661	4.72865	11.5506	23.9877	34.6128
VDAG_00067	0.467103	0.566502	0	0.289495	0.531511	1.5476
VDAG_00068	17.9865	9.31174	5.89944	11.7916	13.2744	19.2627
VDAG_00069	0.362656	0.124033	0.0685126	0	0	0.0652374
VDAG_00070	0.199154	0.556706	0.607927	0.304967	0.429425	0.651561
VDAG_00071	36.518	12.5347	8.80254	14.2796	16.8171	21.5847
VDAG_00072	128.503	222.262	173.073	129.954	120.375	177.482
VDAG_00073	75.5641	84.6448	73.7174	78.0559	88.4277	100.23
VDAG_00074	25.5024	87.9427	103.405	58.0581	52.1105	78.8797
VDAG_00075	0.674916	0.229234	0.775486	2.54487	2.67099	0.740262
VDAG_00076	0.47911	50.1889	295.247	182.189	312.518	38.3217
VDAG_00077	105.954	122.152	81.6691	136.228	158.827	126
VDAG_00078	10.0061	14.9853	14.4915	23.2461	19.5762	12.6209
VDAG_00079	4.41373	5.6944	9.45843	13.0512	7.76578	9.30531
VDAG_00080	12.3666	61.0435	100.649	50.0428	50.0957	47.0831
VDAG_00081	68.84	121.605	137.813	112.312	95.7889	117.095
VDAG_00082	530.827	94.9985	94.8417	311	188.31	164.278
VDAG_00083	12.1137	73.5054	47.2564	37.2788	31.8672	49.267
VDAG_00084	53.0504	91.4163	91.6165	68.6297	39.0321	49.2739
VDAG_00085	6.59825	2.98557	4.21175	4.37116	8.18976	6.3026
VDAG_00086	2.04265	1.09051	8.41275	7.83812	4.10462	2.78769
VDAG_00087	1.26988	0.493462	0.828865	1.82932	3.46456	5.16375
VDAG_00088	0.799462	0.202049	0.924033	0.545918	0.861771	1.29657
VDAG_00089	1571.08	629.028	869.128	833.037	1135.79	2591.1
VDAG_00090	18.5343	1.29605	1.81214	1.87902	3.81784	7.82716
VDAG_00091	214.46	17.5409	25.7343	44.6282	41.2741	51.9338
VDAG_00092	7.45414	26.0043	32.6511	30.2909	22.6208	28.403
VDAG_00093	71.52	50.5725	38.2123	51.4332	79.3018	58.1748
VDAG_00094	37.7858	37.4536	15.7085	25.7219	22.4418	28.2799
VDAG_00095	23.1262	76.7654	55.3541	46.5363	37.667	37.3246
VDAG_00096	2.86208	15.5877	20.2817	19.6711	18.5571	16.2777
VDAG_00097	55.0307	72.1768	65.3925	65.2616	64.8943	80.7458
VDAG_00098	12.0539	3.93863	4.15194	7.7015	19.6257	23.8964
VDAG_00099	56.0687	197.421	99.1421	120.697	139.844	297.918
VDAG_00100	13.8974	34.6177	30.0164	30.4183	26.0711	34.5448
VDAG_00101	14.3914	82.4688	77.9693	59.4048	47.1444	66.0595
VDAG_00102	53.6936	21.8277	27.4833	33.8604	50.5468	47.6665
VDAG_00103	20.5645	24.7146	35.0759	35.0907	51.1245	54.4821
VDAG_00104	7.30351	14.5029	27.2373	36.0023	25.4605	37.053
VDAG_00105	33.8452	88.157	166.437	108.666	140.165	138.164
VDAG_00106	46.1186	66.4371	166.147	206.091	198.977	68.9993
VDAG_00107	275.548	85.2709	381.438	376.418	594.397	193.629
VDAG_00108	136.732	25.0802	64.1227	166.689	146.369	107.9
VDAG_00109	24.8736	43.9119	94.4421	98.7746	82.9703	81.201
VDAG_00110	10.0017	31.9337	83.8435	78.2298	58.8145	49.3971
VDAG_00111	18.3157	231.389	292.13	190.277	200.657	173.392
VDAG_00112	1.77883	0.833377	9.19913	6.0228	6.74077	6.13441
VDAG_00113	31.3832	33.3545	77.589	87.7127	77.4737	67.0063
VDAG_00114	0	0.578937	148.286	30.7493	11.7686	11.7116
VDAG_00115	18.1014	59.0855	68.6711	67.9842	73.079	65.4797
VDAG_00116	50.8545	95.5023	110.631	83.6908	84.1997	88.7482
VDAG_00117	135.075	23.4855	21.9584	67.5164	32.6286	83.976
VDAG_00118	76.0852	5.48184	8.6226	22.2384	26.6759	17.2745
VDAG_00119	23.3605	10.2521	13.0845	10.3599	20.2911	29.4097
VDAG_00120	7.1308	8.04616	11.0032	9.76998	15.6379	12.3599
VDAG_00121	0	0	0.427134	0.437181	0	0
VDAG_00122	8.92251	72.9271	57.7034	34.8047	22.5261	35.8943
VDAG_00123	91.5866	62.3319	43.7366	52.4477	51.6945	63.9117
VDAG_00124	38.1545	4.68715	8.35903	8.83764	8.79717	11.6514
VDAG_00125	15.2826	43.3753	29.8565	26.562	28.6601	50.1954
VDAG_00126	9.44024	5.59901	4.44492	4.37759	2.68264	4.21941
VDAG_00127	19.0742	14.6617	10.5295	10.563	10.8543	21.761
VDAG_00128	98.4159	30.1825	22.8085	37.6268	34.3873	56.7623
VDAG_00129	3.1844	1.22726	2.16582	1.53385	3.55743	10.0689
VDAG_00130	3.81118	6.37764	6.67997	4.27666	3.58899	12.7622
VDAG_00131	295.967	564.955	223.821	211.828	297.013	295.482
VDAG_00132	338.676	153.171	86.2327	105.577	99.4391	99.5839
VDAG_00133	150.269	74.9196	48.0288	69.9474	83.2439	77.8239
VDAG_00134	5.52628	8.69906	11.4329	12.9519	9.4172	4.44432
VDAG_00135	82.9875	34.209	24.1537	28.7006	34.9061	60.3741
VDAG_00136	55.4954	18.3191	16.2558	21.3364	30.8737	50.5594
VDAG_00137	1157.14	164.617	197.175	820.805	1765.28	984.964
VDAG_00138	1.42991	0	0	0	0	1.04627
VDAG_00139	70.6844	47.9438	46.9251	53.5176	51.0902	56.6932
VDAG_00140	56.1302	46.2324	58.0479	57.9405	70.4458	85.8432
VDAG_00141	6.79588	3.96224	1.63714	5.33097	5.05591	4.23159
VDAG_00142	96.9821	6.25938	18.08	22.66	35.5895	48.0472
VDAG_00143	58.4232	3.43132	2.81436	6.64568	12.7158	20.3203
VDAG_00144	333.93	17.202	72.1137	63.3816	50.5373	44.4909
VDAG_00145	20.0627	53.2311	37.9754	41.0137	45.7319	62.3525
VDAG_00146	14.2785	53.9754	42.285	31.7917	28.0221	51.5074
VDAG_00147	2.28281	4.87979	9.43962	9.13149	8.56005	7.03931
VDAG_00148	8.65173	5.00487	13.5787	11.5242	10.0217	4.73321
VDAG_00149	16.1509	41.3278	46.4498	46.8941	45.7284	33.8777
VDAG_00150	24.2791	32.1144	27.1038	21.8537	22.7193	18.0864
VDAG_00151	24.3716	4.09183	6.44816	7.05285	16.6177	12.1345
VDAG_00152	48.0459	36.7518	51.9525	40.0626	48.3101	55.3904
VDAG_00153	42.0473	14.27	28.7487	32.5418	23.7181	28.4073
VDAG_00154	32.5198	45.7928	76.611	54.6589	57.0622	39.4705
VDAG_00155	45.3165	22.9507	28.4863	30.5651	29.0339	31.9159
VDAG_00156	14.2403	8.16979	12.3016	12.5422	12.4965	19.0235
VDAG_00157	0.776759	0.107188	0.11602	0	0.224267	0.348458
VDAG_00158	0.297027	0.595601	0.326681	2.98127	2.93781	4.25467
VDAG_00159	839.376	6.70015	15.3079	45.7901	110.322	420.569
VDAG_00160	52.0855	25.0123	22.2285	32.4039	40.5008	33.2653
VDAG_00161	41.1549	12.1128	13.8117	14.554	21.121	24.9009
VDAG_00162	11.7072	13.7482	14.5246	21.5465	32.7749	21.5733
VDAG_00163	5.9059	13.4694	16.5544	19.5493	25.1085	27.6184
VDAG_00164	1.38991	0.217519	0.714177	0.692544	1.11685	1.32928
VDAG_00165	21.9113	23.743	20.8798	26.1886	26.3478	27.1021
VDAG_00166	23.5608	38.3908	48.4801	42.7787	40.5556	50.2965
VDAG_00167	4.48313	3.52063	29.544	35.8437	62.4328	23.4934
VDAG_00168	224.255	120.953	185.731	204.495	172.551	163.031
VDAG_00169	2.30053	1.18053	21.2678	106.238	141.337	65.7719
VDAG_00170	0	0.365848	0	0.412668	0.788982	3.56704
VDAG_00171	57.2261	38.6196	43.4661	71.9376	99.7989	77.5486
VDAG_00172	4.95582	34.1493	42.2085	33.9414	43.9436	38.011
VDAG_00173	16.2158	27.6242	32.4834	23.568	22.6708	42.7783
VDAG_00174	9.45544	42.9393	38.8661	33.5743	20.7201	20.4096
VDAG_00175	10.6512	15.8583	20.0119	22.8852	23.0753	27.9366
VDAG_00176	13.9907	10.0512	11.4656	18.0077	16.0395	21.9386
VDAG_00177	17.1435	1.19342	1.50118	9.39208	14.665	32.1562
VDAG_00178	120.035	1638.96	1712.17	1116.15	1029.18	1030.24
VDAG_00179	5.71727	12.2817	16.9394	12.0252	9.68892	15.4451
VDAG_00180	44.2204	61.0656	81.2624	89.3443	68.7358	89.4847
VDAG_00181	39.0926	52.7408	55.3466	34.2924	27.734	55.5419
VDAG_00182	7.39594	30.7749	24.622	19.8755	16.0357	24.2687
VDAG_00183	3.35611	2.21326	22.2105	1051.93	917.974	47.8933
VDAG_00184	1.96376	0.205933	2.34829	65.6666	115.247	10.9233
VDAG_00185	9.21935	5.70994	18.0499	24.0731	22.3121	19.7495
VDAG_00186	31.7724	22.7352	48.407	69.6855	58.1132	63.7846
VDAG_00187	40.4626	37.0186	47.178	64.0855	62.469	33.6077
VDAG_00188	0	0	0	0.83369	1.46172	0.163367
VDAG_00189	0.789674	1.15696	103.242	917.217	1166.07	28.686
VDAG_00190	10.0133	5.50565	13.8846	893.159	1467.35	84.8345
VDAG_00191	0	0	0.608743	2.03676	1.89169	0.995484
VDAG_00192	0.699294	0	2.08252	12.0072	11.3441	2.6657
VDAG_00193	3.56858	1.3472	1.09933	3.29815	0.99702	3.33007
VDAG_00194	6.95922	5.9252	23.3292	106.584	181.66	20.3526
VDAG_00195	13.5563	8.36948	25.8153	108.757	242.782	26.9608
VDAG_00196	7.78793	18.7841	12.1662	12.1523	13.8348	18.252
VDAG_00197	16.6846	9.31592	8.07862	12.7283	20.7855	14.4467
VDAG_00198	45.855	20.7795	22.2006	33.2042	44.2852	35.661
VDAG_00199	3.80175	1.45835	2.24149	3.15354	6.9258	8.78389
VDAG_00200	333.317	101.64	146.803	131.508	198.082	244.661
VDAG_00201	207.28	150.733	113.15	100.79	83.7361	257.445
VDAG_00202	15.6388	19.4967	22.0754	21.6534	20.9806	33.7377
VDAG_00203	53.9147	85.0674	68.1362	68.2842	75.0129	97.9506
VDAG_00204	0.769088	7.47293	7.41218	8.03653	5.24924	5.71525
VDAG_00205	30.099	35.6119	29.0881	25.9106	27.9597	38.0989
VDAG_00206	0	0	0	0	0	0
VDAG_00207	289.146	355.694	223.481	214.554	288.875	725.299
VDAG_00208	51.8887	17.3508	25.5894	22.9796	31.4137	34.7562
VDAG_00209	5.49749	4.62444	2.34163	3.06805	7.47572	7.28575
VDAG_00210	12.1906	23.2004	27.8519	24.5176	20.5514	40.6657
VDAG_00211	10.4549	39.2519	30.3125	30.2175	30.7121	35.3996
VDAG_00212	10.1406	20.8618	16.4376	23.1176	27.2745	14.1943
VDAG_00213	22.182	42.4001	34.6935	35.3196	37.0426	46.5044
VDAG_00214	71.4134	43.603	55.3518	32.4701	44.3675	65.7444
VDAG_00215	1202.81	594.712	1614.73	1801.06	1824.16	1692.03
VDAG_00216	27.986	96.8046	107.502	104.422	92.5757	130.625
VDAG_00217	90.1691	184.526	178.687	118.532	102.755	142.401
VDAG_00218	123.798	174.036	173.691	133.433	119.192	165.817
VDAG_00219	6.08858	11.0931	13.952	15.6817	15.7363	13.6231
VDAG_00220	15.0151	20.296	152.647	235.132	163.517	25.2758
VDAG_00221	26.0904	61.4633	42.7448	40.4093	31.9079	45.5026
VDAG_00222	25.2953	14.2137	10.7471	15.0507	16.3334	16.4995
VDAG_00223	229.833	1013.25	1063.99	697.02	542.16	500.715
VDAG_00224	7.12269	6.49585	13.9937	10.2186	12.2364	20.5824
VDAG_00225	17.9739	39.3201	53.5939	41.2374	37.7628	41.9406
VDAG_00226	122.444	414.461	345.891	210.619	193.792	322.089
VDAG_00227	95.8666	64.0808	75.3294	72.7254	59.6947	87.6302
VDAG_00228	0	0	0	1.40469	0	0
VDAG_00229	7.11582	81.6731	96.2458	54.9443	35.9196	24.6937
VDAG_00230	63.7165	136.114	137.661	84.8478	91.1478	126.916
VDAG_00231	4.60429	18.3055	23.1768	19.8763	21.0217	24.0673
VDAG_00232	10.4226	20.0381	27.417	24.1931	16.8647	28.8228
VDAG_00233	116.082	55.8514	27.9369	49.009	55.2562	92.7778
VDAG_00234	268.26	2711.45	2227.86	1332.03	1301.93	1378.62
VDAG_00235	23.7349	81.9282	82.006	73.8102	64.6527	53.8648
VDAG_00236	29.5628	93.1936	85.9655	78.7471	53.9745	65.4779
VDAG_00237	57.9803	73.2791	67.3333	60.1302	57.8836	39.0873
VDAG_00238	37.673	68.2298	89.8139	99.3999	89.3804	73.1225
VDAG_00239	3.2363	4.94154	9.56083	15.4765	13.1814	12.7285
VDAG_00240	0.846116	9.65679	23.9397	17.0471	21.176	13.3606
VDAG_00241	9.71753	16.6002	15.5212	21.813	19.4936	11.9349
VDAG_00242	122.102	61.458	50.4583	72.9989	61.1414	85.0857
VDAG_00243	16.965	25.9046	28.1709	26.1027	21.9869	23.1302
VDAG_00244	2.27356	29.9122	31.1172	32.0001	27.4156	23.7142
VDAG_00245	6.89683	74.8188	76.1881	55.7947	35.2327	62.7341
VDAG_00246	202.07	462.144	588.813	431.039	343.11	393.658
VDAG_00247	57.3914	218.684	216.39	200.103	198.61	222.364
VDAG_00248	302.758	245.965	139.007	99.37	70.6645	51.9166
VDAG_00249	20.9828	42.5833	29.9541	30.7822	25.6528	39.4979
VDAG_00250	2.75385	10.8349	13.551	20.7856	12.6222	11.5918
VDAG_00251	204.529	881.637	772.359	721.027	425.549	455.458
VDAG_00252	37.3099	14.0547	3.84205	6.41271	9.73939	13.382
VDAG_00253	8.90179	24.3983	26.5395	20.11	23.4317	21.4161
VDAG_00254	6.52686	8.39353	14.5268	11.0695	9.13471	13.7653
VDAG_00255	50.5536	21.5762	23.9212	39.5613	35.7006	54.1819
VDAG_00256	66.6775	69.3262	61.8019	88.0711	75.5865	110.669
VDAG_00257	3.18329	3.00201	11.9012	12.6388	19.5785	7.78657
VDAG_00258	0.451878	0.972069	0.23414	0.938725	1.26215	1.94885
VDAG_00259	5.23542	6.77425	9.90065	13.4161	20.2808	14.8986
VDAG_00260	5.32838	270.442	235.819	317.4	245.489	283.174
VDAG_00261	1714.76	1.81218	6.45621	42.6777	156.83	97.1414
VDAG_00262	9.66984	8.8271	15.5269	24.167	34.0369	21.1823
VDAG_00263	41.1306	26.8513	65.9841	99.7907	69.1662	93.2925
VDAG_00264	179.173	61.3254	80.2432	95.4922	97.4721	82.0052
VDAG_00265	3.08768	18.931	27.0488	17.1181	8.86343	17.1526
VDAG_00266	57.9898	58.0639	50.7301	57.5724	51.8539	75.32
VDAG_00267	11.4859	1.05953	0.906414	5.62187	6.73198	8.48601
VDAG_00268	32.5849	36.7188	32.2733	21.1538	21.3173	32.5721
VDAG_00269	24.945	21.7421	21.3901	38.8605	48.6327	41.9438
VDAG_00270	77.9686	78.9174	99.3393	107.671	109.569	140.766
VDAG_00271	128.268	213.896	154.567	139.765	131.762	344.864
VDAG_00272	304.526	727.059	601.551	547.474	579.167	894.362
VDAG_00273	1.71905	12.2361	9.33328	8.96747	12.9999	9.80798
VDAG_00274	55.9544	63.5757	62.6279	59.749	53.4371	50.2474
VDAG_00275	1.76808	1.71253	2.03041	4.46346	12.1905	23.2635
VDAG_00276	58.6071	45.82	38.6913	44.6581	49.5096	73.3494
VDAG_00277	37.2576	43.4362	57.7234	80.1833	66.6367	90.7762
VDAG_00278	110.816	171.583	170.814	148.835	170.159	139.48
VDAG_00279	59.6418	118.85	105.215	86.6668	74.34	122.182
VDAG_00280	6.09437	22.5588	28.1049	28.8392	30.1003	26.7367
VDAG_00281	60.9849	74.3034	49.0034	60.1038	66.9336	72.9092
VDAG_00282	0	0	0	0	0	0
VDAG_00283	0	0	0	0	0	0.207601
VDAG_00284	272.59	173.698	149.762	264.355	389.843	255.996
VDAG_00285	15.4963	47.9035	58.3358	34.7104	36.0152	46.3152
VDAG_00286	24.3447	73.6345	42.1336	36.0363	34.5532	93.2652
VDAG_00287	4.67876	7.66723	6.76933	7.37147	7.40869	6.81906
VDAG_00288	13.0291	35.7918	21.9093	19.4536	29.1907	54.3575
VDAG_00289	8.71209	27.6951	25.2484	26.7895	25.653	30.5781
VDAG_00290	15.1519	52.391	70.7936	65.0412	59.0313	56.304
VDAG_00291	102.535	25.9936	35.2788	96.9094	131.708	101.111
VDAG_00292	208.528	60.3952	33.8427	44.4342	56.096	70.7702
VDAG_00293	4.62261	30.2331	25.5383	32.4743	46.852	28.742
VDAG_00294	247.458	0.94581	3.80228	4.3481	18.0366	126.814
VDAG_00295	42.7255	23.7654	23.5323	27.2272	54.5713	72.4387
VDAG_00296	25.9298	11.826	11.7659	11.7148	21.1112	32.5232
VDAG_00297	85.3642	33.4801	33.7614	31.999	37.6524	62.1223
VDAG_00298	248.939	129.339	84.3267	57.3381	65.9283	73.5727
VDAG_00299	34749.6	6848.26	553.388	180.639	495.827	114.407
VDAG_00300	74.5482	53.6634	35.7292	23.283	20.5078	26.0646
VDAG_00301	453.517	43.9968	18.6437	48.5919	103.85	268.345
VDAG_00302	43.1604	4.9257	8.59327	15.9409	18.9963	82.7301
VDAG_00303	7.90245	1.35624	1.43182	2.2606	3.12406	5.84119
VDAG_00304	878.346	108.93	66.6373	156.848	225.906	260.309
VDAG_00305	4.79955	0.856748	1.44827	1.29076	2.90606	3.77627
VDAG_00306	178.457	29.8972	24.8103	39.4326	60.348	53.0246
VDAG_00307	2.84294	14.3714	16.5455	19.2563	16.687	5.98421
VDAG_00308	0.798392	0.930692	0.569945	1.9389	2.04158	1.73396
VDAG_00309	56.3062	33.413	24.9727	22.7046	27.496	37.314
VDAG_00310	117.488	206.186	208.467	173.196	226.063	316.649
VDAG_00311	58.1212	22.5875	19.831	29.2563	42.0678	25.4908
VDAG_00312	29.586	43.8482	15.2248	20.915	26.8624	26.6683
VDAG_00313	76.3905	96.0036	84.6235	140.207	139.566	71.7054
VDAG_00314	42.6097	137.76	101.909	109.577	99.7658	123.664
VDAG_00315	11.6276	21.133	29.0945	37.1764	31.4795	32.7726
VDAG_00316	30.0553	35.5464	45.3033	44.0188	70.0306	63.3323
VDAG_00317	67.7405	14.4895	28.9822	52.936	159.321	109.218
VDAG_00318	8.42802	20.3695	15.9581	13.7642	9.99836	19.015
VDAG_00319	1.9553	7.47786	11.7768	10.6326	13.6699	13.9665
VDAG_00320	0.829824	3.70806	6.16762	8.84841	10.0277	11.246
VDAG_00321	3.67692	4.52579	4.1805	9.79564	8.75321	12.5925
VDAG_00322	0.648781	0.576551	0.455939	0.933593	1.18967	1.08231
VDAG_00323	19.1889	64.6899	46.7013	39.1018	36.2909	63.3246
VDAG_00324	27.4474	6.71411	4.71742	15.11	15.5622	22.4964
VDAG_00325	1115.54	229.613	148.899	98.3099	237.23	193.502
VDAG_00326	11.015	2.6169	5.12383	8.22427	8.55463	14.6524
VDAG_00327	15.9023	13.1987	18.9818	21.0252	17.2477	28.4032
VDAG_00328	0	0	0	0	0	0
VDAG_00329	0.123514	0	0	0.143245	0.275451	0.952492
VDAG_00330	0	0.158986	0.171639	0.865299	0.976275	0.963878
VDAG_00331	7.66949	19.0131	23.3587	21.0758	22.7339	26.0411
VDAG_00332	19.2805	29.04	20.3125	19.8637	23.4941	24.66
VDAG_00333	14.9242	28.585	25.4248	20.6872	24.2294	23.7632
VDAG_00334	58.1778	47.0906	35.3334	47.0655	43.8362	58.684
VDAG_00335	7.17309	4.6113	2.34044	3.72698	4.51055	11.0068
VDAG_00336	50.428	20.1453	26.7615	24.7724	25.8151	28.0828
VDAG_00337	25.963	44.0723	50.4755	48.6056	62.4242	63.6873
VDAG_00338	58.8034	57.9202	67.519	67.2669	80.8301	94.2782
VDAG_00339	3.7561	0	2.72151	2.71491	3.22028	1.78676
VDAG_00340	0	0	0	0	1.21942	2.41123
VDAG_00341	67.6783	40.7242	42.4575	58.6126	59.3539	61.6542
VDAG_00342	272.76	43.2082	35.5188	59.3773	71.2393	38.1837
VDAG_00343	566.272	102.868	72.415	133.662	135.211	94.1627
VDAG_00344	1.90858	8.81956	8.50615	7.14889	5.71944	13.8018
VDAG_00345	241.223	547.611	482.579	379.06	380.515	336.751
VDAG_00346	13.7709	77.3527	81.9256	63.3876	55.3566	41.1566
VDAG_00347	53.1864	67.1888	71.768	53.2808	75.9146	125.123
VDAG_00348	135.995	190.802	181.353	218.587	176.39	280.505
VDAG_00349	7.864	23.7058	18.5502	13.2083	11.7022	16.5733
VDAG_00350	0.887604	1.83034	7.00485	6.17847	4.22515	6.04723
VDAG_00351	0	0	0	0	0.876261	0.437699
VDAG_00352	87.8991	39.4198	39.2983	51.5082	47.0101	48.3979
VDAG_00353	49.4022	138.661	159.654	126.598	109.593	131.301
VDAG_00354	2.57282	7.40065	12.3308	12.3286	10.0226	10.4389
VDAG_00355	114.509	39.5276	48.9453	74.5215	74.3814	68.3669
VDAG_00356	27.3251	12.6294	10.5301	17.288	21.0295	36.9272
VDAG_00357	34.8485	66.5908	66.4344	66.5678	64.0163	34.7564
VDAG_00358	4.86668	8.59085	13.3959	16.4314	15.0967	15.4582
VDAG_00359	3.61514	4.41245	7.67043	12.2209	9.88398	7.47863
VDAG_00360	6.86683	22.7709	15.7499	14.4234	15.5348	15.9497
VDAG_00361	5.33413	23.5988	18.2102	24.693	22.2217	18.7795
VDAG_00362	258.484	1102.49	984.537	823.23	878.281	1038.08
VDAG_00363	1.75011	2.30576	3.04605	3.75427	2.94793	4.50936
VDAG_00364	342.672	3045.99	2545.87	1966.53	1966.59	1797.28
VDAG_00365	27.0779	68.7812	94.8331	71.1365	69.217	56.6373
VDAG_00366	12.8696	31.4783	41.4161	27.5016	21.9449	32.2369
VDAG_00367	157.478	95.2465	122.009	107.985	75.609	102.564
VDAG_00368	18.3767	13.3667	11.484	11.8469	11.4075	15.7281
VDAG_00369	2.18745	9.68978	7.3483	5.86855	6.313	11.4239
VDAG_00370	9.15792	10.9705	11.0911	8.87124	9.53714	14.2613
VDAG_00371	14.6769	24.0282	24.7027	29.8624	29.5525	38.3212
VDAG_00372	53.1966	109.506	84.2139	73.8239	73.4545	99.3269
VDAG_00373	14.8472	16.8903	25.4448	47.914	91.6365	153.084
VDAG_00374	0.790648	0.353031	0.651039	1.12696	0.963995	3.93451
VDAG_00375	269.089	154.558	117.417	119.133	128.766	180.078
VDAG_00376	4.64485	0.159411	1.12925	1.14147	0.914799	1.57937
VDAG_00377	32.1023	71.1678	59.6258	75.2459	53.9141	59.3165
VDAG_00378	2.48427	932.005	1262.46	2884.52	1140.98	55.0404
VDAG_00379	1.78741	6.2729	7.54257	14.0228	10.2209	10.079
VDAG_00380	43.7842	44.5001	46.637	57.3007	54.2225	59.1936
VDAG_00381	5.48279	15.452	21.5369	19.4588	16.9603	16.5728
VDAG_00382	35.2997	38.282	37.4874	38.0577	38.6652	48.5606
VDAG_00383	184.222	288.378	881.463	1035.37	754.177	307.528
VDAG_00384	41.1307	33.7231	44.179	58.017	48.5031	75.8693
VDAG_00385	75.3961	91.1039	141.53	119.651	116.982	111.795
VDAG_00386	44.2725	90.4522	120.352	87.0811	73.3804	78.9215
VDAG_00387	4.03851	30.1556	43.3968	58.4536	41.3584	22.9646
VDAG_00388	0	0	0	0.600482	0.280104	0.558467
VDAG_00389	0	0	0	0.397253	0.731254	0
VDAG_00390	16.3573	3.71914	2.19654	6.0766	3.97239	4.05042
VDAG_00391	8.79393	2.12325	2.40806	4.59371	2.73924	2.27257
VDAG_00392	12.7988	21.6532	30.9304	31.7427	30.5809	24.0405
VDAG_00393	12.098	9.83539	16.9298	14.716	17.5815	28.1458
VDAG_00394	50.9628	33.3593	28.2246	46.0436	53.494	52.2367
VDAG_00395	287.373	45.4835	54.8439	136.266	290.76	163.496
VDAG_00396	9.65018	12.4558	10.9411	9.36838	10.2446	17.4502
VDAG_00397	0	0.424519	1.6379	2.05855	3.17047	2.74529
VDAG_00398	31.8689	67.2616	48.7188	45.0178	41.6636	58.3679
VDAG_00399	55.1349	91.736	111.348	76.892	82.8442	81.3961
VDAG_00400	13.7343	15.0094	13.3906	18.2535	18.2042	16.4188
VDAG_00401	100.81	37.8148	45.1674	61.8522	125.106	46.7665
VDAG_00402	25.4918	0	0	0	0	0
VDAG_00403	5.32061	0.499407	16.6801	37.1035	51.1274	15.7802
VDAG_00404	1.59078	28.7779	34.9519	15.9758	11.1865	12.7474
VDAG_00405	12.4404	5.13556	6.3105	8.03922	9.20749	20.9257
VDAG_00406	11.8089	6.68493	8.5378	13.5955	14.5644	28.1609
VDAG_00407	1.16655	0.299644	0.22225	1.76744	4.80821	2.94399
VDAG_00408	5.47329	11.0553	63.2158	30.391	11.2066	13.502
VDAG_00409	16.3683	22.4564	20.5796	62.6884	42.2505	25.4959
VDAG_00410	14.0068	11.0816	21.7621	227.585	210.576	41.8326
VDAG_00411	0.927113	2.60361	5.01934	4.99538	3.54203	6.01005
VDAG_00412	7.00891	11.9254	8.19868	10.6832	7.82326	12.2279
VDAG_00413	5.19244	12.3589	17.35	17.1634	17.1509	13.1349
VDAG_00414	1.82264	6.1651	5.76578	5.71021	4.26558	9.03108
VDAG_00415	13.3424	27.2261	34.5477	28.3736	28.4819	30.4035
VDAG_00416	67.3482	155.035	282.002	201.469	183.269	176.797
VDAG_00417	0	0	0	0	0	0
VDAG_00418	14.8577	23.3222	68.0232	91.1175	196.475	79.8207
VDAG_00419	97.1441	214.097	221.459	195.954	179.986	80.6946
VDAG_00420	65.4291	182.734	184.241	154.518	155.522	71.9818
VDAG_00421	17.4122	45.594	38.6927	50.0964	83.7999	44.3197
VDAG_00422	38.3547	115.791	79.8667	69.4195	79.0489	85.4658
VDAG_00423	115.426	644.473	969.421	587.993	550.916	424.5
VDAG_00424	88.8235	164.142	97.2807	98.055	112.379	53.6776
VDAG_00425	25.9515	24.1883	18.1265	19.9194	23.0944	14.4348
VDAG_00426	4.96421	2.29853	2.5415	13.137	20.7086	3.8613
VDAG_00427	5.50372	9.43403	9.76484	13.112	21.697	13.7534
VDAG_00428	24.8854	78.5077	51.6313	49.8539	57.9294	59.9199
VDAG_00429	0	0	0	0.216102	0.440063	0.222113
VDAG_00430	0.12334	0.406307	0.743923	0.901729	0.860469	1.12746
VDAG_00431	5.60633	3.62448	7.37903	9.12598	9.95277	9.64601
VDAG_00432	38.0517	5.6456	2.64497	9.9761	21.9733	32.0058
VDAG_00433	12.4991	8.24462	11.6829	19.5811	30.6776	34.2499
VDAG_00434	31.6656	23.1528	17.7849	23.5782	25.9124	35.3618
VDAG_00435	31.5789	55.3533	53.4769	52.234	53.8926	64.3131
VDAG_00436	57.3063	18.9408	13.5674	5.11149	4.46628	6.21329
VDAG_00437	1243.57	176.068	31.202	30.377	40.7255	46.7561
VDAG_00438	18.1372	4.44454	2.73698	4.74333	3.97716	7.54444
VDAG_00439	27.9388	18.0838	13.5462	10.647	14.0009	41.8189
VDAG_00440	28.2107	22.1681	16.7038	19.5678	20.1263	25.3322
VDAG_00441	4.41268	0.630924	1.7221	1.41951	0.333953	0.981011
VDAG_00442	302.165	297.417	232.227	279.504	215.087	388.601
VDAG_00443	39.1692	53.4618	40.6661	35.4568	41.2637	56.8966
VDAG_00444	19.6521	44.9872	31.487	33.2249	29.9003	29.6634
VDAG_00445	0.214205	0	0.260552	0	1.1655	0.680084
VDAG_00446	29.8634	10.507	6.93995	11.6457	10.3955	22.574
VDAG_00447	15.5665	5.91697	11.0688	18.728	12.4271	19.1731
VDAG_00448	43.5975	42.8948	40.8325	37.0994	36.6603	32.3959
VDAG_00449	0.40831	0	0.940963	0	0	0
VDAG_00450	61.5994	25.0763	4.64249	22.7743	38.5609	15.7535
VDAG_00451	7.62385	21.9243	17.63	16.0675	13.4959	10.4996
VDAG_00452	8.20725	12.8885	12.0168	18.0558	22.5901	13.5605
VDAG_00453	61.1441	30.8727	32.1226	58.0487	75.0946	80.6274
VDAG_00454	37.0981	1343.13	1178.24	2011.85	2631.27	1639.35
VDAG_00455	147.292	472.513	399.801	337.878	305.695	491.974
VDAG_00456	10.5552	24.5609	20.1162	23.7607	30.0471	30.5656
VDAG_00457	13.1802	9.41925	11.796	17.8957	15.6876	20.0418
VDAG_00458	0.486327	2.06837	1.45649	7.75034	6.92629	1.17604
VDAG_00459	14.0814	22.2408	23.8905	32.2141	36.0454	25.5368
VDAG_00460	6.04758	13.9413	6.6394	7.80616	8.43417	10.0889
VDAG_00461	257.828	1803.69	864.448	743.85	799.578	832.304
VDAG_00462	2.80501	14.3932	21.2825	21.0355	16.0033	15.8094
VDAG_00463	39.521	122.529	72.357	52.9317	28.5623	74.518
VDAG_00464	9.07274	4.87803	9.18425	25.9871	25.3843	14.4587
VDAG_00465	17.3612	24.1548	19.6929	26.0911	37.9738	40.2721
VDAG_00466	5.34733	2.32828	4.52928	6.94031	9.15425	14.6133
VDAG_00467	49.245	38.8938	19.1972	19.5623	29.9637	35.4035
VDAG_00468	5.91501	15.6498	12.6027	13.1719	12.2191	14.1229
VDAG_00469	0.308404	1.15115	0.423164	0.775341	0.738141	0.829951
VDAG_00470	1.84571	3.35037	5.92967	6.61438	11.1585	9.90181
VDAG_00471	1.02796	1.57656	0.983874	2.88899	4.47984	4.38018
VDAG_00472	7.23277	14.1287	9.07871	13.8678	15.0652	18.4835
VDAG_00473	14.8448	1.11604	15.1335	29.415	36.496	52.1875
VDAG_00474	223.334	6.67649	12.6028	56.9157	54.5874	240.544
VDAG_00475	4.39157	24.5285	33.6336	51.4322	72.5123	32.9401
VDAG_00476	4.11727	1.75218	2.85226	2.85468	2.67597	3.52539
VDAG_00477	80.0406	206.508	102.485	72.9374	113.825	204.105
VDAG_00478	10.1954	18.4708	10.4378	11.5009	8.739	15.4795
VDAG_00479	3.18089	24.5631	59.1074	41.3895	50.1793	31.1981
VDAG_00480	0	0	0	0	0	0
VDAG_00481	0.770733	6.33359	18.6014	13.8382	12.3376	12.7805
VDAG_00482	1.46887	2.24733	5.5003	1.52762	1.36925	8.20734
VDAG_00483	47.2857	58.9031	52.152	43.9989	34.8285	58.3828
VDAG_00484	28.1367	16.0309	17.0466	21.3065	24.1892	29.1035
VDAG_00485	2.03443	0.745822	0.973712	3.36121	2.66099	1.90639
VDAG_00486	0	0	0	0	0.617769	0
VDAG_00487	1.32714	0.152918	0	1.05281	0.169688	0.526192
VDAG_00488	0.526507	0	0.262877	0.531492	0.796464	1.06639
VDAG_00489	60.4684	27.6712	22.918	29.1291	27.6404	55.0188
VDAG_00490	156.97	3.86597	8.5413	90.4197	72.996	21.0076
VDAG_00491	3.85856	0.658063	1.46237	3.15794	2.3965	4.03883
VDAG_00492	33.9141	96.4797	31.5116	39.6095	49.1515	135.511
VDAG_00493	55.823	153.788	165.73	139.224	142.259	151.081
VDAG_00494	6.80786	11.1006	14.2499	21.3241	23.3634	16.1443
VDAG_00495	21.0489	44.7373	39.6794	32.8811	26.98	36.2049
VDAG_00496	3.71554	16.7067	27.7684	86.6524	97.8703	9.80809
VDAG_00497	30.0913	152.742	172.711	212.119	291.335	187.607
VDAG_00498	2.72193	7.70091	10.1843	15.7676	15.3998	10.5176
VDAG_00499	0	14.9703	23.9657	18.9244	168.75	178.636
VDAG_00500	11.49	87.5222	28.4709	69.7638	285.211	74.8706
VDAG_00501	2.52648	5.4875	10.2869	12.9227	12.5027	8.70098
VDAG_00502	79.3884	78.1356	69.6059	75.3845	71.0415	56.1484
VDAG_00503	20.2342	27.6054	35.3212	45.3534	53.2976	51.9071
VDAG_00504	1.74795	1.45912	0.973076	2.97446	2.19201	6.33956
VDAG_00505	11.5491	14.1684	18.5535	17.3531	15.9257	25.0043
VDAG_00506	32.251	17.9175	12.947	14.8963	23.9147	36.1812
VDAG_00507	2.32554	3.39725	3.33205	6.0302	6.89066	11.4152
VDAG_00508	38.9677	91.4127	98.3389	80.0181	68.135	84.9836
VDAG_00509	252.816	579.542	132.822	171.777	139.163	173.018
VDAG_00510	80.8642	74.9441	23.3645	30.042	28.333	23.1995
VDAG_00511	490.506	145.751	35.6969	33.1577	81.7879	250.618
VDAG_00512	6.0553	27.3941	21.5625	51.7941	30.6511	20.9421
VDAG_00513	6.74669	24.8884	23.6753	22.1334	18.4827	19.6703
VDAG_00514	8.9316	6.45909	7.78283	9.98346	17.4737	39.2965
VDAG_00515	0.515005	0.518041	1.12904	1.13131	0.543009	0
VDAG_00516	519.339	45.0343	92.0463	280.685	288.296	249.008
VDAG_00517	0	0	0	0.43973	2.24254	1.28303
VDAG_00518	33.4823	32.1764	17.7022	16.0664	25.656	23.439
VDAG_00519	122.685	58.8845	50.7414	52.763	59.9662	85.5548
VDAG_00520	11.0398	4.41666	16.7192	22.6643	25.9444	21.5837
VDAG_00521	6.14529	2.24993	6.97214	6.70669	3.43524	9.33985
VDAG_00522	8.93285	7.47031	27.8418	67.596	117.801	31.4669
VDAG_00523	0.75527	0	0	0	0.431245	0
VDAG_00524	89.2707	136.929	167.609	171.184	136.921	176.197
VDAG_00525	43.8733	60.131	73.2789	49.3309	42.3101	62.3374
VDAG_00526	243.128	95.4095	79.95	94.5784	101.953	114.123
VDAG_00527	99.2538	241.193	241.479	130.58	89.4067	172.574
VDAG_00528	0.218203	0.559976	0.872668	1.25224	25.7839	1.30663
VDAG_00529	91.2809	15.0192	15.0418	13.3514	14.9898	18.3846
VDAG_00530	399.761	54.8255	84.237	71.371	87.6709	156.411
VDAG_00531	0.666518	0.742976	4.28632	5.84362	2.18561	3.15486
VDAG_00532	10.4518	2.10744	6.00502	7.35857	7.67438	10.3463
VDAG_00533	5.76933	13.7709	10.7655	8.42375	6.9453	10.5621
VDAG_00534	18.0827	20.0525	21.8327	25.9245	23.79	36.056
VDAG_00535	26.835	55.0583	56.9978	53.1282	55.084	61.6926
VDAG_00536	11.6661	20.7612	25.712	25.024	21.7952	22.7126
VDAG_00537	3.0491	20.4999	14.5457	10.1935	9.39415	14.117
VDAG_00538	18.5278	30.7423	26.8766	32.9299	30.4458	35.7006
VDAG_00539	17.1453	27.6695	16.1896	21.8096	24.5719	30.8755
VDAG_00540	23.4156	67.6947	49.4887	42.3988	53.0422	36.5232
VDAG_00541	2.57676	30.3975	50.8674	156.882	336.974	76.9179
VDAG_00542	66.8453	213.36	160.462	128.778	144.155	140.774
VDAG_00543	8.06599	20.031	17.0825	19.9587	22.9333	22.6029
VDAG_00544	18.4519	12.4118	22.423	18.6405	27.1883	24.2546
VDAG_00545	8.72905	9.16533	5.26137	9.51416	14.3651	22.1324
VDAG_00546	0.859762	0.59748	1.72414	2.06014	2.66351	2.43452
VDAG_00547	6.00767	17.179	15.6087	18.7932	17.9636	25.3863
VDAG_00548	16.6057	57.5713	39.9417	43.5138	45.6048	44.2555
VDAG_00549	0.932822	4.96181	14.3041	37.2109	29.4435	6.19576
VDAG_00550	2.32456	26.2537	26.6847	29.6902	23.9246	23.0978
VDAG_00551	0.621021	0.187239	0.549925	2.4238	1.54362	2.24078
VDAG_00552	23.3725	74.9498	57.485	57.5053	56.7241	103.216
VDAG_00553	11.0983	35.9807	33.9356	27.7921	26.1984	38.1535
VDAG_00554	15.03	9.22618	13.2757	30.4268	40.8057	29.0747
VDAG_00555	51.4213	22.6904	31.5484	37.3298	48.2889	26.8757
VDAG_00556	17.9556	7.47047	13.7507	20.1774	31.5338	58.9711
VDAG_00557	23.4887	9.41376	13.7723	12.269	20.1395	24.0277
VDAG_00558	237.908	74.5902	54.5793	97.9127	132.328	127.778
VDAG_00559	192.422	102.317	160.029	151.943	140.611	138.126
VDAG_00560	45.3032	157.958	185.886	126.613	119.19	165.673
VDAG_00561	16.8804	31.6786	29.9409	18.9352	19.9009	23.1518
VDAG_00562	1.17803	2.1421	1.63131	0.819692	0.897772	9.88582
VDAG_00563	0	0	0	0	0	1.77734
VDAG_00564	148.152	208.726	91.7074	97.7818	98.069	508.149
VDAG_00565	1.80741	1.76952	5.80171	5.21609	2.75133	9.72311
VDAG_00566	31.7848	38.458	48.9783	56.6434	48.9316	43.5103
VDAG_00567	0.378523	0.418579	0.392342	0.699163	1.72996	1.55287
VDAG_00568	0.99034	2.19119	4.88033	1.73143	3.79801	4.11918
VDAG_00569	2.82268	9.99086	8.73353	7.18791	16.5535	11.4033
VDAG_00570	35.2726	28.6491	67.7744	58.5143	42.7831	16.3737
VDAG_00571	17.5655	28.3834	29.5901	24.6161	37.3973	51.429
VDAG_00572	107.002	35.6684	35.3904	64.3964	85.9282	89.6998
VDAG_00573	10.252	16.593	8.8235	8.29716	13.6682	14.4074
VDAG_00574	2.50162	6.0308	7.11346	10.1355	9.11367	5.29516
VDAG_00575	0.96399	1.02986	4.85342	29.702	39.0053	10.5586
VDAG_00576	41.5237	21.7231	84.1424	316.838	480.16	227.262
VDAG_00577	52.5635	46.6214	61.4187	66.1154	89.2357	82.6664
VDAG_00578	12.9547	36.9862	21.731	19.4787	15.4212	22.6944
VDAG_00579	3.65888	39.2458	40.6329	19.4644	16.7372	16.0965
VDAG_00580	4.65676	0.126432	0.832453	3.6384	1.35704	1.20939
VDAG_00581	667.403	8.6593	25.7026	137.701	222.997	76.8035
VDAG_00582	10.0012	23.8828	26.8534	26.2871	26.2798	44.8998
VDAG_00583	0	0	0	0.142283	0.135913	0.135952
VDAG_00584	0	0	0	0	0	0.20392
VDAG_00585	4.46512	7.55353	9.40293	8.58673	16.6937	19.4371
VDAG_00586	397.1	176.68	110.264	201.918	378.025	528.405
VDAG_00587	34.5337	7.43465	9.20887	46.4762	102.698	72.5307
VDAG_00588	44.0532	58.3498	61.628	75.203	72.7765	95.0562
VDAG_00589	58.6992	75.5593	77.9038	54.0785	60.9891	78.7869
VDAG_00590	426.648	61.1591	124.882	356.264	922.215	408.87
VDAG_00591	27.0919	17.9608	21.3866	37.0547	37.8715	35.7069
VDAG_00592	0	0.0875395	0.382165	20.1131	47.9433	23.0667
VDAG_00593	56.5673	48.6862	56.3765	68.919	78.1373	82.8623
VDAG_00594	42.545	33.9772	36.6925	19.0674	27.6451	62.0668
VDAG_00595	26.1434	5.74007	24.8287	35.1806	33.0233	43.3242
VDAG_00596	47.1336	8.30157	40.4124	43.6297	33.4165	52.4613
VDAG_00597	82.7856	18.2688	20.2202	22.4756	22.9488	16.8289
VDAG_00598	0.303224	0.630491	0.467719	0	0.224064	2.23942
VDAG_00599	7.66827	62.9534	60.0076	50.7857	36.2116	84.0826
VDAG_00600	3.49342	5.42599	12.6253	10.0134	9.10024	63.4808
VDAG_00601	43.8757	66.174	75.6956	77.6115	66.5597	63.2227
VDAG_00602	2.29177	27.1959	30.3385	24.6621	9.98623	12.0927
VDAG_00603	39.9027	377.424	294.509	420.022	474.206	289.224
VDAG_00604	11.6504	99.6366	72.0239	42.4891	23.2273	33.4619
VDAG_00605	4.8766	12.8839	14.9837	14.7461	10.4118	15.2731
VDAG_00606	20.9	47.605	50.6134	55.7443	56.2221	39.7813
VDAG_00607	33.7029	14.3416	20.0164	28.1871	22.8323	25.9302
VDAG_00608	15.0886	29.174	35.9344	36.0551	44.7571	84.2447
VDAG_00609	25.9318	22.7945	16.5971	21.9935	23.5455	34.7302
VDAG_00610	3.93178	8.24372	10.1421	13.5982	15.1563	14.6217
VDAG_00611	0	0.0544086	0.120594	0.306396	0.177354	0.119242
VDAG_00612	19.8792	41.5536	30.7178	20.6854	16.3685	35.8739
VDAG_00613	28.2039	29.006	18.2362	20.914	26.3108	24.0027
VDAG_00614	24.2377	41.0028	23.5524	35.1407	32.0698	51.7777
VDAG_00615	1.92769	2.50188	2.06322	3.45483	4.82886	4.72924
VDAG_00616	64.0835	113.283	100.136	108.752	130.305	191.852
VDAG_00617	0.119698	1.10123	3.59983	2.05718	6.43391	9.59545
VDAG_00618	1.31126	1.35602	2.40031	1.39112	4.28532	9.84938
VDAG_00619	28.2103	3.33278	7.23616	13.086	19.0856	13.8745
VDAG_00620	1.59827	0.606418	1.64432	2.17588	2.08544	2.24534
VDAG_00621	11.9696	2.49796	61.8213	1463.41	9319.58	1845.7
VDAG_00622	0.280316	28.2195	26.8125	13.3774	8.06291	6.82518
VDAG_00623	4.06683	5.98354	8.55046	19.243	28.412	13.4046
VDAG_00624	367.222	261.608	371.07	469.539	379.451	343.771
VDAG_00625	13.1545	44.0801	16.5909	9.58926	8.59649	9.88869
VDAG_00626	30.7068	25.1631	17.9284	22.0996	21.4123	24.1571
VDAG_00627	3.2876	1.62915	2.42729	4.28183	3.65574	6.42814
VDAG_00628	8.71545	10.5635	14.5051	14.6738	11.2792	14.1135
VDAG_00629	5.41149	25.4159	25.6101	23.8701	16.9763	16.7223
VDAG_00630	119.834	37.948	118.664	118.889	118.215	63.154
VDAG_00631	46.4832	235.099	407.801	251.341	299.569	327.768
VDAG_00632	63.6483	269.331	514.144	313.607	362.091	430.576
VDAG_00633	466.485	16.66	283.229	870.772	1478.53	450.188
VDAG_00634	0.0903726	0.0883005	0.293391	0.90836	0.683399	0.691112
VDAG_00635	13.8201	23.6447	57.8287	34.4219	21.8231	28.9551
VDAG_00636	368.804	15.7716	392.14	71.3267	69.7172	23.0531
VDAG_00637	31.1061	23.3274	40.7974	35.5392	68.113	68.6608
VDAG_00638	21.1424	45.6935	50.8182	40.5448	49.4695	50.2231
VDAG_00639	3.86198	4.28082	1.06053	7.01716	20.7478	4.91154
VDAG_00640	30.5659	43.5101	25.5302	27.2319	32.7596	37.9415
VDAG_00641	28.4476	10.4741	6.00589	10.085	12.2833	20.5658
VDAG_00642	71.2068	25.6027	32.5535	32.0083	34.7846	67.2205
VDAG_00643	48.7864	103.725	123.468	89.3793	98.8307	108.559
VDAG_00644	37.6442	43.167	31.0341	89.5228	144.898	49.8278
VDAG_00645	0.758618	0	0.308084	9.40081	8.65251	0.801775
VDAG_00646	12.9527	19.5653	16.1648	19.013	15.2487	17.8541
VDAG_00647	16.0046	45.2493	33.343	21.5944	14.6954	13.915
VDAG_00648	17.5435	51.9525	42.7974	27.2677	16.273	16.6153
VDAG_00649	14.0902	18.2533	22.8832	29.3398	24.8265	22.2442
VDAG_00650	13.9047	3.55889	4.67295	13.686	12.3152	12.4013
VDAG_00651	0.433821	0	0	0	0	0
VDAG_00652	50.5436	21.1902	19.2893	29.571	20.014	27.0484
VDAG_00653	8.00534	36.5299	29.0509	23.2858	20.1466	19.8187
VDAG_00654	4.27757	20.5814	22.1104	21.1554	17.4947	18.8685
VDAG_00655	32.4124	3.38441	2.48833	2.88434	1.12641	3.33254
VDAG_00656	64.1132	43.2513	35.9394	37.9169	36.881	51.5908
VDAG_00657	38.7725	43.6837	54.5879	70.9278	73.5204	67.9676
VDAG_00658	28.2946	30.4386	57.2307	60.3919	94.2531	67.3298
VDAG_00659	39.6798	28.1507	46.1165	63.7561	45.596	35.0729
VDAG_00660	11.6823	38.8151	90.7817	64.0348	81.0434	101.215
VDAG_00661	12.4137	9.82219	14.8398	14.8033	15.813	25.3926
VDAG_00662	6.26943	5.77605	7.16387	11.8688	13.6541	22.0219
VDAG_00663	58.167	23.1299	27.2266	38.6195	48.5895	64.6458
VDAG_00664	81.7087	52.5761	78.4434	102.146	79.8896	136.761
VDAG_00665	6.87249	0	1.05749	1.03553	2.19537	3.13782
VDAG_00666	22.6905	49.1872	43.4106	31.2484	30.6706	28.3441
VDAG_00667	0	0	0	0.40338	1.11713	1.47594
VDAG_00668	7.73088	3.51085	4.71282	9.22111	7.98051	8.2535
VDAG_00669	57.8981	41.6428	55.5033	57.2549	49.0729	87.6689
VDAG_00670	10.3238	21.3906	17.4264	18.7615	16.7045	18.6509
VDAG_00671	40.2404	51.978	29.6724	23.9019	33.7001	60.4384
VDAG_00672	10.8186	4.45123	13.8099	14.82	22.0336	21.0547
VDAG_00673	14.1638	2.87655	4.06689	10.9265	13.0301	12.1123
VDAG_00674	0.114213	0	2.95079	9.53169	14.9849	2.10267
VDAG_00675	1.66095	0.639232	2.23783	7.18907	13.4612	4.51105
VDAG_00676	359.43	99.8075	90.6378	131.175	147.903	160.927
VDAG_00677	12.917	35.0194	23.1655	21.4057	15.3007	30.0134
VDAG_00678	4.67001	1.39962	27.5448	36.4102	65.0874	116.169
VDAG_00679	14.7829	34.5384	39.5108	41.3068	39.5565	43.662
VDAG_00680	18.9915	17.8842	39.4884	64.1925	48.0864	61.3415
VDAG_00681	5.0065	4.54914	7.13322	7.55895	6.44742	8.26996
VDAG_00682	10.0419	21.3304	16.7681	12.023	12.3058	19.9578
VDAG_00683	145.246	105.477	72.1062	112.193	148.385	321.316
VDAG_00684	7.25465	85.9189	827.518	533.033	105.638	21.5252
VDAG_00685	22.5537	14.9067	57.8942	55.195	155.727	49.6203
VDAG_00686	3.04991	13.1515	18.3032	14.1314	10.773	15.2699
VDAG_00687	16.2278	26.4354	23.4285	24.2205	22.4279	39.0898
VDAG_00688	9.46262	11.3343	13.3318	18.1232	20.7276	18.8946
VDAG_00689	22.0535	19.176	33.5529	102.925	77.1793	24.7465
VDAG_00690	78.495	62.8559	65.4045	74.3263	64.5062	82.491
VDAG_00691	40.5194	85.9365	65.5114	58.3922	55.8192	53.7974
VDAG_00692	22.8962	18.3078	45.1375	63.4521	94.6418	55.4346
VDAG_00693	6.61553	20.0324	10.0302	12.2656	12.9592	16.2372
VDAG_00694	29.4838	35.0491	26.3078	36.2851	35.1019	36.9277
VDAG_00695	24.7679	19.032	12.9346	19.2605	20.1047	19.1613
VDAG_00696	17.4414	26.4081	40.9591	39.8304	27.2973	35.6803
VDAG_00697	52.511	58.0921	70.5064	90.152	86.3285	111.533
VDAG_00698	24.279	15.6159	17.9271	39.7975	30.6237	39.0159
VDAG_00699	21.3849	60.6588	72.0266	55.4002	56.0613	65.9351
VDAG_00700	12.0577	30.904	33.5379	38.3831	44.1003	42.1791
VDAG_00701	93.041	132.35	160.987	119.402	120.747	105.946
VDAG_00702	0	2.4448	4.40585	3.49484	2.12201	0.793258
VDAG_00703	0.367773	0.216461	0.254937	0.93805	2.63407	1.80108
VDAG_00704	3.46839	2.74282	26.2239	75.2483	71.0033	21.252
VDAG_00705	12.3238	23.3544	16.6179	42.1722	49.5342	54.319
VDAG_00706	50.6049	18.4426	37.1493	49.0915	77.0498	245.42
VDAG_00707	28.0001	54.194	35.8521	25.549	29.4731	66.5998
VDAG_00708	19.0837	52.6206	25.9482	19.5356	24.892	53.2432
VDAG_00709	7.41314	7.24965	16.7431	33.8928	42.3118	35.4044
VDAG_00710	13.2866	23.197	25.4271	36.9872	34.8686	39.088
VDAG_00711	34.0017	54.3703	53.3448	55.1452	47.9661	54.0403
VDAG_00712	2.05595	1.42439	0.456757	1.57776	2.24151	3.91637
VDAG_00713	23.026	23.5953	30.8818	37.5399	37.0889	32.6285
VDAG_00714	27.0864	132.328	104.92	82.3634	66.156	138.446
VDAG_00715	68.0465	66.4904	38.1418	51.269	50.5681	43.3224
VDAG_00716	1.08341	0.197152	1.19176	1.84903	2.86116	3.13603
VDAG_00717	0.144337	0.673415	1.05687	0.854262	0.865252	0.556602
VDAG_00718	1.85604	5.78647	8.47695	11.0684	6.94118	6.91636
VDAG_00719	2.56945	6.463	4.88115	4.68563	4.82716	5.82671
VDAG_00720	77.1501	18.2861	11.7535	22.8399	29.7291	53.3618
VDAG_00721	168.442	22.2134	9.53466	29.2665	71.7914	111.159
VDAG_00722	6821.72	91.6008	12.7199	15.5009	34.2999	35.1834
VDAG_00723	54.4257	37.4326	21.9112	11.3469	8.40906	10.4723
VDAG_00724	15.4222	29.4442	62.9146	70.0647	53.5744	74.3688
VDAG_00725	302.874	51.9503	76.7459	94.6961	114.722	74.0222
VDAG_00726	23.636	49.3287	89.3131	50.2008	46.075	29.816
VDAG_00727	6.26388	19.0047	14.4872	13.435	11.5459	18.317
VDAG_00728	1.96078	6.13133	4.13423	8.06874	12.482	12.4864
VDAG_00729	5.31905	11.0209	6.9617	10.0575	10.5359	10.1541
VDAG_00730	1.57712	1.63494	0.310148	1.36837	1.34628	3.89958
VDAG_00731	1.46509	1.45903	2.0848	0.697313	0.428376	2.74729
VDAG_00732	101.799	298.252	434.973	222.884	205.917	221.6
VDAG_00733	38.3335	94.8764	77.0955	63.655	51.9585	65.6222
VDAG_00734	10.3354	30.4887	21.7469	22.0773	21.1824	32.0646
VDAG_00735	0.347019	0.285832	0.209758	0.207326	0.775518	1.62994
VDAG_00736	44.6563	177.108	177.269	127.157	127.823	105.332
VDAG_00737	51.4317	95.5106	81.3332	78.3022	54.5334	86.8422
VDAG_00738	25.9598	122.047	118.757	111.431	88.9196	126.848
VDAG_00739	0.843962	1.09073	0.87845	4.64969	4.16493	4.59932
VDAG_00740	5.01657	1.56181	3.26043	9.66121	7.69903	7.50031
VDAG_00741	0.207119	0	1.30431	3.59157	4.06529	1.63146
VDAG_00742	6.20917	56.7415	40.9299	26.9576	23.9025	29.7061
VDAG_00743	17.757	120.927	243.429	185.35	178.366	158.492
VDAG_00744	10.8967	73.5609	113.761	88.932	70.2045	59.218
VDAG_00745	9.38806	76.1272	34.3367	24.1404	25.6893	38.4282
VDAG_00746	26.4766	37.9802	18.3007	20.0566	22.4375	34.9596
VDAG_00747	17.5495	33.4969	29.4041	23.6867	24.2244	32.3431
VDAG_00748	91.2839	33.521	54.9788	59.068	37.0501	36.6681
VDAG_00749	0.9573	0.149893	0.842155	3.63837	2.31814	0.992599
VDAG_00750	0.498955	0.261763	2.19448	2.8954	2.67422	3.33502
VDAG_00751	1.93645	1.35541	31.9518	79.9542	219.031	550.214
VDAG_00752	8.60935	0.670831	0.832206	2.9456	3.53166	5.28262
VDAG_00753	0	0	0	0	0	0.282948
VDAG_00754	3.01317	13.8439	9.91048	12.5989	17.3468	18.3272
VDAG_00755	37.6371	12.893	26.6874	17.7997	29.5565	44.2874
VDAG_00756	16.968	45.9419	46.5189	51.8191	44.4659	42.5721
VDAG_00757	7.03024	1.52935	1.73726	2.0074	4.70564	4.70132
VDAG_00758	26.4569	26.6122	33.0033	35.8718	52.1968	35.9668
VDAG_00759	3.91058	2.28039	4.19899	5.79718	4.73794	2.23134
VDAG_00760	18.1076	30.2861	25.9749	27.4074	28.9197	33.6599
VDAG_00761	20.4127	45.5204	43.7555	37.3923	47.8136	62.4778
VDAG_00762	2.98879	10.9108	9.7334	7.02089	5.72296	9.88242
VDAG_00763	7.26435	1.68618	3.48974	5.73169	7.9713	13.5892
VDAG_00764	1.06333	0	0	0.257265	0.24474	4.78162
VDAG_00765	3.03844	3.22529	3.28904	4.3182	4.54801	10.3654
VDAG_00766	6.1526	9.29449	16.0122	13.887	13.4484	25.7801
VDAG_00767	4.02219	5.69232	7.83539	6.79589	5.68011	11.9755
VDAG_00768	5.29391	2.65802	2.88579	7.18367	6.3647	8.65736
VDAG_00769	71.9892	406.1	357.43	150.473	267.445	493.045
VDAG_00770	0.348262	2.91216	1.32081	3.53212	25.1449	3.54676
VDAG_00771	0	0	0	0	0	0.613803
VDAG_00772	0	0	4.36573	3.84622	10.9823	2.62289
VDAG_00773	40.3186	164.699	114.025	90.5974	99.3033	96.9227
VDAG_00774	1829.77	973.227	276.866	227.551	656.887	1355.9
VDAG_00775	76.3208	461.481	402.33	240.47	214.325	257.992
VDAG_00776	42.3448	72.8586	67.6769	62.6899	91.5428	95.0151
VDAG_00777	0	0	0.938287	4.28568	1.78256	12.4941
VDAG_00778	0	0.268727	2.62057	2.68878	5.76076	11.6532
VDAG_00779	0.793037	4.8501	3.84375	5.23509	3.36018	7.51221
VDAG_00780	70.0604	34.4138	25.5251	29.0834	30.479	51.307
VDAG_00781	35.1155	9.99108	9.4713	13.6569	8.76767	13.1775
VDAG_00782	2.81114	1.24298	1.50949	6.77531	33.4582	3.26641
VDAG_00783	0.434031	0.128132	0.0947022	0.538299	0.655304	1.2836
VDAG_00784	20.7948	10.6033	3.91739	6.13709	10.8495	10.2985
VDAG_00785	166.818	0.667727	5.08701	29.4181	30.2102	20.4239
VDAG_00786	81.0157	1.12831	7.80714	37.7257	39.6059	25.2948
VDAG_00787	15.5472	34.14	24.4319	24.7803	27.7417	34.7203
VDAG_00788	278.689	566.096	440.7	292.931	243.524	415.065
VDAG_00789	0.784597	0.212873	1.30254	1.40718	1.48985	2.66529
VDAG_00790	39.1323	115.419	118.305	91.5506	90.9727	109.194
VDAG_00791	17.3459	114.939	86.2381	78.7413	78.5457	85.6669
VDAG_00792	338.151	8.72647	14.281	23.5222	32.0174	69.295
VDAG_00793	4.63062	0.798845	2.19657	7.11112	6.33656	1.26446
VDAG_00794	25.0966	0.236126	4.4096	7.71235	8.67177	0.47438
VDAG_00795	201.643	4.41189	5.43025	19.2632	22.0164	26.3175
VDAG_00796	153.338	33.274	30.7317	46.6219	50.1669	48.3422
VDAG_00797	18.792	4.71289	12.0201	19.6244	54.2271	11.6123
VDAG_00798	5.46208	2.10226	9.14425	6.82505	5.8655	6.22396
VDAG_00799	30.3344	16.3138	46.4104	51.0156	68.1396	35.467
VDAG_00800	22.622	14.1215	17.0503	25.2123	28.2373	27.9578
VDAG_00801	4.47477	1.4541	2.06451	3.01343	4.40216	4.80244
VDAG_00802	9.7753	15.3094	10.9126	9.11127	10.0992	16.1227
VDAG_00803	400.668	52.1048	67.5687	65.0664	83.9824	185.823
VDAG_00804	0.207562	0	0	0	0	0.449061
VDAG_00805	1.67672	3.23161	3.07561	5.75468	6.7637	8.41298
VDAG_00806	0.327942	0.695758	3.66804	3.86103	4.0639	2.01819
VDAG_00807	3.93119	6.61559	8.38511	9.40482	9.8237	11.8444
VDAG_00808	0	0.674378	0.498246	1.14228	1.47128	0.380658
VDAG_00809	0	0.602442	0.542268	0.540767	0.373098	0.275813
VDAG_00810	7.26533	12.1066	18.3108	26.441	24.9802	19.3897
VDAG_00811	9.972	21.575	18.897	24.6886	29.5676	24.9815
VDAG_00812	8.92327	33.4079	32.7169	36.4044	23.9319	40.2566
VDAG_00813	506.067	181.558	156.096	128.051	245.037	220.358
VDAG_00814	0.993372	0.364757	0	1.22218	1.13588	0
VDAG_00815	2.29848	0.314377	5.4153	19.8678	48.6109	22.9716
VDAG_00816	0	0.353538	27.7903	12.3597	3.95866	1.55004
VDAG_00817	0	0.380091	0	0	0.411577	0.413191
VDAG_00818	14.1962	21.5685	22.9173	29.5529	36.9656	32.1944
VDAG_00819	33.7493	34.1015	21.5776	28.6192	33.0319	41.5112
VDAG_00820	2.20347	13.6643	13.789	9.96242	9.31569	11.2238
VDAG_00821	10.1243	5.79444	9.24831	6.76853	6.71543	14.0084
VDAG_00822	35.9503	21.2787	14.9848	20.147	24.2984	26.2454
VDAG_00823	0.215875	0	0.0561507	0	0.112995	0.288442
VDAG_00824	165.08	748.707	301.917	158.235	164.497	453.428
VDAG_00825	739.267	613.95	604.176	490.711	410.896	422.944
VDAG_00826	69.4552	53.9705	40.7776	40.4292	37.9868	46.1567
VDAG_00827	4.61886	16.6928	12.2218	16.627	16.3919	18.1059
VDAG_00828	2.20616	4.28043	8.54015	6.09554	7.9756	8.55437
VDAG_00829	1.86413	0.889706	0.675106	1.27067	0.823238	2.46111
VDAG_00830	3.52079	18.7505	16.4876	17.421	17.6796	11.7318
VDAG_00831	0.2123	0.7914	2.9162	3.44115	1.98455	2.67428
VDAG_00832	0.215402	5.40875	2.82849	3.02856	2.56941	3.59206
VDAG_00833	0.769204	17.4219	5.89528	4.35288	4.2047	6.29374
VDAG_00834	6.61262	17.562	19.8424	12.8453	8.20311	12.6191
VDAG_00835	8.48849	8.69952	5.26672	5.41805	7.35607	6.95622
VDAG_00836	4.82287	5.8911	7.27575	7.66045	5.02591	20.2025
VDAG_00837	4.2352	8.98253	4.6634	4.59075	5.57772	6.89255
VDAG_00838	9.52004	10.6154	29.5101	45.4043	54.7296	23.3132
VDAG_00839	41.1324	51.5794	30.6372	34.6932	41.3778	47.1047
VDAG_00840	85.6936	177.774	153.158	129.245	147.288	143.185
VDAG_00841	0.649797	0.343443	0.377315	0	0.348732	0.345281
VDAG_00842	25.0657	28.1886	37.1007	32.162	23.3955	27.9061
VDAG_00843	25.6678	21.4331	45.0412	37.9006	44.154	40.6107
VDAG_00844	19.1705	25.5115	34.7072	37.603	33.3344	43.7402
VDAG_00845	0	0	0.560373	0	5.36567	1.61891
VDAG_00846	13.0594	12.6734	10.7974	11.7647	9.86276	30.0473
VDAG_00847	749.166	3467.13	2901.82	1204.52	771.772	2597.17
VDAG_00848	5.51443	15.1113	14.7833	10.3499	8.71754	11.6673
VDAG_00849	1.56305	68.711	160.715	174.357	41.3403	10.2749
VDAG_00850	4.3863	3.19246	4.40245	9.83863	10.7357	10.5079
VDAG_00851	18.2945	1.59074	1.9421	2.88766	2.74745	5.48206
VDAG_00852	45.2618	24.754	10.2147	19.825	14.2058	29.0173
VDAG_00853	59.8496	24.9949	15.877	22.3235	23.7642	21.1889
VDAG_00854	425.438	68.8225	36.3174	56.6211	54.7824	66.5054
VDAG_00855	14.4222	309.532	408.858	231.505	141.55	98.1514
VDAG_00856	9.863	11.0323	38.0911	19.8307	27.5365	16.2459
VDAG_00857	0.302872	0.925778	1.01815	2.14134	1.47033	3.27326
VDAG_00858	24.6363	40.3539	46.0128	34.8752	26.9007	40.1584
VDAG_00859	138.485	196.778	213.011	161.68	149.102	175.94
VDAG_00860	17.4778	33.8016	38.7107	39.3569	44.5349	27.2097
VDAG_00861	361.682	119.677	221.258	276.951	342.484	194.342
VDAG_00862	89.2278	168.792	165.932	116.522	108.986	127.399
VDAG_00863	73.8153	59.1074	152.902	148.806	110.201	157.816
VDAG_00864	2.09582	0	0.689308	0.706503	1.8311	0.715262
VDAG_00865	36.1888	9.09466	7.41263	12.1269	13.6515	18.9482
VDAG_00866	8.84252	18.5161	19.4796	14.4101	16.235	26.415
VDAG_00867	12.3361	24.9255	24.2604	20.3496	23.249	25.6343
VDAG_00868	13.5603	26.4843	27.8994	20.7439	23.7482	31.0066
VDAG_00869	13.164	15.3334	8.90987	11.086	15.3141	18.8167
VDAG_00870	0.195605	58.2812	80.1008	26.7572	25.8812	17.9707
VDAG_00871	7.37257	14.6082	34.511	34.0175	32.2483	15.1111
VDAG_00872	2.6024	0.213259	0.948158	3.3335	2.28041	1.39217
VDAG_00873	34.8124	6.7358	26.1184	31.2672	30.3483	29.5932
VDAG_00874	30.5318	20.8658	24.639	33.8589	34.4126	28.8027
VDAG_00875	94.7744	53.0558	44.8889	52.8207	57.515	73.8078
VDAG_00876	17.1383	1.39977	4.99263	10.4799	25.5328	25.4693
VDAG_00877	1.91992	0.59491	1.21909	5.07251	11.7332	11.83
VDAG_00878	10.6113	16.1006	17.7217	18.8161	19.3936	19.4518
VDAG_00879	15.2227	7.38503	11.4992	7.7949	13.69	12.3448
VDAG_00880	4.55997	4.39663	3.37568	3.39121	4.53148	6.92762
VDAG_00881	18.3803	15.5156	17.8672	17.6251	15.9231	17.2752
VDAG_00882	39.0388	58.5422	94.0446	61.4867	81.4698	79.4321
VDAG_00883	66.4462	95.7783	125.649	117.507	114.058	116.606
VDAG_00884	20.2136	8.37459	9.34146	11.525	25.383	15.3393
VDAG_00885	5.06506	6.37813	4.10621	5.16715	5.16591	7.60751
VDAG_00886	258.591	307.93	403.397	354.599	322.476	311.809
VDAG_00887	35.1826	56.3001	64.5934	80.7115	70.7184	103.191
VDAG_00888	11.0919	29.5677	23.7271	19.7268	17.4231	30.1733
VDAG_00889	2.74495	3.74656	25.0522	188.251	361.982	14.4686
VDAG_00890	12.4967	28.993	32.4725	36.6626	30.957	27.7558
VDAG_00891	19.5919	18.1724	15.1051	18.036	15.6258	23.2741
VDAG_00892	82.6187	113.957	87.8118	71.0982	87.1622	73.7079
VDAG_00893	25.2988	176.125	136.038	61.9635	44.3376	32.8389
VDAG_00894	2.0739	12.9386	11.5526	12.0877	7.90547	8.84342
VDAG_00895	46.9461	63.6912	58.997	54.4406	85.6558	80.5259
VDAG_00896	17.8511	26.9288	27.3883	31.7176	30.9211	34.7433
VDAG_00897	4.85096	8.7716	5.68208	5.24292	4.79914	13.4764
VDAG_00898	18.9393	48.8495	40.5427	31.4769	30.008	43.4316
VDAG_00899	23.4021	35.7796	35.0842	34.1518	24.4753	37.8249
VDAG_00900	0.646604	0.316667	5.54419	3.10877	2.8631	2.39858
VDAG_00901	0.528154	0.653747	3.5563	1.1629	0.830791	1.1555
VDAG_00902	0.201503	0.18217	3.22521	0.835849	0.616307	1.15508
VDAG_00903	103.026	17.6816	21.9857	29.3105	34.2897	109.879
VDAG_00904	0.575368	0	8.48022	19.4597	2.91738	0.774597
VDAG_00905	16.4357	21.4268	29.0243	21.4194	20.8849	27.3922
VDAG_00906	77.9849	54.9368	63.0911	82.5927	101.965	96.2758
VDAG_00907	11.8922	8.89095	6.55001	7.09882	12.0189	15.1321
VDAG_00908	25.3793	16.9513	19.2161	22.8449	28.6343	41.6884
VDAG_00909	15.8422	9.12261	13.5974	21.0974	16.7093	19.706
VDAG_00910	1119.24	887.443	670.219	550.758	588.647	1247.83
VDAG_00911	80.2333	49.7797	61.614	76.102	62.5067	83.7407
VDAG_00912	16.6961	20.6735	16.6042	19.9482	20.2562	33.0789
VDAG_00913	6.49448	13.3866	13.6756	22.4955	33.6694	25.4827
VDAG_00914	18.1982	16.7641	19.9409	36.7965	66.7195	47.0395
VDAG_00915	8.05276	79.2952	25.4448	22.0548	22.2976	4.06975
VDAG_00916	34.4937	25.4082	21.1856	30.1179	50.3148	31.6885
VDAG_00917	97.9455	84.2484	80.0986	80.9045	132.772	132.4
VDAG_00918	9.96559	19.9457	26.0334	26.6712	22.752	34.8128
VDAG_00919	37.8565	34.7045	59.7579	51.9191	45.7111	53.042
VDAG_00920	60.6681	61.5644	93.7231	82.819	88.1362	53.6253
VDAG_00921	21.1415	12.1279	17.5485	26.221	39.2742	48.1448
VDAG_00922	5.88026	23.3205	22.8133	24.6308	26.2871	33.4976
VDAG_00923	1.76828	3.40243	2.48613	4.77852	4.24803	5.65007
VDAG_00924	0.21755	0	0	0.250308	0.709759	1.89519
VDAG_00925	3.73779	3.65733	3.52342	6.36978	6.75275	8.56866
VDAG_00926	28.7348	21.0112	14.4391	17.1157	17.7277	21.8584
VDAG_00927	18.609	36.7636	49.8758	72.2194	66.1919	37.1158
VDAG_00928	215.891	205.083	223.892	195.824	142.005	60.6571
VDAG_00929	1.68933	0.765855	1.96627	1.94464	2.2126	1.74445
VDAG_00930	9.9921	108.638	174.116	187.048	226.863	149.821
VDAG_00931	0.166718	0.988979	1.26994	0.411972	1.50082	3.31712
VDAG_00932	0	0	0	0	0	0
VDAG_00933	37.9532	69.6305	54.0841	75.934	80.4154	58.6781
VDAG_00934	14.4734	8.2448	4.51819	2.71805	5.1098	7.44653
VDAG_00935	70.8554	55.3572	58.4657	59.7532	61.6593	70.7853
VDAG_00936	6.61945	16.5174	9.56468	8.8842	9.14753	8.97722
VDAG_00937	84.5938	107.035	89.0627	82.3116	82.5047	109.253
VDAG_00938	41.2017	15.9479	6.4308	20.1172	20.5544	20.2404
VDAG_00939	59.0441	17.8414	22.318	49.1662	52.836	37.0777
VDAG_00940	40.7309	33.2839	35.3676	38.1684	43.6551	39.0706
VDAG_00941	33.7192	79.3956	68.5366	50.1789	37.1178	59.7479
VDAG_00942	2.55292	14.4412	63.1681	63.8461	31.3384	15.8881
VDAG_00943	22.9625	38.1032	84.0546	88.1174	65.7972	54.7782
VDAG_00944	0.95636	5.10568	5.04567	5.21875	4.01797	5.00594
VDAG_00945	3.54231	1.78215	12.0275	39.6198	49.4296	8.55727
VDAG_00946	56.5361	22.017	31.6385	28.0335	29.9323	20.2155
VDAG_00947	16.4178	23.7677	22.9683	12.3461	12.7017	18.5176
VDAG_00948	78.1211	29.7016	31.9533	43.4743	36.35	48.4902
VDAG_00949	261.577	14.4599	17.7515	54.2014	69.8412	45.2158
VDAG_00950	12.1166	13.855	29.4073	15.6532	19.8018	15.8203
VDAG_00951	6.95283	11.6035	9.47659	12.4163	11.4866	12.5631
VDAG_00952	17.7339	1.25456	1.98422	6.78476	8.15461	10.1737
VDAG_00953	0	0	0	0	0	0
VDAG_00954	0.955434	0.687238	0	0.253234	0.477592	0.470716
VDAG_00955	85.8001	10.1968	8.12141	12.3251	9.75395	29.1007
VDAG_00956	11.4459	5.40472	7.9731	9.91782	7.70459	10.4946
VDAG_00957	4.59971	9.19653	14.4206	26.2995	38.1003	13.5922
VDAG_00958	8.69252	9.51643	11.2407	17.1115	18.2359	14.2513
VDAG_00959	7.432	6.24876	8.14541	6.44243	7.5164	9.89689
VDAG_00960	89.2822	57.8036	86.8275	85.7803	107.334	71.7131
VDAG_00961	10.9417	34.4409	38.6726	36.149	37.9991	32.5449
VDAG_00962	8.05687	2.53438	7.00845	14.379	23.3588	7.18438
VDAG_00963	0.983865	13.9534	12.5547	16.6126	16.4535	12.0213
VDAG_00964	58.1937	21.2411	27.6479	26.9046	30.0524	38.6939
VDAG_00965	33.9786	7.84387	8.03261	11.7069	11.9985	16.412
VDAG_00966	65.8289	11.2369	25.6325	34.3557	85.9532	39.0111
VDAG_00967	30.3911	19.2829	18.4347	27.8965	29.8705	25.5451
VDAG_00968	51.2717	62.5042	54.6318	67.3686	51.9246	93.5244
VDAG_00969	15.4858	49.6605	38.0386	32.9953	29.7092	52.9102
VDAG_00970	44.9805	267.931	227.332	104.471	110.111	155.881
VDAG_00971	45.5048	50.4589	43.5171	52.9504	54.4233	55.6855
VDAG_00972	26.1391	30.2018	21.1221	32.9613	32.953	66.7672
VDAG_00973	688.745	156.3	155.067	383.708	821.66	644.771
VDAG_00974	200.199	77.5153	71.7168	116.485	165.572	138.118
VDAG_00975	1.51266	0.077168	0.425981	0.34043	0.238792	1.27593
VDAG_00976	1.84357	20.3652	27.2448	13.3082	12.8166	13.3704
VDAG_00977	6.72533	123.461	141.962	79.6451	57.9744	46.7599
VDAG_00978	311.705	3068.9	2668.74	1907.66	2055.57	1722.7
VDAG_00979	133.442	85.7854	77.2575	87.2126	89.9082	87.9335
VDAG_00980	6.61537	17.6717	10.6944	8.30164	14.2394	13.2177
VDAG_00981	41.1495	59.861	64.0023	80.172	97.0274	66.2335
VDAG_00982	27.0192	33.9673	12.1603	8.55728	12.9138	26.8673
VDAG_00983	12.5833	26.6504	23.0655	22.1294	16.4	19.5908
VDAG_00984	1218.55	221.683	183.57	182.544	167.34	333.246
VDAG_00985	231.675	57.3711	62.2852	65.0025	57.6532	97.4973
VDAG_00986	15.2957	28.587	27.1328	26.5553	27.009	45.3383
VDAG_00987	2.30342	76.6985	14.9492	9.41766	16.6893	11.8205
VDAG_00988	152.669	28.6375	27.7314	53.7689	85.3537	76.1542
VDAG_00989	97.5789	175.809	99.0674	89.5739	134.926	162.32
VDAG_00990	17.0045	8.84994	6.10444	7.09564	13.0641	17.1228
VDAG_00991	13.2395	7.78302	9.02485	9.57305	10.3847	12.762
VDAG_00992	26.5805	8.3072	10.2749	14.5735	15.2693	20.9897
VDAG_00993	21.9438	24.514	44.8798	63.8509	41.395	58.5514
VDAG_00994	49.6773	85.4565	157.046	170.925	152.089	225.664
VDAG_00995	27.4932	24.0685	19.4633	35.9637	48.7681	51.069
VDAG_00996	7.56295	12.1592	11.2492	17.752	15.289	17.2364
VDAG_00997	7.56295	12.1592	11.2492	17.752	15.289	17.2364
VDAG_00998	1.56593	2.52999	11.2372	6.65119	7.68826	8.59791
VDAG_00999	145.98	91.9242	93.7402	93.6786	94.5026	47.0048
VDAG_01000	32.4765	169.626	249.293	165.019	172.496	137.202
VDAG_01001	26.6217	47.3793	71.1067	94.9088	73.2741	108.093
VDAG_01002	2.86628	199.316	126.708	179.225	49.7293	4.19732
VDAG_01003	1.32902	2.71686	5.30993	3.43682	3.08445	2.22816
VDAG_01004	13.7126	29.4592	31.0799	38.2669	50.6898	49.5855
VDAG_01005	116.106	40.2944	34.1969	65.0365	109.549	203.051
VDAG_01006	8.11375	6.6951	6.09672	4.6392	4.57284	5.48141
VDAG_01007	4.57654	28.9877	17.7373	18.0414	21.1562	18.7421
VDAG_01008	25.7083	26.1313	33.859	39.1349	40.736	37.1757
VDAG_01009	6.45115	19.9642	45.1297	47.4974	37.2343	25.4156
VDAG_01010	14.6194	23.2814	29.398	34.8977	31.0033	17.7498
VDAG_01011	20.8346	6.10095	22.5888	53.0155	59.4618	33.4846
VDAG_01012	1.66992	27.9845	17.3403	11.5536	7.04317	4.72563
VDAG_01013	82.3097	174.028	233.787	203.154	209.85	343.979
VDAG_01014	31.1442	22.0949	49.825	139.564	162.731	78.9938
VDAG_01015	40.4563	26.7631	23.399	31.981	30.6821	28.4225
VDAG_01016	48.1438	197.287	122.086	87.3001	67.1849	127.097
VDAG_01017	35.1454	34.3892	24.098	29.9486	36.0991	35.4417
VDAG_01018	23.5137	34.8033	43.9351	46.2069	43.6079	46.9054
VDAG_01019	2.50076	2.18432	5.7231	7.61791	6.03406	7.2254
VDAG_01020	13.7979	35.8333	33.3972	25.8303	19.9609	21.6984
VDAG_01021	0.391787	2.06152	5.43253	8.10773	6.18872	8.23555
VDAG_01022	0.531478	0.28441	1.75693	3.5496	3.96094	3.93062
VDAG_01023	11.6028	10.6939	15.6122	32.9609	40.3553	30.7416
VDAG_01024	1.29239	3.76119	5.2502	8.15396	7.0484	5.14743
VDAG_01025	20.7436	40.4153	37.8906	54.7737	62.9905	32.4293
VDAG_01026	157.37	23.0413	40.4535	123.195	167.407	79.8305
VDAG_01027	24.0041	18.3685	23.3411	25.4083	28.8238	28.7944
VDAG_01028	2.50916	5.43399	5.6215	4.64103	4.26431	6.63279
VDAG_01029	100.16	168.374	178.304	187.726	156.108	157.05
VDAG_01030	10.4522	16.523	22.8023	24.4716	20.3789	21.0843
VDAG_01031	8.22298	6.03587	7.79791	12.0103	11.4749	10.239
VDAG_01032	0	0	0.042103	0.0878496	0.12415	0.0854856
VDAG_01033	0.271395	34.1164	27.4963	18.0673	9.7746	5.04929
VDAG_01034	212.712	2064.07	1750.52	1339.39	1189.16	1172.76
VDAG_01035	15.5662	29.6067	31.669	31.3695	25.5131	26.1125
VDAG_01036	5.41621	941.518	235.654	111.735	524.328	133.728
VDAG_01037	4.14662	22.5485	19.7759	22.085	13.7136	15.4929
VDAG_01038	18.8347	92.9362	106.422	88.9213	91.1349	65.5149
VDAG_01039	0	1.32502	2.28463	2.33885	4.86088	2.74116
VDAG_01040	72.0362	44.6053	60.1385	63.0637	77.9682	91.5912
VDAG_01041	69.3462	132.478	135.64	108.681	96.5372	179.673
VDAG_01042	36.9444	68.0476	47.5787	47.7965	48.2814	61.7234
VDAG_01043	36.6738	33.9808	60.7651	67.9867	54.721	37.7565
VDAG_01044	4.52559	8.44035	21.6301	20.4483	25.0921	11.953
VDAG_01045	8.99512	15.6164	14.0826	8.62295	9.34289	10.9945
VDAG_01046	1.95283	39.1756	36.2233	21.1935	8.3277	5.03393
VDAG_01047	6.49628	5.28796	8.38665	11.3744	8.47501	7.02856
VDAG_01048	0.982906	1.30976	1.07093	2.81177	9.25946	7.111
VDAG_01049	31.5304	106.526	120.104	73.5313	67.8421	53.3335
VDAG_01050	67.3484	73.8897	128.546	88.2991	66.3064	90.6837
VDAG_01051	3.83694	3.78113	3.97309	5.38616	29.7452	21.3291
VDAG_01052	21.5499	62.3437	73.4469	51.0082	33.4788	31.7395
VDAG_01053	1.21238	1.30643	1.59463	2.48023	2.32974	0.957696
VDAG_01054	323.533	285.43	1379.63	2000.02	1990.12	398.722
VDAG_01055	57.3575	32.7074	29.704	38.3281	32.5787	27.9853
VDAG_01056	72.9315	26.2276	28.0803	30.3748	57.2279	27.4502
VDAG_01057	19.2723	17.6721	19.8024	24.2742	20.4835	20.4087
VDAG_01058	11.8553	27.214	20.2055	22.7405	22.2614	20.0859
VDAG_01059	75.6484	101.321	102.487	97.8702	80.3321	86.2842
VDAG_01060	8.18044	3.20121	9.58147	12.8683	18.6417	18.82
VDAG_01061	0.956373	1.64104	9.22542	9.76925	5.08585	2.78405
VDAG_01062	1.91736	1.42592	5.22841	6.97295	7.30077	9.49736
VDAG_01063	16.9282	17.3675	18.7523	18.4097	20.9991	23.0227
VDAG_01064	0	0	0	0	0	0.360799
VDAG_01065	3.25741	16.5454	11.9315	6.47855	5.53474	6.66048
VDAG_01066	55.6019	32.8902	31.2011	58.7173	99.4017	75.5962
VDAG_01067	52.3476	47.2038	45.0819	50.222	57.2795	51.3489
VDAG_01068	33.9016	47.8742	58.0816	32.9942	40.5416	36.5559
VDAG_01069	4.9193	10.0803	8.9816	16.1971	18.4793	20.7211
VDAG_01070	27.7388	34.3343	69.5501	95.3311	86.1335	23.0108
VDAG_01071	2.61639	1.45673	6.57455	9.5365	7.81927	3.71718
VDAG_01072	1.13149	2.09757	4.65756	3.11315	1.49244	1.93132
VDAG_01073	18.9381	160.732	118.605	94.5555	63.3068	108.921
VDAG_01074	27.7007	51.5847	37.6676	45.9667	42.0297	47.309
VDAG_01075	2.39651	5.36361	9.76886	8.5315	7.85142	9.4692
VDAG_01076	6.07418	9.47198	15.7479	21.2669	18.3373	23.6817
VDAG_01077	0	0.255603	2.09053	1.99189	2.5458	3.76695
VDAG_01078	10.3362	23.261	31.2775	30.4091	29.11	24.1626
VDAG_01079	178.43	1240.17	792.846	633.308	729.295	700.319
VDAG_01080	3.91912	4.61281	4.44705	8.79883	9.15008	7.74601
VDAG_01081	3.4225	1.75488	7.93494	10.3689	11.1209	12.1872
VDAG_01082	51.8261	31.9319	30.6695	39.8831	55.6054	55.4611
VDAG_01083	11.9236	2.22733	3.53867	6.94479	6.77617	6.27641
VDAG_01084	3.51347	0.929985	1.94538	5.17856	8.41082	4.83509
VDAG_01085	12.0743	13.4428	13.0357	6.4872	8.40464	9.85
VDAG_01086	20.825	11.5566	6.09423	14.3035	13.0525	18.21
VDAG_01087	27.4952	112.93	138.457	92.2046	82.2585	79.4937
VDAG_01088	27.4952	112.93	138.457	92.2046	82.2585	79.4937
VDAG_01089	40.4478	43.8579	46.4008	51.2432	46.4898	49.406
VDAG_01090	48.3681	16.7637	23.1071	45.6846	34.6344	38.2133
VDAG_01091	14.3288	11.1927	21.101	21.4149	26.9162	29.143
VDAG_01092	35.3837	50.484	67.1601	84.7167	65.8394	92.4454
VDAG_01093	40.019	32.2693	46.2674	53.3025	48.3174	53.0565
VDAG_01094	2.44088	11.551	10.9866	14.0149	12.0867	14.6798
VDAG_01095	22.9808	25.7562	22.2493	30.4738	30.9986	24.4551
VDAG_01096	0.780213	3.83027	4.72594	3.92672	2.53943	4.83036
VDAG_01097	32.8735	73.0058	110.589	71.4958	67.0926	84.3267
VDAG_01098	4.11933	22.538	15.5017	11.7298	9.73083	15.3883
VDAG_01099	83.6116	145.042	129.163	134.988	138.978	192.21
VDAG_01100	1.61528	0.116845	1.28598	1.16357	1.70218	1.46183
VDAG_01101	341.904	1114.08	550.518	558.448	691.032	1073.91
VDAG_01102	2.28231	1.52168	0	0.554242	0.757973	3.56034
VDAG_01103	0.707268	3.1037	71.1977	35.4872	7.23777	1.38722
VDAG_01104	9.29829	15.7651	20.6352	27.4347	27.741	26.0834
VDAG_01105	79.077	19.5086	4.44306	6.18515	16.5759	31.6317
VDAG_01106	44.2956	32.1053	19.5753	24.1398	30.66	39.9507
VDAG_01107	29.1748	40.1458	47.2785	44.6342	30.8894	43.9619
VDAG_01108	233.793	52.8956	127.762	169.704	94.2403	153.572
VDAG_01109	4031.44	1856.51	88.6563	38.2043	14.1722	29.3802
VDAG_01110	0.101885	0	0.443359	1.03784	0.3272	0.22522
VDAG_01111	0	0	0	0	0	0
VDAG_01112	19.4111	7.90939	8.90862	9.98611	13.0161	15.3638
VDAG_01113	55.232	44.7569	58.5395	75.8874	71.7279	41.6842
VDAG_01114	10.4577	6.89574	5.96334	4.84872	4.13142	6.78716
VDAG_01115	11.4739	20.9904	20.5172	14.5129	13.8745	16.0493
VDAG_01116	20.6627	140.099	68.5013	49.0682	42.6087	114.496
VDAG_01117	29.7033	94.4095	85.7989	66.0673	53.9266	91.7571
VDAG_01118	0.351146	0.788263	3.70918	2.7125	5.4484	9.24565
VDAG_01119	49.9255	41.6228	84.9321	78.6959	84.7393	81.9244
VDAG_01120	0.115067	1.59375	13.7727	18.8424	12.7217	3.89746
VDAG_01121	6.06176	11.5077	53.0932	24.5386	23.3032	10.6318
VDAG_01122	0.925711	28.1825	86.1934	79.6291	20.2591	3.4711
VDAG_01123	1.47132	48.6136	55.0795	33.6553	10.6967	3.1314
VDAG_01124	1.0675	12.4478	31.1506	15.1423	15.8251	5.47578
VDAG_01125	0.241608	0.260472	0.284727	0.280271	1.06361	0.523428
VDAG_01126	0	0.228193	0.51825	0.258557	0	0.127061
VDAG_01127	5.48471	12.5343	29.0054	25.9469	29.6705	17.6754
VDAG_01128	0.834903	0.535429	1.9832	3.44983	2.53919	4.62754
VDAG_01129	30.0822	13.2814	7.29516	12.1233	16.4654	21.358
VDAG_01130	0.43618	0.982264	0.527668	0.532079	1.00264	0.489284
VDAG_01131	29.7811	2.31975	2.00251	1.90136	2.51252	3.7559
VDAG_01132	35.035	24.4495	25.6962	24.2167	23.7429	32.9291
VDAG_01133	114.636	175.811	166.735	168.059	141.588	146.295
VDAG_01134	69.0406	73.8666	58.3987	66.6474	76.721	98.5941
VDAG_01135	32.398	36.2544	34.4613	35.894	31.3759	46.3746
VDAG_01136	2.84359	11.8129	10.7213	13.1692	8.05379	15.6946
VDAG_01137	32.9312	339.171	241.785	279.693	219.558	346.555
VDAG_01138	1.20538	5.10935	1.7852	3.34875	4.42312	7.23693
VDAG_01139	2.0919	2.75298	5.04435	6.46482	6.11742	7.82669
VDAG_01140	0	0.713041	3.21552	3.13519	1.63043	0.96274
VDAG_01141	0	0	0	0.599568	0	0
VDAG_01142	0	0	0.311189	0.617806	0.145385	0.288086
VDAG_01143	1.51586	0	5.07462	24.9721	27.8695	0.987217
VDAG_01144	0.26353	0.499736	0.283218	1.66557	1.61842	7.93357
VDAG_01145	16.9991	6.20217	5.92228	11.4065	23.9651	8.60235
VDAG_01146	8.46502	2.45556	3.82189	5.39486	10.3632	15.5847
VDAG_01147	215.284	21.8304	28.8278	89.1659	119.981	132.509
VDAG_01148	6.22196	10.1736	11.7365	42.7834	63.9763	22.5945
VDAG_01149	6.86456	5.7916	76.0292	828.318	1225.75	138.054
VDAG_01150	52.0153	17.2739	17.2863	19.6178	23.3233	20.8552
VDAG_01151	37.8294	56.5222	62.1319	49.1576	45.2649	57.517
VDAG_01152	24.7661	72.3695	50.496	49.683	42.7435	122.428
VDAG_01153	29.9164	96.1633	67.1957	60.6004	52.7609	93.9994
VDAG_01154	38.22	22.4023	21.3036	27.9994	20.9996	37.6123
VDAG_01155	0	0.0897267	0.408557	1.23852	1.50895	0.417847
VDAG_01156	0.109393	1.56806	3.13058	10.0241	9.7423	2.37353
VDAG_01157	0.427064	3.12232	11.6807	16.7545	13.8563	6.36475
VDAG_01158	19.1446	29.0372	28.1634	25.2542	23.1935	24.5574
VDAG_01159	13.6395	14.4831	25.4865	28.9893	29.3209	25.6349
VDAG_01160	46.8263	91.604	66.5981	72.8092	93.4165	163.618
VDAG_01161	9.60175	6.80798	13.9786	21.3238	18.6165	21.4627
VDAG_01162	17.0997	25.8637	23.0117	20.521	19.3067	32.4848
VDAG_01163	19.3602	1.75481	5.8846	7.25468	3.64213	10.9698
VDAG_01164	1.73972	0.165843	0.751443	1.48205	1.9768	1.93118
VDAG_01165	4.43598	3.45458	11.8837	31.2892	38.3045	27.1903
VDAG_01166	1.4757	0.36929	1.58106	4.71218	7.82114	7.74399
VDAG_01167	0.208839	0.0585684	0.358398	0.325553	0.480893	0.608216
VDAG_01168	0	0	0	0	0	0
VDAG_01169	3.05154	4.36603	3.76225	9.26476	14.6641	15.9824
VDAG_01170	25.7867	5.77292	35.0886	34.6777	53.7019	43.1822
VDAG_01171	100.875	19.8523	34.7012	42.7126	66.4602	91.9241
VDAG_01172	1723.62	5.63951	5.58157	116.756	298.686	545.259
VDAG_01173	13.2804	1.99623	1.6882	3.41151	8.27966	10.6307
VDAG_01174	1.10474	10.1864	8.26918	7.23892	5.96905	7.38084
VDAG_01175	0.9356	2.45376	2.83653	6.65736	8.79695	5.68409
VDAG_01176	0.702101	0.750662	2.38342	4.32889	3.79543	15.9114
VDAG_01177	0.857552	0.393214	1.7111	6.09889	5.28309	12.4078
VDAG_01178	0	0	0	0	0	0.175157
VDAG_01179	0	0	0.212248	1.27174	1.00845	1.2054
VDAG_01180	0.668831	2.3231	0.999967	4.84356	6.61382	21.3585
VDAG_01181	17.0867	14.4004	15.3734	31.99	35.7475	75.0797
VDAG_01182	0.195477	1.52227	3.78035	5.79606	3.91609	23.5314
VDAG_01183	0	0	0	0	0	0
VDAG_01184	0	0	0	0	0	0
VDAG_01185	0	0	0	0	0	0
VDAG_01186	0.375027	0.533105	1.38116	1.36128	2.29727	3.17677
VDAG_01187	2.19397	1.76487	3.21474	6.47527	10.4033	7.14075
VDAG_01188	1.08595	0.730586	0.559211	2.14636	2.32154	2.83766
VDAG_01189	1.24208	0.680018	1.10825	2.65699	1.87957	3.7733
VDAG_01190	10.9566	8.22842	15.5079	16.4226	13.8035	17.2327
VDAG_01191	11.786	19.4177	10.8355	20.4335	19.6963	24.9332
VDAG_01192	7.97803	41.4095	42.2378	28.4484	25.56	50.3958
VDAG_01193	20.8154	3.20303	81.129	333.774	389.997	2534.33
VDAG_01194	0.501435	0.866464	0.663948	1.5029	2.29899	5.12743
VDAG_01195	10.0135	37.4463	52.0373	48.4493	81.0554	31.9765
VDAG_01196	10.3138	27.5713	20.9267	32.1264	48.1514	57.1242
VDAG_01197	13.3692	11.7426	14.1165	18.5517	26.0635	31.5257
VDAG_01198	25.4229	8.76116	9.85167	44.179	79.1243	178.169
VDAG_01199	0.484025	0	0.591209	2.53464	2.23453	5.22429
VDAG_01200	2.70195	0.905525	0.776167	1.94385	2.22034	8.9161
VDAG_01201	51.2715	136.302	106.325	118.211	124.308	171.605
VDAG_01202	6.13713	0.931992	3.25094	4.32398	7.02834	10.3541
VDAG_01203	16.8758	0.800019	3.78169	11.3449	16.6386	32.8871
VDAG_01204	0	0	0	0.0828245	0.0850643	0.0887512
VDAG_01205	0	0	0	0	0	0
VDAG_01206	26.4937	865.295	983.167	557.433	434.255	404.227
VDAG_01207	45.4512	60.1719	93.8399	87.3124	84.3615	76.7063
VDAG_01208	4.49014	19.2787	23.9792	35.8047	41.9551	33.0957
VDAG_01209	13.5255	63.3133	59.7618	56.966	56.4843	53.3097
VDAG_01210	22.1825	4.81781	14.7605	24.1588	37.415	36.7912
VDAG_01211	41.2399	56.8239	53.1254	56.8738	55.8353	56.0171
VDAG_01212	0.345265	1.41124	1.83159	1.04896	2.25885	0.753427
VDAG_01213	7.58097	0.957527	1.70811	2.35091	1.59456	3.42677
VDAG_01214	28.8994	23.0776	32.4065	40.1996	34.1787	22.915
VDAG_01215	1947.33	29.2006	35.8427	69.2425	71.7018	66.055
VDAG_01216	8.13847	0.139806	1.41226	2.49038	1.97815	3.0347
VDAG_01217	2.30869	10.7758	14.4945	12.2709	12.0425	15.0999
VDAG_01218	29.7476	33.8027	53.6596	95.3398	60.9946	40.5092
VDAG_01219	8.51726	51.4762	46.0705	36.0104	25.9596	30.7596
VDAG_01220	21.6669	18.6041	14.333	14.72	13.6734	14.3074
VDAG_01221	2.74613	2.44603	7.78412	8.13511	7.36166	6.4141
VDAG_01222	4.85195	33.0435	39.7455	32.7773	23.6691	20.9415
VDAG_01223	300.886	1609.38	1276.18	893.307	925.588	1029.43
VDAG_01224	42.6076	30.1161	44.4805	48.9352	62.182	68.8928
VDAG_01225	1271.6	286.413	521.009	630.392	645.843	581.783
VDAG_01226	3620.73	1132.32	133.794	52.2775	50.8465	76.5846
VDAG_01227	4.72625	7.20467	7.71348	8.60782	7.55289	14.1156
VDAG_01228	11.2893	86.2114	91.4217	64.4413	68.9931	70.3513
VDAG_01229	29.7544	272.573	254.46	132.885	95.6356	205.868
VDAG_01230	21.6769	13.0347	18.0536	16.604	16.1732	19.9584
VDAG_01231	432.937	184.889	171.435	315.8	150.729	143.172
VDAG_01232	1.87907	0	0	0	0.393823	0.794926
VDAG_01233	11.5758	10.5347	15.1571	13.0396	12.6669	17.1771
VDAG_01234	40.8958	30.1356	20.4606	27.368	28.0658	38.5
VDAG_01235	1.26036	0.601285	1.24711	2.09333	1.26083	1.58454
VDAG_01236	39.2048	31.5394	21.4914	29.6408	29.1735	19.8019
VDAG_01237	33.179	25.5905	22.2338	19.4379	18.0868	30.5315
VDAG_01238	31.9747	31.3145	40.129	36.2337	35.1791	41.1702
VDAG_01239	115.992	5.14487	16.3133	21.188	25.4974	10.124
VDAG_01240	82.4003	20.7009	19.5883	10.2371	10.8728	48.8201
VDAG_01241	5.9051	7.01752	26.421	19.4847	25.5348	16.6623
VDAG_01242	10.3603	6.99578	32.2123	18.3498	29.6813	20.8897
VDAG_01243	7.53257	20.6205	14.8604	15.9082	14.121	14.2514
VDAG_01244	8.38011	14.0895	11.3458	7.54191	8.54181	15.0776
VDAG_01245	13.7961	31.8022	23.3917	25.2897	22.9702	35.9397
VDAG_01246	0	0.347298	0.376117	0.371039	0	0.657975
VDAG_01247	49.1137	50.3475	85.0262	106.877	86.7609	127.758
VDAG_01248	189.297	68.3917	71.1627	97.8895	100.986	146.668
VDAG_01249	0	0.106272	0.118399	0	0.116508	0.235844
VDAG_01250	24.3977	0.929947	1.34883	2.00137	1.18457	1.21345
VDAG_01251	42.746	43.4726	37.5874	52.6291	39.1439	68.4587
VDAG_01252	13.4868	79.4862	97.8501	81.2335	79.6063	26.3714
VDAG_01253	21.0677	16.509	22.2544	17.587	28.9713	19.6141
VDAG_01254	52.2471	78.5502	51.8171	39.7247	35.3646	74.4428
VDAG_01255	16.745	25.2958	25.3938	19.2473	20.5523	36.6948
VDAG_01256	1.30781	3.96574	2.98592	1.15361	4.3829	5.17101
VDAG_01257	10.799	12.2895	6.9776	8.39572	12.0599	24.1932
VDAG_01258	219.63	284.632	140.225	112.779	125.521	200.023
VDAG_01259	0.364416	0.186751	0.209617	0.817663	0.770858	0.78387
VDAG_01260	4.32783	2.64592	3.59693	3.05529	1.80826	3.62098
VDAG_01261	27.2833	34.4249	35.9612	35.7256	26.3599	25.4846
VDAG_01262	5.86748	1.13916	1.44434	3.99682	5.95262	3.39176
VDAG_01263	11.4413	18.3422	74.8264	198.724	169.171	41.2706
VDAG_01264	9.92606	3.72665	7.30749	19.7541	26.1567	19.1026
VDAG_01265	7.78408	14.6802	15.2019	14.107	13.1276	25.8641
VDAG_01266	28.0508	18.4889	15.2165	19.36	18.3141	48.6944
VDAG_01267	105.299	1.85535	13.0425	18.6312	4.67114	1.74532
VDAG_01268	32.0153	9.53783	8.95656	16.6792	23.305	28.2698
VDAG_01269	18.5759	31.5195	34.4577	30.726	27.0115	42.2919
VDAG_01270	27.1741	28.2428	38.1878	42.8019	34.2402	43.2946
VDAG_01271	28.7281	53.1863	55.1922	38.8427	31.6062	64.0707
VDAG_01272	104.085	211.717	176.66	206.576	146.909	201.78
VDAG_01273	23.6308	39.3807	25.6724	29.5185	29.3023	26.0771
VDAG_01274	178.559	241.292	95.6599	74.722	101.939	103.089
VDAG_01275	139.737	240.792	103.167	76.4513	61.9358	240.255
VDAG_01276	40.4851	30.8846	18.8886	21.8081	23.1431	33.3837
VDAG_01277	34.7011	84.4416	76.7054	68.3996	74.0621	74.0229
VDAG_01278	17.8467	20.7437	29.695	43.847	44.1537	35.5176
VDAG_01279	19.497	1.12716	6.87754	9.14886	13.6321	7.91667
VDAG_01280	15.7315	47.9843	45.7717	42.3636	46.235	46.9772
VDAG_01281	0.547725	0.653004	3.04891	3.08055	1.98918	1.90003
VDAG_01282	4.08705	2.73344	17.7008	25.6096	34.4367	14.1068
VDAG_01283	38.8896	34.7941	41.284	46.9212	49.5304	52.2881
VDAG_01284	53.993	117.507	105.578	98.3456	104.967	99.1855
VDAG_01285	39.5977	23.2736	31.6019	36.2222	34.0859	12.4294
VDAG_01286	227.503	60.244	408.346	662.025	751.12	33.7245
VDAG_01287	39.497	12.617	16.4967	31.0551	49.7043	28.226
VDAG_01288	0.158736	0.463228	0.172417	0	0.502214	0.505013
VDAG_01289	1.03673	0.155523	0.513209	0.509582	0.76343	0.895775
VDAG_01290	12.7296	4.30208	3.80066	8.84636	9.4656	15.9258
VDAG_01291	0.287923	1.15082	7.32222	23.2782	67.583	32.0649
VDAG_01292	0.07572	0.16109	0.706429	2.49888	3.79651	4.17838
VDAG_01293	19.284	9.09959	32.5341	32.3171	42.6379	57.2119
VDAG_01294	1.10391	2.73367	2.71389	5.98677	11.0215	16.9722
VDAG_01295	0.122607	0.134412	1.04131	0.89768	0.696901	1.93808
VDAG_01296	0	0	0	0	0	0
VDAG_01297	0	0	0	0	0	0
VDAG_01298	0	0	0	0	0	0
VDAG_01299	17.4446	0.108175	0.244066	1.82271	1.60323	3.16409
VDAG_01300	2.51329	4.80814	10.8494	16.3025	19.0773	50.4198
VDAG_01301	0.231257	0.248089	1.07728	0.817693	3.91428	1.81289
VDAG_01302	2.73978	63.2366	255.015	138.283	119.876	23.387
VDAG_01303	23.8036	20.3488	26.9264	22.472	27.2399	26.8108
VDAG_01304	11.2733	33.3048	9.22865	16.6337	14.0181	14.8244
VDAG_01305	14.5989	41.491	48.7325	59.6677	51.7268	52.6657
VDAG_01306	39.8506	23.9946	23.7159	37.3262	40.8812	39.1243
VDAG_01307	2.20202	5.8803	9.28332	15.339	17.4066	13.0403
VDAG_01308	0.229474	0.814463	1.15306	0.554899	1.02617	1.10993
VDAG_01309	4.29747	19.3694	21.2593	18.3237	18.9403	19.2642
VDAG_01310	1.39963	10.2867	10.3437	8.58597	7.15739	8.28612
VDAG_01311	40.8056	78.2641	77.1212	76.2012	81.6116	55.9668
VDAG_01312	155.086	249.056	243.267	202.485	211.901	214.054
VDAG_01313	69.2061	58.1474	59.6362	93.5366	82.6343	53.0089
VDAG_01314	23.9813	25.5941	27.3235	32.8842	27.1346	34.3784
VDAG_01315	23.212	164.802	21.8019	32.3797	215.731	1377.56
VDAG_01316	0.416551	1.88031	2.64842	4.02505	3.80026	5.11286
VDAG_01317	0	0	0	0	0	0
VDAG_01318	335.533	19.875	9.85958	23.489	55.6866	192.952
VDAG_01319	15.1741	28.6071	14.1618	16.8185	18.5338	26.5189
VDAG_01320	7.84316	13.3186	9.27329	12.1141	11.1127	13.5184
VDAG_01321	11.2479	22.3024	18.9188	25.9508	30.0486	18.5549
VDAG_01322	25.5927	5.8187	12.6557	10.4655	6.82324	23.2602
VDAG_01323	10.8831	24.9954	90.7446	249.769	328.39	752.192
VDAG_01324	6.82546	1.25162	3.2152	10.6488	20.6604	29.3822
VDAG_01325	18.8229	7.28711	13.4339	14.2371	45.7588	50.9692
VDAG_01326	6.38638	2.66429	1.83799	8.50492	23.5289	70.1323
VDAG_01327	27.6757	47.477	38.8008	36.3281	31.4704	64.9491
VDAG_01328	27.5645	27.32	28.6821	29.4338	21.2847	32.808
VDAG_01329	6.5289	12.8197	13.681	14.1547	10.7683	11.8487
VDAG_01330	27.9388	21.5343	32.694	40.5492	30.6456	56.6487
VDAG_01331	8.81599	6.19315	14.0641	15.5855	9.11789	20.5438
VDAG_01332	25.835	20.8795	24.4067	24.8333	25.2394	35.842
VDAG_01333	6.01939	15.423	21.1728	15.5905	13.8651	20.11
VDAG_01334	20.2571	37.9877	40.2614	30.5678	39.45	36.9809
VDAG_01335	67.8243	55.5776	29.0438	26.2148	36.8718	31.8017
VDAG_01336	150.36	1479.75	778.373	646.685	693.057	674.361
VDAG_01337	26.6377	11.3159	15.4102	30.4809	38.2679	43.9111
VDAG_01338	7.85884	8.72417	16.6794	19.0108	16.7051	18.8083
VDAG_01339	15.5074	499.192	320.813	178.223	112.386	95.7951
VDAG_01340	2.32672	1.55186	1.39179	1.80198	0.621217	2.27895
VDAG_01341	2.23498	1.35403	1.30817	2.95755	2.73138	5.14499
VDAG_01342	3.74792	3.17063	4.03569	6.51713	6.3874	5.66528
VDAG_01343	0.16051	0.464564	0.342188	2.25201	1.7257	2.05002
VDAG_01344	0	0	0	0	0	0
VDAG_01345	3.01708	13.3791	26.9627	34.9724	30.6314	20.083
VDAG_01346	28.1615	20.9327	14.493	17.3369	21.8844	20.4136
VDAG_01347	2.80511	5.71654	4.969	7.26209	7.62774	7.81184
VDAG_01348	2.99388	10.6642	30.3201	56.5464	55.8502	21.0731
VDAG_01349	6.42356	13.4245	12.2571	16.376	14.4908	26.248
VDAG_01350	21.8208	23.1485	26.6272	19.1124	27.4744	22.368
VDAG_01351	23.9525	33.8174	29.9754	27.2522	20.796	35.4999
VDAG_01352	18.4227	54.1758	38.2542	32.2417	43.2837	39.7067
VDAG_01353	56.1525	188.575	140.911	113.822	150.921	127.268
VDAG_01354	0	0.376021	0.426732	0.844131	1.6062	3.24238
VDAG_01355	0	0	0	0	0	0
VDAG_01356	29.6059	168.187	148.354	136.215	140.626	126.056
VDAG_01357	34.7309	54.3815	59.0116	57.4954	49.7541	49.6897
VDAG_01358	1.52317	5.0329	6.16377	3.81304	2.81086	4.6317
VDAG_01359	6.79637	25.4134	46.6579	57.7722	42.0436	23.8414
VDAG_01360	5.2199	31.646	29.2982	23.7792	24.8039	24.3043
VDAG_01361	25.3506	30.6191	34.5609	35.096	34.2577	36.0723
VDAG_01362	14.0385	22.4284	30.2092	37.6381	34.8989	50.1989
VDAG_01363	516.762	120.872	114.389	81.8246	58.5128	91.9055
VDAG_01364	92.0093	25.7918	36.2882	33.1659	28.112	37.581
VDAG_01365	41.7157	24.1036	46.6362	42.4655	38.0856	28.1957
VDAG_01366	0.0991962	0	0.795078	2.08255	3.01286	3.30792
VDAG_01367	143.236	28.4653	40.6348	56.3864	56.8128	62.1717
VDAG_01368	1.52021	2.87531	3.15839	5.87481	7.75758	15.0397
VDAG_01369	25.1929	31.9578	55.8867	58.1493	42.9002	72.943
VDAG_01370	67.2371	62.5732	80.4523	88.691	73.2016	57.783
VDAG_01371	10.2053	32.2575	9.72949	17.4571	22.2284	17.8413
VDAG_01372	52.6438	53.3826	44.1068	45.6866	43.4595	46.9667
VDAG_01373	124.889	158.627	139.206	153.938	131.205	209.142
VDAG_01374	52.9637	241.606	279.543	189.649	178.885	197.604
VDAG_01375	16.6743	29.5203	58.7313	70.3001	48.5141	72.6405
VDAG_01376	11.0669	23.9828	23.3684	26.5832	24.0923	27.6086
VDAG_01377	0	0	0	0	0	0
VDAG_01378	39.3271	25.3564	22.2916	28.8281	41.4293	38.3344
VDAG_01379	1255.81	249.587	51.8117	41.7019	194.866	244.897
VDAG_01380	2.00119	0	0	0	0	0
VDAG_01381	64.763	65.4521	53.4367	41.7727	46.1258	53.9063
VDAG_01382	0.751324	1.64098	1.70787	2.99933	3.48998	1.79711
VDAG_01383	18.8762	105.371	109.855	67.6126	56.6231	84.9916
VDAG_01384	24.816	41.6085	28.7049	40.8393	40.404	59.7605
VDAG_01385	18.6656	97.4679	125.791	115.528	106.171	63.1712
VDAG_01386	38.7815	31.3812	31.434	40.4628	42.8701	53.6095
VDAG_01387	50.2296	80.6741	91.0786	89.7633	58.9804	80.929
VDAG_01388	0.747075	1.1285	1.04936	3.05783	0.265727	3.90838
VDAG_01389	20.7225	150.49	182.188	125.208	71.3711	89.0308
VDAG_01390	8.82999	29.0897	28.1845	28.3051	18.0492	26.5534
VDAG_01391	2.0702	0	0.888893	0.887262	0.416099	0
VDAG_01392	115.897	151.247	114.741	120.306	97.5783	44.1394
VDAG_01393	303.102	387.044	411.674	359.313	344.856	379.539
VDAG_01394	260.555	1086.89	819.846	461.654	428.054	730.24
VDAG_01395	13.8564	28.6855	20.4532	22.3538	25.5002	20.4118
VDAG_01396	15.3963	65.1344	50.5092	37.0067	30.3437	72.0819
VDAG_01397	6.34661	79.6721	70.6082	40.194	16.7003	14.1322
VDAG_01398	248.486	362.041	422.53	407.06	343.972	315.869
VDAG_01399	12.0148	32.9828	39.4442	43.9847	41.117	33.9133
VDAG_01400	7.56802	49.9006	71.6062	47.4176	33.6411	57.3261
VDAG_01401	0	5.15894	7.52253	6.64537	4.52583	5.36929
VDAG_01402	14.7566	17.9507	21.1198	22.6195	25.28	48.5412
VDAG_01403	1.97965	1.01551	4.9758	12.7892	29.8485	12.5463
VDAG_01404	35.5607	46.9631	47.4497	34.6384	39.5137	51.3414
VDAG_01405	9.52761	9.89374	13.784	17.0811	18.3017	16.1938
VDAG_01406	11.6901	26.0353	17.5012	16.2724	19.0379	28.0037
VDAG_01407	489.842	106.848	152.429	33.1946	320.903	271.165
VDAG_01408	798.028	82.1771	100.293	73.4962	156.66	232.139
VDAG_01409	10.7385	4.77557	11.653	10.8407	12.5426	18.5958
VDAG_01410	37.1537	33.1841	52.0951	58.9648	65.8351	121.749
VDAG_01411	32.4456	82.4384	87.3066	71.1864	68.3833	77.2256
VDAG_01412	17.5371	34.6773	70.8389	72.369	83.361	47.7954
VDAG_01413	36.6147	45.7944	28.7632	31.0207	40.338	42.4602
VDAG_01414	20.0219	52.31	36.2544	30.764	24.7267	34.9793
VDAG_01415	5.07669	40.3904	34.816	29.5306	25.8599	36.986
VDAG_01416	49.8372	186.569	221.924	147.731	107.561	148.685
VDAG_01417	47.0704	258.661	345.728	210.394	194.635	199.724
VDAG_01418	4.53663	23.8583	24.5194	26.5104	18.5499	33.8327
VDAG_01419	78.0959	99.228	104.34	100.725	80.2892	91.1485
VDAG_01420	35.181	43.2703	81.4717	93.918	64.2488	73.2593
VDAG_01421	29.7208	285.415	484.532	316.885	273.148	205.341
VDAG_01422	0.287254	58.768	69.7367	32.1092	15.2407	6.80852
VDAG_01423	36.9826	40.5343	35.341	39.4364	36.8341	37.416
VDAG_01424	3.65913	8.17406	9.53234	8.86866	5.83411	4.48944
VDAG_01425	24.4155	4.39584	5.94381	10.0096	8.1662	13.1033
VDAG_01426	531.699	70.1504	48.6072	72.9363	97.7399	68.2501
VDAG_01427	2.50231	14.4163	27.06	15.7493	23.4159	9.16993
VDAG_01428	0.206112	0.682748	0.448667	0.591684	0.264215	0.276437
VDAG_01429	3.54748	13.5838	16.0908	15.7145	13.5479	12.4117
VDAG_01430	4.44338	2.1879	3.89229	5.08961	5.20491	8.20043
VDAG_01431	8.07153	28.9063	67.8805	76.6305	27.404	16.5094
VDAG_01432	32.8166	36.1126	59.6138	78.0827	60.7178	79.317
VDAG_01433	40.724	130.523	76.6008	58.8252	60.0267	154.486
VDAG_01434	3.00804	21.5953	19.2829	13.0219	9.88225	6.66283
VDAG_01435	29.475	7.27428	18.6234	22.5287	25.2146	6.65889
VDAG_01436	94.385	12.4233	17.7667	32.6957	25.8621	22.576
VDAG_01437	276.681	314.44	536.387	405.026	268.363	308.5
VDAG_01438	21.53	6.78344	12.0699	14.9602	11.8813	9.93513
VDAG_01439	87.3783	85.831	71.9997	86.5525	78.0301	103.286
VDAG_01440	15.0002	27.692	21.482	23.7533	24.2139	23.1622
VDAG_01441	0.411271	45.1146	61.0224	30.4489	10.8621	5.60045
VDAG_01442	49.1238	43.5444	62.2608	51.3082	38.5009	59.215
VDAG_01443	18.796	48.8758	71.018	87.4605	96.0535	83.2627
VDAG_01444	8.97124	14.4733	20.6807	16.986	16.7267	16.7831
VDAG_01445	56.56	60.929	59.1189	56.8703	44.9884	50.3945
VDAG_01446	56.56	60.929	59.1189	56.8703	44.9884	50.3945
VDAG_01447	0.362907	0	0.43108	0	0	0
VDAG_01448	10.9848	2.8499	5.60575	7.93485	7.18098	8.65158
VDAG_01449	26.6415	2.57623	110.057	164.544	220.318	10.6035
VDAG_01450	0.703177	2.25081	11.7609	22.7152	19.1568	1.156
VDAG_01451	520.323	24.8295	82.4044	98.4702	112.776	143.353
VDAG_01452	9.23034	19.9146	20.7003	20.8345	24.9539	28.7865
VDAG_01453	25.8232	27.3585	39.1289	43.7605	37.2706	39.9769
VDAG_01454	12.3998	11.4423	12.5379	15.2982	14.2932	15.5261
VDAG_01455	0.825032	2.88527	4.04041	2.7481	6.14518	4.88349
VDAG_01456	24.8174	135.611	142.246	117.171	139.528	125.33
VDAG_01457	208.421	2076.79	1929.17	1419.3	1313.32	1339.11
VDAG_01458	71.4877	227.26	187.066	165.093	113.363	188.618
VDAG_01459	38.4235	38.8828	53.5873	62.8375	40.5905	31.1261
VDAG_01460	3.89293	17.4486	8.92632	9.44779	5.8948	4.87284
VDAG_01461	50.0794	11.1099	9.94475	12.4671	17.8631	19.5491
VDAG_01462	28.5472	7.37998	3.24059	2.39626	4.61551	8.6947
VDAG_01463	11.2092	4.02017	8.51011	17.9931	24.445	10.0951
VDAG_01464	94.4071	13.6209	26.8951	49.9905	67.4344	69.12
VDAG_01465	185.856	11.2474	29.0229	31.6143	22.9454	72.3518
VDAG_01466	19.1064	35.3714	43.7686	24.7697	21.3546	30.4164
VDAG_01467	39924.3	1936.57	5836.08	16135.1	24105.2	15165.3
VDAG_01468	0.267918	0.117603	0.398088	0.392219	1.03016	1.88397
VDAG_01469	0.815475	1.13178	5.41621	16.881	37.7671	20.4717
VDAG_01470	21.5286	11.9213	15.2131	20.9454	25.344	16.9366
VDAG_01471	6.75646	111.726	157.894	87.671	78.5612	128.314
VDAG_01472	15.0842	2.78744	6.6747	17.375	14.9878	27.9091
VDAG_01473	24.7863	23.1816	24.0867	24.6187	22.3747	43.0538
VDAG_01474	40.8681	185.356	189.994	129.48	134.462	94.4312
VDAG_01475	19.6326	21.7603	27.8965	26.8041	29.3236	32.9004
VDAG_01476	45.1909	37.71	36.2109	40.9737	37.7306	45.8522
VDAG_01477	0.584749	0	3.3911	9.32594	6.46084	3.36018
VDAG_01478	13.4144	33.2512	48.2916	53.9755	44.196	26.7137
VDAG_01479	6.97147	10.7305	20.3277	25.2466	17.6811	25.5801
VDAG_01480	19.9728	32.172	46.3044	48.7071	37.8722	34.3676
VDAG_01481	32.4959	27.9768	27.879	33.3202	31.5483	35.2353
VDAG_01482	67.1722	202.535	148.244	160.711	157.492	179.947
VDAG_01483	9.2836	16.3834	22.3179	25.9689	23.7131	24.0193
VDAG_01484	52.7505	40.98	35.5924	32.201	32.4366	42.695
VDAG_01485	67.501	93.224	106.402	65.9834	66.6008	93.6107
VDAG_01486	0.758851	0.218874	0.232384	0.236002	0.726107	0.972762
VDAG_01487	98.7982	51.0167	54.9069	89.9292	129.381	104.606
VDAG_01488	49.1892	94.3971	100.623	71.5362	68.9407	100.745
VDAG_01489	0.12123	0	0.124189	0.379571	0.250594	0.753755
VDAG_01490	8.30063	16.2408	13.2466	15.969	17.6443	13.5687
VDAG_01491	4.70235	0.577189	0.381924	0.625352	1.50045	2.14928
VDAG_01492	11.6408	31.5664	28.0775	17.127	20.7822	23.9869
VDAG_01493	4.50718	79.5597	66.0906	34.7109	26.6421	30.0885
VDAG_01494	9.3462	5.9403	15.6085	55.5382	100.814	39.8069
VDAG_01495	11.5615	1.43588	4.153	7.16159	7.82989	4.73599
VDAG_01496	44.6244	15.1073	15.1317	19.1965	27.8662	32.7428
VDAG_01497	17.8353	4.36147	14.3612	19.7452	22.1603	17.6821
VDAG_01498	57.0842	30.2647	23.8974	38.9486	38.0837	50.1909
VDAG_01499	0.318942	1.70421	1.50015	2.58851	1.73979	1.97396
VDAG_01500	30.3504	120.897	135.923	92.2915	108.856	95.9441
VDAG_01501	107.292	55.5554	125.942	52.2433	48.0706	23.5957
VDAG_01502	197.448	78.026	77.1836	71.3624	99.4274	110.656
VDAG_01503	32.0356	10.8226	2.00802	0.227373	2.02423	2.24939
VDAG_01504	6.73853	1.87368	1.26668	4.70606	6.1299	5.89728
VDAG_01505	9.43262	0.491728	3.2008	5.16394	8.23767	6.52102
VDAG_01506	15.667	1.94121	3.34308	8.77761	15.5359	9.865
VDAG_01507	72.9621	23.4064	19.9198	27.2208	35.1314	47.2358
VDAG_01508	70.8891	1553.03	1092.72	816.562	837.641	752.286
VDAG_01509	36.7476	25.4341	57.6393	90.7199	87.7502	62.4689
VDAG_01510	30.2753	39.827	33.1026	41.1658	37.4456	37.7709
VDAG_01511	20.1752	12.8431	14.0311	20.3589	20.9671	18.4674
VDAG_01512	18.114	13.1363	16.5596	19.4273	25.0946	14.6904
VDAG_01513	17.6424	10.9356	14.0083	10.4678	10.4922	22.0305
VDAG_01514	2.03841	19.1413	16.7477	28.0502	25.121	15.5463
VDAG_01515	0	1.80161	1.65709	1.58889	0.491164	1.95485
VDAG_01516	1.04063	1.7951	2.59284	3.83753	3.45523	3.93409
VDAG_01517	1.78266	0.359407	0.98062	1.5593	3.01574	2.72258
VDAG_01518	3.14697	3.11454	6.55358	3.75871	3.20671	3.02587
VDAG_01519	4.80955	3.79564	6.62719	9.36875	11.7765	13.3832
VDAG_01520	28.3347	99.3939	67.6009	53.1763	53.3703	112.485
VDAG_01521	67.9541	167.818	136.62	134.025	126.011	184.421
VDAG_01522	97.6851	45.5938	40.3348	38.2298	40.6692	40.6743
VDAG_01523	72.7101	76.0446	62.8018	51.2537	41.0523	67.1771
VDAG_01524	13.892	55.8268	47.1761	26.2013	30.9946	42.7824
VDAG_01525	19.5998	18.9681	27.4761	34.2607	27.0412	29.6928
VDAG_01526	45.3767	32.2719	33.1934	46.3367	45.3816	36.0785
VDAG_01527	59.6029	33.8106	33.6074	39.4166	41.0333	47.6389
VDAG_01528	2.21705	4.61503	4.88725	6.24505	4.61559	3.57972
VDAG_01529	29.3188	16.2428	26.2115	42.9145	51.3463	29.3831
VDAG_01530	22.8579	40.5836	44.6803	46.9366	78.3797	76.335
VDAG_01531	5.3187	21.4166	27.6807	31.2703	29.0934	19.461
VDAG_01532	6.5373	51.9083	59.3463	43.6663	35.6607	49.7573
VDAG_01533	3.41114	17.9121	27.8211	22.7392	10.9144	16.8232
VDAG_01534	6.34372	240.359	106.88	122.287	24.2285	16.6132
VDAG_01535	0.621443	0	0	2.97494	2.10739	1.37625
VDAG_01536	199.957	84.3102	115.368	145.35	191.379	123.76
VDAG_01537	17.9591	16.4504	27.5148	41.1125	23.6368	32.8448
VDAG_01538	117.34	129.268	67.8908	66.708	59.0234	66.5206
VDAG_01539	39.2445	70.4809	51.9461	44.4369	45.2619	71.9004
VDAG_01540	47.1464	48.2366	49.026	61.8713	68.7542	57.8858
VDAG_01541	52.9593	43.2675	70.8908	76.5825	100.064	68.4023
VDAG_01542	23.3129	19.2595	12.386	13.1506	15.874	22.416
VDAG_01543	7.14865	9.78174	11.4048	10.9775	11.368	16.3571
VDAG_01544	7.59508	20.9529	19.5048	10.4474	9.78373	14.8661
VDAG_01545	11.049	25.7303	19.0943	11.4576	13.2304	20.4874
VDAG_01546	25.4857	27.0538	24.8813	71.0922	143.495	47.7017
VDAG_01547	12.9443	5.86595	4.83452	5.94343	10.4614	17.3445
VDAG_01548	97.4833	241.04	189.617	105.146	74.5707	147.8
VDAG_01549	43.1239	51.3715	77.8719	163.118	137.583	113.144
VDAG_01550	0.969134	5.53375	7.4165	11.3279	5.75856	7.3117
VDAG_01551	14.9788	17.8221	28.3209	40.3743	55.1648	70.9298
VDAG_01552	0.990067	28.2957	25.0913	14.4293	8.35807	7.63426
VDAG_01553	7.54431	5.0316	5.11994	5.73177	10.7595	5.35857
VDAG_01554	0.277801	0.589963	0.303974	0.792628	0	0.303868
VDAG_01555	1.30468	3.89168	25.7228	9.65009	3.89447	5.31825
VDAG_01556	0.314167	0.636584	0.423478	5.61606	14.3451	16.8789
VDAG_01557	676.902	300.562	72.5853	88.3126	101.622	94.1084
VDAG_01558	20.7044	63.8976	69.1186	132.009	165.252	114.638
VDAG_01559	4.14797	7.57231	10.1236	5.71039	5.24267	7.3858
VDAG_01560	873.083	9.38823	13.7628	49.0043	154.197	261.592
VDAG_01561	490.881	807.195	746.142	1150.97	597.805	183.585
VDAG_01562	7.36408	3.83948	0.831441	4.27104	0.80426	0.809737
VDAG_01563	81.3453	55.6079	51.4323	64.1901	59.3451	47.6285
VDAG_01564	80.7376	40.5013	23.0364	28.3786	30.1459	47.2998
VDAG_01565	24.3143	13.7757	57.0022	29.0255	57.6264	53.2484
VDAG_01566	0.120201	2.94954	17.8329	21.7467	21.4375	4.22032
VDAG_01567	13.4339	30.0969	89.102	123.52	134.038	28.033
VDAG_01568	2.7304	9.98649	34.0474	66.6976	58.2183	12.0959
VDAG_01569	135.506	87.3099	115.829	113.094	98.67	99.1867
VDAG_01570	94.5591	37.2869	32.6684	17.174	9.29176	7.96505
VDAG_01571	24.2063	23.5159	25.3195	28.865	28.0436	24.9189
VDAG_01572	35.1575	25.4895	33.9819	32.3306	31.305	26.7325
VDAG_01573	67.282	180.913	182.172	147.168	165.866	133.352
VDAG_01574	26.2817	118.314	116.879	99.5761	87.2301	107.539
VDAG_01575	38.1728	1.85268	11.9926	9.14744	10.5012	22.1354
VDAG_01576	5.41431	0.276739	0	2.15467	2.02333	5.43029
VDAG_01577	1.5989	2.20844	1.70906	3.26452	4.08464	3.99062
VDAG_01578	0.634584	1.96769	4.39529	0.370389	2.10567	2.13092
VDAG_01579	3.11594	8.91228	8.85167	5.58387	3.12705	3.70699
VDAG_01580	44.8838	21.5803	7.81315	16.2623	24.8947	44.2912
VDAG_01581	27.2767	18.0903	13.3128	19.1211	23.449	32.5492
VDAG_01582	14.2819	12.0869	13.7159	14.1933	11.8693	13.2573
VDAG_01583	53.3108	35.0903	20.6657	35.9395	50.4096	44.4722
VDAG_01584	14.1985	28.8843	27.1964	30.2849	37.3062	40.3909
VDAG_01585	7.67484	4.26128	9.22618	8.81508	9.81759	20.9226
VDAG_01586	0.589196	113.435	1837.84	136.459	136.42	4.31022
VDAG_01587	60.4322	35.6005	45.961	41.3396	48.8866	49.0878
VDAG_01588	746.127	254.219	143.506	205.819	219.32	340.602
VDAG_01589	49.5578	92.2526	52.0987	49.9665	53.8091	62.5409
VDAG_01590	86.4385	44.8905	44.669	59.4453	50.4816	112.469
VDAG_01591	55.8386	25.9347	11.9816	11.8237	11.8756	39.288
VDAG_01592	16.7718	31.3465	44.6103	33.5494	32.8287	45.6623
VDAG_01593	0.609273	1.59791	1.44061	3.93865	6.76858	4.62736
VDAG_01594	1.28932	0.399976	5.84705	4.94334	34.2984	5.0932
VDAG_01595	1.37926	0	0	1.1164	1.5578	0
VDAG_01596	12.4859	2.43303	11.6184	59.932	88.6267	133.142
VDAG_01597	16.8763	49.6584	25.802	22.5523	17.8378	38.6845
VDAG_01598	13.0385	22.6737	6.12192	8.36158	9.82434	24.7437
VDAG_01599	90.2007	76.8875	16.187	24.1823	27.9015	69.7007
VDAG_01600	3.56726	0.460553	0.408383	1.53323	2.7637	6.12369
VDAG_01601	19.0592	8.37784	9.94552	11.0503	17.1911	12.3803
VDAG_01602	30.1909	4.43156	50.9314	39.4871	33.3186	36.1562
VDAG_01603	0.351716	12.2051	11.0395	5.9476	4.42276	14.7981
VDAG_01604	62.6813	7.28513	5.74199	15.7093	21.7919	47.888
VDAG_01605	1.29571	0	0.398188	0	0	1.82286
VDAG_01606	4.66234	10.5247	10.6207	8.11504	9.80517	16.7928
VDAG_01607	6.37941	7.62355	10.2909	14.1148	11.6701	13.677
VDAG_01608	13.2981	15.8066	10.4962	19.4644	20.4537	17.7719
VDAG_01609	18.6965	22.9502	14.9797	18.7088	19.1778	26.6785
VDAG_01610	8.88996	0.958334	1.46188	2.89456	5.72972	13.225
VDAG_01611	26.3712	21.5132	14.6561	9.00205	11.9974	51.6501
VDAG_01612	777.598	266.242	310.079	478.677	676.8	588.931
VDAG_01613	7.66259	3.28471	1.76105	3.12825	1.96731	2.27227
VDAG_01614	35.237	37.8022	22.6057	16.9734	21.0691	82.3577
VDAG_01615	14.9143	6.74231	14.1068	17.8371	33.3521	32.8341
VDAG_01616	1.04982	0.649236	0.619419	0.883051	1.99728	1.78117
VDAG_01617	0	0	0	0	0	0
VDAG_01618	0	0	0	0	0.242365	0.475616
VDAG_01619	439.541	132.476	83.6391	99.3513	93.6639	83.3331
VDAG_01620	42.2152	21.1446	23.2252	25.0756	23.7912	25.1921
VDAG_01621	1.71302	2.32736	1.52677	1.1324	1.43613	1.48461
VDAG_01622	63.2153	40.9499	47.0711	40.0143	36.0562	39.2848
VDAG_01623	53.2671	28.2343	25.7246	27.3966	36.5003	38.3212
VDAG_01624	31.5437	0.814471	1.34443	3.42577	5.1089	4.17469
VDAG_01625	24.5888	27.372	25.6437	21.457	24.0762	36.1533
VDAG_01626	10.6865	25.1887	74.7019	71.8739	102.272	42.4205
VDAG_01627	3.80049	14.2812	71.2405	52.14	85.7294	22.2501
VDAG_01628	173.838	20.5328	43.3786	107.777	225.32	100.012
VDAG_01629	37.1483	54.4969	87.158	110.909	95.0044	93.2715
VDAG_01630	16.2583	25.7462	19.787	24.2718	25.0705	25.8865
VDAG_01631	464.939	53.1497	67.7143	144.959	314.174	210.533
VDAG_01632	21.552	32.9024	29.8882	23.0879	29.0999	29.6589
VDAG_01633	1.03628	17.2713	16.8606	9.16993	6.09044	8.12666
VDAG_01634	3.91365	0	1.1774	4.56533	8.34612	3.25023
VDAG_01635	21.8855	11.9406	12.1953	29.2465	27.453	21.0882
VDAG_01636	50.6434	43.6482	46.1599	27.6116	23.8954	32.0134
VDAG_01637	27.3495	88.1049	58.8801	40.6073	38.9144	145.081
VDAG_01638	16.5123	24.8867	37.5767	38.5317	37.8896	36.0058
VDAG_01639	16.6504	15.5677	27.5569	42.987	39.3553	23.6816
VDAG_01640	82.2923	57.0293	55.7939	60.5505	52.8571	99.3817
VDAG_01641	24.4645	44.9414	37.4859	33.6337	39.0878	37.8702
VDAG_01642	100.036	479.443	577.615	320.42	293.758	535.601
VDAG_01643	52.6663	150.725	142.114	74.1201	54.145	105.845
VDAG_01644	77.0701	71.2891	55.5971	54.8786	56.4794	84.5142
VDAG_01645	113.517	129.697	154.918	117.605	83.6647	117.277
VDAG_01646	76.5073	211.215	171.964	156.129	167.367	242.714
VDAG_01647	0	0	0.476361	2.24942	1.66804	1.06705
VDAG_01648	32.7397	29.9091	23.2686	19.4331	19.0817	48.8601
VDAG_01649	35.3238	19.8085	17.7544	21.3134	28.8608	40.5372
VDAG_01650	11.0887	11.7662	11.9237	14.3525	12.2264	13.5959
VDAG_01651	10.0945	7.58522	6.71585	7.89834	8.16186	14.0853
VDAG_01652	0.463788	0.576951	3.59216	4.86508	3.25986	6.60579
VDAG_01653	95.1751	12.3735	21.4816	53.162	120.578	102.401
VDAG_01654	0	0	0	0	0	0
VDAG_01655	0.999807	0.561683	4.48679	9.41149	17.9981	126.224
VDAG_01656	20.8127	32.9183	35.3797	34.7227	36.8937	40.8549
VDAG_01657	9.80255	28.6148	38.6188	39.5107	38.4843	45.3141
VDAG_01658	5.07458	3.54283	8.19803	8.97519	8.39426	11.4531
VDAG_01659	0	0.198725	1.70797	11.4426	10.3252	0.390042
VDAG_01660	0	0	2.69982	22.5578	13.3419	0.103739
VDAG_01661	0.148848	0	1.24725	12.6877	6.68984	0
VDAG_01662	0	0	2.03134	17.0834	13.2491	0
VDAG_01663	0	0.115134	24.2869	109.756	54.3828	0
VDAG_01664	0.0620271	0.203563	4.68336	22.8612	13.6633	2.01513
VDAG_01665	40.4193	4.25553	23.4219	61.9126	69.6115	30.6447
VDAG_01666	3528.84	291.312	80.8179	96.9981	249.343	123.222
VDAG_01667	0.295799	0.306476	0.3422	0.336576	0.315758	0.319671
VDAG_01668	1.26712	2.94657	2.75922	4.54129	2.53767	1.74922
VDAG_01669	185.851	159.786	170.508	198.706	204.387	211.44
VDAG_01670	28.8139	46.0342	42.3614	44.9722	39.2728	47.0369
VDAG_01671	7.03196	44.2619	54.3728	28.4104	11.1071	14.3395
VDAG_01672	71.0141	17.4873	14.1135	23.9692	20.4567	45.5678
VDAG_01673	64.4026	28.3503	41.0942	43.9049	75.5281	51.7838
VDAG_01674	2.59312	9.38679	23.4025	28.7443	46.5991	10.3806
VDAG_01675	13.3006	35.8462	34.2228	34.9791	38.2994	22.8832
VDAG_01676	0	0	0	0	0.600968	0
VDAG_01677	3.00784	21.5907	9.71737	9.31631	8.37052	12.2636
VDAG_01678	17.8032	48.4945	46.8927	43.0129	48.2768	50.8237
VDAG_01679	6.52716	34.9566	21.5749	22.8261	21.2224	29.2318
VDAG_01680	28.8853	40.9628	82.0533	134.749	188.175	95.8963
VDAG_01681	7.5856	21.5116	26.2844	32.7607	26.2287	55.8636
VDAG_01682	7.49667	10.6834	14.3867	19.7023	21.1911	27.5652
VDAG_01683	5.40406	4.24041	1.06278	5.98079	7.18849	24.5988
VDAG_01684	2.1488	1.23334	1.37019	2.32052	4.72656	7.95136
VDAG_01685	0	0	0.143057	0.14472	0	0.400427
VDAG_01686	0.387703	7.3697	8.97867	5.60767	3.20065	3.45182
VDAG_01687	4.43754	2.59791	3.06122	3.308	6.40426	15.2726
VDAG_01688	1.08937	1.1087	4.39922	8.77297	5.21398	4.46117
VDAG_01689	55.6217	56.6201	90.9749	100.653	114.951	51.0881
VDAG_01690	34.391	4.88571	13.4836	16.091	21.2153	18.1467
VDAG_01691	766.224	100.246	265.27	329.235	227.864	147.616
VDAG_01692	7.24626	1.50209	1.29397	2.37971	3.7504	6.49331
VDAG_01693	2.44922	2.80976	6.28005	14.7783	15.5673	8.18452
VDAG_01694	1.74986	3.21537	3.19327	4.35338	4.10684	6.34046
VDAG_01695	7.10144	6.17084	11.8882	14.2293	18.7748	19.1387
VDAG_01696	43.2379	53.5359	48.6782	43.7763	36.8626	40.6114
VDAG_01697	2.34277	1.32486	6.79703	12.8241	17.6107	31.8477
VDAG_01698	1.31086	0.557757	1.34224	6.8787	5.63953	7.9057
VDAG_01699	0.727398	0.571194	0.845136	0.413609	0.393659	0.196778
VDAG_01700	2.06879	2.04947	1.78921	4.32887	7.79226	15.5677
VDAG_01701	2.05002	1.40428	1.56295	4.53965	6.38249	23.1197
VDAG_01702	0.845539	16.5589	16.5839	7.99899	7.67092	7.92639
VDAG_01703	3.78322	59.1066	74.9057	41.0148	28.8212	34.1311
VDAG_01704	0.475552	0.863532	0.470224	1.82483	2.91966	1.79281
VDAG_01705	0.133891	2.56969	4.3032	3.24344	3.47573	2.61968
VDAG_01706	4.83762	4.15994	10.3638	21.2477	60.5794	13.3998
VDAG_01707	55.8707	39.1933	43.9482	48.574	42.8615	37.1927
VDAG_01708	10.1801	65.5969	38.8127	26.5188	24.2675	26.2449
VDAG_01709	7.50672	35.9712	33.432	23.2231	19.3655	15.3673
VDAG_01710	15.7428	160.343	74.516	58.9446	19.4304	16.1968
VDAG_01711	1.85694	11.0968	19.964	17.0589	7.98971	6.19761
VDAG_01712	23.5571	30.2094	32.6157	25.1177	19.4305	34.0275
VDAG_01713	10.4156	32.6748	38.0542	27.0948	25.5331	30.7204
VDAG_01714	1.54693	1.26244	0.340528	1.19538	1.31461	1.64848
VDAG_01715	32.9144	38.7925	44.6909	53.5746	64.5398	41.2752
VDAG_01716	46.23	24.5173	13.0992	25.984	28.9132	29.7412
VDAG_01717	2.69463	3.42778	2.54907	7.64681	5.71724	5.99131
VDAG_01718	25.035	7.37111	3.39562	4.79034	5.60265	10.4
VDAG_01719	13.9582	0.126258	0.134907	0.134516	0.131534	0.140342
VDAG_01720	0.554757	0	0	0.337865	1.57342	0.310334
VDAG_01721	0.102343	20.1339	17.6561	8.33608	4.03242	2.01857
VDAG_01722	6.96284	9.97624	13.226	15.9744	16.7384	16.782
VDAG_01723	10.905	20.8916	23.546	23.2582	21.7671	20.0953
VDAG_01724	49.0187	34.8663	33.722	25.4924	31.0368	61.511
VDAG_01725	9.99669	27.6217	48.2116	41.6527	44.9369	38.7299
VDAG_01726	51.9875	11.2821	12.4834	13.9759	15.944	21.0797
VDAG_01727	0.838035	7.71594	8.61164	7.03936	7.44238	6.56567
VDAG_01728	0.76621	0.215347	0.484901	0.365919	0.233175	0.709749
VDAG_01729	86.4717	164.961	235.455	170.418	140.366	207.851
VDAG_01730	19.8565	10.1827	21.7723	31.9339	27.8498	28.3617
VDAG_01731	19.1709	7.55417	12.0095	15.4807	17.6377	24.6005
VDAG_01732	20.9712	35.3704	28.2935	21.4819	16.9737	20.0918
VDAG_01733	366.657	1462.38	1094.45	1029.61	975.85	915.471
VDAG_01734	24.1372	56.2803	30.9796	30.5944	24.5596	52.7728
VDAG_01735	4.68098	25.0479	14.7219	11.4094	13.782	15.3317
VDAG_01736	3.55368	2.56905	36.1652	28.622	32.2165	16.5917
VDAG_01737	14.2132	1.83993	30.3865	61.3949	81.4291	70.4642
VDAG_01738	0	0	1.18791	11.2989	28.8834	18.1781
VDAG_01739	0	0	0	0.14499	0.28972	1.45115
VDAG_01740	22.6873	3.50669	8.86644	27.7579	58.1122	38.4985
VDAG_01741	21.4516	22.4032	148.758	180.475	180.13	112.741
VDAG_01742	9.86064	2.83501	7.34082	16.6474	27.6756	17.713
VDAG_01743	1.84554	0.750164	9.69624	32.3006	85.3669	27.7143
VDAG_01744	2.74822	0.555938	1.16066	0.295322	0.872201	1.71053
VDAG_01745	57.8677	25.3975	16.0384	19.8224	14.5223	33.5722
VDAG_01746	15.2133	26.5821	26.158	20.1183	27.1747	32.6837
VDAG_01747	3.09947	2.12488	8.67304	7.11595	4.98588	4.46286
VDAG_01748	0.3981	4.13934	9.1478	6.36999	6.05809	7.6039
VDAG_01749	12.9092	813.062	829.595	470.29	941.956	259.821
VDAG_01750	15.8129	74.2026	113.784	92.3204	77.0117	54.7951
VDAG_01751	34.6869	25.5704	23.7758	25.7778	39.7212	42.0274
VDAG_01752	2.51821	1.05086	0.755185	0.375968	0	0.688814
VDAG_01753	226.559	57.2647	59.4076	82.9574	108.25	116.75
VDAG_01754	2.39367	7.14237	9.42688	7.24107	5.80361	6.59929
VDAG_01755	32.6838	14.5727	72.8964	373.187	767.24	797.919
VDAG_01756	41.1798	14.5652	10.4585	23.7201	25.8383	33.0195
VDAG_01757	0.485865	0.585504	0.185915	1.30686	2.60907	3.73176
VDAG_01758	37.7972	36.1866	36.9807	46.8726	47.289	54.0213
VDAG_01759	177.017	28.6542	18.2261	33.8905	52.2748	43.1848
VDAG_01760	40.3777	15.1945	12.3333	18.4063	20.9478	25.2564
VDAG_01761	4.24015	6.05856	7.61154	6.38278	2.4773	10.0504
VDAG_01762	3.24656	10.3532	19.09	19.8201	12.4803	20.0812
VDAG_01763	1.28265	1.35601	1.00154	1.75368	4.8451	3.8758
VDAG_01764	6.19346	31.0419	22.5907	16.7311	21.6053	19.6337
VDAG_01765	79.0629	62.8864	45.6234	57.4342	76.07	64.9896
VDAG_01766	20.4558	20.3209	24.4275	29.049	34.4504	37.1931
VDAG_01767	18.7469	188.582	203.14	136.773	122.858	109.089
VDAG_01768	27.1127	21.3605	15.0515	12.5649	14.9088	18.2595
VDAG_01769	7.19551	25.324	45.6921	59.6217	67.8261	77.217
VDAG_01770	142.435	148.133	238.201	216.343	179.672	184.718
VDAG_01771	1.41919	22.0313	49.467	56.1695	81.7343	13.7463
VDAG_01772	0.639358	0.323704	1.80665	0.931928	1.741	6.88774
VDAG_01773	13.7508	23.1807	57.6134	109.779	63.8796	23.032
VDAG_01774	302.646	84.1563	94.0007	208.394	375.208	2357.08
VDAG_01775	0.0966572	76.2888	70.5943	56.3867	8.3817	2.37443
VDAG_01776	15.5178	34.799	36.0067	30.5472	24.2687	33.511
VDAG_01777	54.9357	124.507	93.7522	73.8319	61.5812	68.6971
VDAG_01778	4.79977	22.957	39.0855	25.019	24.1884	19.7508
VDAG_01779	5.36155	4.48644	4.41186	7.43792	10.5821	7.08501
VDAG_01780	107.886	170.033	150.768	95.9455	93.5863	119.992
VDAG_01781	3.11336	5.03167	6.35029	6.64574	11.3042	27.1626
VDAG_01782	1.13048	1.22892	1.06859	2.17658	2.14979	6.96548
VDAG_01783	0.208107	0	0.454629	1.18465	0.655908	0.925566
VDAG_01784	0.21072	0.352811	0.542596	0.864227	1.04837	1.58741
VDAG_01785	7.19253	14.9547	13.5101	13.2245	16.5213	19.5256
VDAG_01786	1435.22	139.155	285.142	430.081	607.078	645.25
VDAG_01787	41.7869	31.4233	26.512	23.5509	23.1741	31.1818
VDAG_01788	88.4572	327.534	338.682	239.99	284.676	375.99
VDAG_01789	1.36292	3.21537	4.00048	3.22775	1.98542	4.59116
VDAG_01790	4.90366	24.3669	20.321	18.0651	19.1075	22.8204
VDAG_01791	2.72544	4.70186	8.51429	14.2496	10.7233	14.5811
VDAG_01792	14.0416	15.7557	26.415	17.6189	16.2564	9.11957
VDAG_01793	27.9699	27.081	41.3736	34.9339	33.9072	35.8151
VDAG_01794	385.686	21.5425	62.4674	252.897	365.073	227.856
VDAG_01795	3.64679	2.25805	7.39315	14.8721	18.8271	12.4458
VDAG_01796	15.0009	25.5225	18.5887	25.7473	18.5107	21.8258
VDAG_01797	5.06878	6.78398	8.52007	7.18311	8.74476	6.79383
VDAG_01798	14.9009	35.5705	25.8308	24.1755	22.8672	28.8407
VDAG_01799	55.5035	44.3372	27.9114	26.4489	23.7061	30.4781
VDAG_01800	34.1663	29.727	30.852	36.3912	33.7429	29.7974
VDAG_01801	89.2775	97.4405	72.7892	73.2946	69.6381	90.786
VDAG_01802	1142.42	1421.79	1372.22	1222.77	1320.74	1064.92
VDAG_01803	52.3688	61.8682	37.5823	67.9307	63.2537	54.7472
VDAG_01804	13.8449	12.35	18.1826	23.1814	22.318	19.8349
VDAG_01805	1.03856	2.72801	3.54399	2.41151	3.43366	4.53586
VDAG_01806	1.96513	2.49312	24.3408	1089	3273.84	286.153
VDAG_01807	6.50013	66.4295	67.5743	39.2602	20.1107	14.5748
VDAG_01808	27.2402	30.9262	24.5171	21.1254	20.5126	30.2873
VDAG_01809	28.2837	23.9713	24.3346	30.9883	31.7927	34.4575
VDAG_01810	29.7059	5.29922	4.41248	8.19697	10.2129	6.71461
VDAG_01811	74.7516	19.4575	14.5087	16.9757	12.3096	15.1461
VDAG_01812	34.1369	3.16363	3.60701	2.7297	4.81207	4.82979
VDAG_01813	25.6279	26.39	23.5738	21.2724	19.9366	24.1263
VDAG_01814	6.75015	19.0385	14.3796	8.21753	6.18754	10.148
VDAG_01815	10.5754	9.45829	44.5431	152.987	305.397	20.4213
VDAG_01816	25.2988	10.7039	13.5187	22.6879	18.6873	21.5781
VDAG_01817	14.7997	53.833	73.0475	45.5938	42.9994	28.0169
VDAG_01818	2.28589	0.476958	9.1911	9.46818	1.50154	0.999623
VDAG_01819	246.045	637.227	413.311	339.459	452.855	839.241
VDAG_01820	2.17944	2.22718	1.83226	1.00352	0.783635	3.38082
VDAG_01821	31.4383	10.5573	12.5765	19.4126	28.5709	49.2754
VDAG_01822	23.8036	0.574483	1.26195	4.23359	8.57496	17.0401
VDAG_01823	24.2978	36.6879	28.6664	20.9719	20.2139	41.1974
VDAG_01824	42.9699	32.4887	30.9731	29.1603	25.7015	36.9028
VDAG_01825	37.5723	27.5148	13.3781	11.5253	12.6766	13.5171
VDAG_01826	8.24257	12.0552	20.0659	19.853	19.5776	17.1226
VDAG_01827	5.33801	50.9855	56.5311	32.8085	29.1681	37.8044
VDAG_01828	18.8973	5.84216	22.1922	39.1333	29.427	37.57
VDAG_01829	0.549211	0.131557	0.146619	0.603326	0.962595	1.07996
VDAG_01830	0.832357	1.18129	26.0009	43.1987	28.9835	3.30591
VDAG_01831	0.974111	1.97863	47.1777	146.572	93.8856	4.59215
VDAG_01832	3.0224	1.72698	46.1917	145.7	90.8573	6.11609
VDAG_01833	0.708865	1.54215	62.6981	176.529	129.72	1.64418
VDAG_01834	0.286481	0.309075	55.1412	167.601	186.43	0.620725
VDAG_01835	3.03955	3.62915	27.9818	189.92	197.402	6.35145
VDAG_01836	3.9775	1.83986	21.5747	22.4703	7.59932	3.82759
VDAG_01837	48.0138	0	8.78505	47.9623	52.9987	6.88965
VDAG_01838	0.115242	0	0.13193	0	0.247911	0
VDAG_01839	0	0	0	0.367477	0	0
VDAG_01840	12.4553	37.165	44.5904	37.5878	43.5159	43.7074
VDAG_01841	327.241	142.745	280.417	736.004	651.983	743.86
VDAG_01842	154.473	147.67	137.714	136.298	135.445	186.688
VDAG_01843	6.741	33.2477	28.16	23.6703	33.6418	42.1822
VDAG_01844	0.64827	0.991407	0.660354	2.1118	2.70411	3.96946
VDAG_01845	210.049	48.2688	99.9048	132.587	106.179	108.245
VDAG_01846	9.09289	90.6677	113.057	59.6821	35.3195	32.4131
VDAG_01847	26.6733	53.1798	57.8436	44.0374	27.7083	37.2633
VDAG_01848	25.7596	95.8958	99.509	65.4469	62.2657	78.7103
VDAG_01849	22.2161	90.5928	338.754	334.389	399.35	59.775
VDAG_01850	104.099	62.088	37.8385	45.5165	30.2721	57.6754
VDAG_01851	108.428	13.3953	14.0383	12.5735	17.9316	48.0911
VDAG_01852	4.00623	0.377757	0.85857	5.84884	1.95085	5.08406
VDAG_01853	73.2534	39.3633	49.3035	59.6729	50.454	63.6333
VDAG_01854	0.705937	17.704	18.973	8.6473	10.545	10.383
VDAG_01855	474.957	151.54	114.062	169.331	242.044	198.022
VDAG_01856	0.686536	0.16117	0.268119	0.452477	0.543243	0.803777
VDAG_01857	0	0	0.190018	0.674247	0.182464	0.271263
VDAG_01858	7.15906	2.08359	2.11628	8.53092	8.37003	13.5749
VDAG_01859	70.3449	77.4945	83.8958	193.321	214.451	152.947
VDAG_01860	11.9187	6.4441	11.8436	11.5867	11.1661	17.2959
VDAG_01861	16.5876	30.3569	34.1281	33.6055	31.199	28.7371
VDAG_01862	45.6751	25.8325	31.9003	41.0533	28.7925	25.886
VDAG_01863	9.12322	17.5241	13.4281	10.1758	13.6921	10.1834
VDAG_01864	9.13824	38.3884	34.808	27.7203	29.6363	27.0902
VDAG_01865	64.3323	104.031	184.809	187.91	200.789	116.885
VDAG_01866	9.80849	2.806	4.03658	7.11755	8.76007	14.2993
VDAG_01867	1.32462	9.14292	29.3161	18.8785	17.864	31.947
VDAG_01868	13.5098	0.559521	5.47516	25.8942	25.8037	7.41104
VDAG_01869	10.6823	13.8746	25.6161	46.9874	31.2988	13.8435
VDAG_01870	0.304086	0.148464	0.660683	1.21449	0.319106	0.215033
VDAG_01871	9.61438	20.3113	12.9172	16.8549	15.2903	14.1074
VDAG_01872	63.6353	127.456	120.248	142.074	119.468	123.601
VDAG_01873	10.9607	27.8067	21.2273	13.7317	15.8113	33.8373
VDAG_01874	6.35424	11.7126	8.9208	5.09348	5.51281	26.1218
VDAG_01875	15.7321	31.4672	26.5795	26.5749	29.4732	31.1227
VDAG_01876	6.79136	17.717	13.5343	10.609	8.46498	13.8829
VDAG_01877	0.544818	0.0526511	0.113372	0.398775	0.731696	1.58879
VDAG_01878	73.9316	17.2021	45.0024	40.1027	79.7812	67.975
VDAG_01879	9.62011	1.62838	8.10061	11.1996	22.2674	6.70242
VDAG_01880	37.9053	42.0897	33.9535	37.9242	44.5897	40.8992
VDAG_01881	5.36618	19.6801	21.5753	12.4572	13.0502	12.8979
VDAG_01882	89.768	32.8861	85.175	140.071	113.223	65.2271
VDAG_01883	3.99303	3.33433	5.61064	7.66044	13.649	17.1294
VDAG_01884	2.30132	10.0851	10.8598	10.5077	8.71965	12.6965
VDAG_01885	14.7432	15.0255	28.4281	45.9794	68.2355	59.6947
VDAG_01886	14.9051	13.3621	28.1063	40.8048	54.7485	49.7587
VDAG_01887	135.101	135.75	171.47	163.588	127.656	131.234
VDAG_01888	7.332	37.638	28.2466	22.3925	20.3148	33.8879
VDAG_01889	21.4515	9.98942	15.1433	21.4713	17.6823	21.0615
VDAG_01890	97.0074	31.7283	34.4588	47.4221	39.2811	38.1057
VDAG_01891	366.824	2.61927	11.0206	95.8427	213.45	38.1777
VDAG_01892	115.345	9.10128	10.109	14.5171	12.5656	21.2557
VDAG_01893	7.74132	13.2847	21.2225	22.2881	27.0497	20.6568
VDAG_01894	5.93942	8.70891	18.246	33.6724	30.8792	24.6004
VDAG_01895	37.0803	33.3578	37.0771	102.401	239.352	84.893
VDAG_01896	0.314895	0	0.342661	1.83832	5.42874	3.44354
VDAG_01897	12.8196	35.8034	49.8947	43.0634	46.2157	40.5444
VDAG_01898	14.0377	19.5634	20.0433	21.8159	23.497	51.1878
VDAG_01899	16.159	43.8687	24.7134	30.5435	30.4629	30.5829
VDAG_01900	2.25614	37.6	28.8398	15.6078	7.2888	4.99465
VDAG_01901	41.3829	41.7802	59.3942	63.6003	56.0682	55.6077
VDAG_01902	65.0019	15.9637	47.5634	23.8596	23.929	7.59645
VDAG_01903	13.2823	11.7147	13.0897	21.9388	19.6285	16.5967
VDAG_01904	1.35181	4.60655	1.32708	1.80535	3.38824	5.81842
VDAG_01905	23.681	529.83	190.094	106.625	96.4117	154.961
VDAG_01906	5.81511	5.03636	14.4155	14.8895	10.1608	9.76566
VDAG_01907	15.9199	24.2346	22.4048	17.8404	19.1957	18.7222
VDAG_01908	10.1493	27.3321	34.2933	31.9936	35.2916	30.2338
VDAG_01909	44.7928	95.8544	92.6757	61.1341	99.826	67.5596
VDAG_01910	0.85193	0.459688	0.922059	0.733666	1.74781	4.34059
VDAG_01911	44.1134	99.0086	110.099	141.433	170.045	140.718
VDAG_01912	3.44823	10.5267	27.612	27.8151	17.2742	14.6313
VDAG_01913	26.7832	178.475	138.807	107.796	94.2176	81.0074
VDAG_01914	43.2637	27.4878	17.7721	18.8568	22.5603	22.5884
VDAG_01915	22.5995	22.8021	20.1872	18.8264	20.2233	26.7422
VDAG_01916	1.53615	11.4396	14.2716	8.72137	5.70792	14.7905
VDAG_01917	6.16876	14.7975	20.3054	22.2324	16.0944	14.0821
VDAG_01918	9.32601	14.2858	23.0695	22.1804	26.8265	16.1558
VDAG_01919	55.8083	76.9365	96.8305	81.5023	103.892	134.752
VDAG_01920	68.5914	17.133	17.9943	44.0251	57.4474	38.0233
VDAG_01921	57.7911	7.12658	9.33051	11.184	14.6184	23.8041
VDAG_01922	75.2431	12.5264	28.477	23.4763	29.6397	24.7926
VDAG_01923	2.33956	16.7299	13.7075	12.7567	12.7502	9.85392
VDAG_01924	56.6054	71.3482	93.4273	126.298	98.5777	183.131
VDAG_01925	8.81864	13.1271	22.7331	12.649	15.3538	19.8595
VDAG_01926	49.3508	27.5262	146.453	98.9657	206.241	120.893
VDAG_01927	1.29501	11.8114	5.04566	4.1662	3.88433	5.35069
VDAG_01928	11.8256	23.6478	29.8846	29.8576	21.2034	31.1188
VDAG_01929	11.3142	21.8623	47.8093	50.8878	39.1347	23.6302
VDAG_01930	38.958	153.462	124.923	111.994	92.6783	126.608
VDAG_01931	20.1529	51.3779	41.7483	26.6663	22.6097	28.5626
VDAG_01932	5.03293	10.4053	13.449	16.5196	14.5321	23.9078
VDAG_01933	47.3795	68.8747	44.7249	39.6595	36.7903	46.1811
VDAG_01934	866.938	241.683	42.2922	35.7119	29.7634	23.8862
VDAG_01935	12.4939	18.4191	16.5823	9.29004	8.67532	20.5635
VDAG_01936	0.635712	1.90487	3.06048	11.1491	11.9758	6.79367
VDAG_01937	0.75906	1.36497	1.31514	1.51053	1.6817	3.51997
VDAG_01938	6.70596	15.4772	98.0874	100.248	99.9217	17.4266
VDAG_01939	97.307	33.202	27.1411	37.3017	43.951	53.7919
VDAG_01940	7.29312	20.9853	24.1075	29.1342	24.5848	29.8633
VDAG_01941	7.32761	19.47	24.1206	24.3275	20.1598	17.8046
VDAG_01942	76.5942	80.616	103.192	94.3982	92.6802	105.835
VDAG_01943	27.7462	16.2176	22.804	26.5035	19.517	22.0336
VDAG_01944	31.1067	62.1024	63.8568	46.8445	42.3431	51.1218
VDAG_01945	46.852	17.4899	19.8901	22.4028	22.3821	41.6319
VDAG_01946	17.3782	16.3411	16.515	14.2546	12.1982	13.4465
VDAG_01947	39.3708	54.0498	58.0676	57.3299	47.7514	42.3533
VDAG_01948	18.8469	49.2804	50.5824	29.8683	26.8328	36.1778
VDAG_01949	19.6607	23.8336	28.9157	36.5893	35.4179	44.2746
VDAG_01950	19.4558	16.7678	34.6722	52.2156	39.149	45.5878
VDAG_01951	6.61733	17.0127	23.5492	25.1279	30.1762	27.7121
VDAG_01952	4.96142	27.7675	27.3245	26.0636	21.9219	16.3872
VDAG_01953	6.57416	2.53452	4.56978	19.0844	58.4408	20.1598
VDAG_01954	24.4396	36.0617	33.603	43.6699	38.542	36.3169
VDAG_01955	2.00414	0.70543	1.18631	0.394983	2.98665	2.21445
VDAG_01956	94.4426	43.5142	27.5031	32.2179	39.8593	62.6289
VDAG_01957	12.2142	43.2348	47.4877	33.0808	26.4416	54.6153
VDAG_01958	76.2044	162.363	110.745	75.4081	76.0201	223.333
VDAG_01959	0.45465	0	0.334224	0.823545	0.325398	0.970839
VDAG_01960	34.5676	44.4517	42.4637	54.1049	47.826	41.849
VDAG_01961	6.37748	7.02668	9.93282	8.2722	13.3815	20.5046
VDAG_01962	23.2947	38.7589	47.9702	45.4902	38.7966	38.8171
VDAG_01963	33.9152	49.9655	62.0362	54.1489	56.8976	55.4026
VDAG_01964	11.1925	4.62923	8.73021	10.9809	15.352	11.6904
VDAG_01965	2.63499	2.62241	1.68225	2.45228	4.44273	7.22662
VDAG_01966	4.62232	2.60168	5.51124	5.38578	4.73739	4.50271
VDAG_01967	17.1497	1.66659	6.94865	12.2203	11.931	8.10288
VDAG_01968	5.03168	1.07256	1.40327	5.76076	5.22143	3.80229
VDAG_01969	0.678218	0.104118	0.468321	2.50423	2.25542	2.13829
VDAG_01970	3.3563	4.09372	7.14495	13.2291	12.5761	14.3413
VDAG_01971	0.628105	0	0.951195	0.950964	1.29259	0.662633
VDAG_01972	21.0179	8.05358	19.7414	30.7047	32.2265	41.5911
VDAG_01973	30.4541	6.05326	9.93881	29.0674	34.0005	97.2739
VDAG_01974	35.1193	30.6302	29.5367	33.2063	35.0261	60.541
VDAG_01975	58.8318	25.3018	27.0021	33.6585	30.8027	30.7448
VDAG_01976	10.3036	48.2234	44.7193	51.6677	46.3682	39.7865
VDAG_01977	53.5173	41.0267	32.4186	29.3996	25.0694	36.7672
VDAG_01978	85.885	913.467	588.593	422.327	497.099	320.15
VDAG_01979	3.76812	1.39158	1.0804	2.66603	3.61129	5.63986
VDAG_01980	1.11287	0	0	0.737549	0.939959	1.67398
VDAG_01981	167.172	6.44141	12.3118	5.65125	6.24666	17.3219
VDAG_01982	2.37417	21.479	16.6073	11.4458	7.65354	6.92389
VDAG_01983	2.72231	22.6865	23.4226	21.6783	18.6322	19.6657
VDAG_01984	22.7641	32.4128	34.6107	35.9264	25.9835	31.0191
VDAG_01985	25.2877	36.9921	33.074	33.0822	34.0357	31.656
VDAG_01986	9.217	34.3109	32.8013	25.4447	24.4868	26.4275
VDAG_01987	37.4107	76.3263	67.593	57.9606	66.2094	69.0281
VDAG_01988	35.5417	245.425	217.095	178.024	174.037	165.612
VDAG_01989	46.7591	28.712	33.9112	24.9799	27.8543	42.4742
VDAG_01990	1.6212	1.00593	2.25533	3.25863	3.89802	3.39207
VDAG_01991	9.02483	10.1725	20.9492	17.5378	14.6915	11.869
VDAG_01992	4.50879	2.14935	2.68618	5.42937	7.03631	10.1968
VDAG_01993	0	0	0	0	0	0.378316
VDAG_01994	59.7646	39.5721	54.7319	84.2316	66.5551	52.2165
VDAG_01995	5.33706	2.56192	2.09832	17.0664	26.0607	24.233
VDAG_01996	1.38885	0.491724	1.35063	8.99057	40.8529	9.86915
VDAG_01997	34.1346	11.2837	17.5198	50.0016	82.2967	55.8112
VDAG_01998	2.58554	1.00402	1.40273	1.43614	2.06312	2.14093
[truncated: 8,537 more rows]
