# Supplementary material for: Deep mRNA sequencing reveals stage-specific transcriptome alterations during microsclerotia development in the smoke tree vascular wilt pathogen, Verticillium dahliae
Source: BMC Genomics. 2014 May 1;15(1):324. doi: 10.1186/1471-2164-15-324 (PMC4035056; doi:10.1186/1471-2164-15-324)
Supplement: Supplementary file 17 — Additional file 17: Table S7: Quality of Total RNA by Agilent 2000. (XLSX 11 KB) [file 12864_2013_6023_MOESM17_ESM.xlsx]

## Sheet: Sheet1
Table S7 Quality of Total RNA by Agilent 2000
Sample	Concentration (ng/μl)	RIN	28S:18S
CO	890	10	1.7
GC	725	10	1.8
MS1	2038	9.1	1.7
MS2	1146	9.2	1.9
MS3	762	8.6	1.8
MS4	798	7.7	1.6
