# Supplementary material for: Deep mRNA sequencing reveals stage-specific transcriptome alterations during microsclerotia development in the smoke tree vascular wilt pathogen, Verticillium dahliae
Source: BMC Genomics. 2014 May 1;15(1):324. doi: 10.1186/1471-2164-15-324 (PMC4035056; doi:10.1186/1471-2164-15-324)
Supplement: Supplementary file 18 — Additional file 18: Table S8: RT-PCR primers used in this study. (XLSX 11 KB) [file 12864_2013_6023_MOESM18_ESM.xlsx]

## Sheet: Sheet1
Table S8 qPCR primers used in this study
Primers name	Sequence
VDAG_02273-F	CAGGAACGGCGAGGACAT
VDAG_02273-R	CGTGCTGGACCAAGGATA
VDAG_03665-F	CTCCAAGGGTACTATCGAGACA
VDAG_03665-R	GAAGCGAGGAAGCAAACAA
VDAG_08640-F	GGAGTTTGGCGAATGACG
VDAG_08640-R	GTTTGCCGCTCAACAGGA
VDAG_09689-F	AGCCTGAACCCGACAAAC
VDAG_09689-R	GAGCCCGTGACGAATGAG
VDAG_07446-F	CCACTTCGGTTGCCATCA
VDAG_07446-R	GGTGACATCGCCGTTCTT
VDAG_03183-F	CATCGACACGGTCTTCAGG
VDAG_03183-R	CATAGCATCGCCGAGCAG
VDAG_09461-F	GGCGTCGCAGGAGGACAACT
VDAG_09461-R	TGCCGAGCACGTCGAGGAT
VDAG_02867-F	ATTGGAATCATACGGACGAA
VDAG_02867-R	AGCCACAGAACAGGGAGC
VDAG_03674-F	GCGTCGCTTCTTCTACTGG
VDAG_03674-R	GGTCTTGCGGTTGGCTTC
VDAG_02669-F	TCTTCCTCTGAACCCAACT
VDAG_02669-R	GGACTCCCGAGATAATGC
